# Supplementary material for: Splicing of enhancer-associated lincRNAs contributes to enhancer activity
Source: Life Sci Alliance. 2020 Feb 21;3(4):e202000663. doi: 10.26508/lsa.202000663 (PMC7035876; doi:10.26508/lsa.202000663)
Supplement: Supplementary file 3 [file LSA-2020-00663_TableS2.xls]

## Sheet: TFBS_Motifs
	Supplementary Table ST3. Enrichment of transcription factor binding motifs at elincRNA initiation sites
	TF name	p-value	E-value	q-value	Motif
	Esr2	2.17e-05	0.0311	0.0623
	Pparg	0.000467	0.669	0.446
	Sp2	2.02e-06	0.0029	0.00191
	Rreb1	3.65e-06	0.00523	0.00248
	Egr1	1.28e-05	0.0183	0.00404
	E2f3	2.17e-05	0.0311	0.0056
	Sp4	4.48e-05	0.0642	0.0106
	Egr2	6.18e-05	0.0887	0.0135
	Sp3	0.000115	0.164	0.0233
	Sp1	0.000149	0.213	0.0282
	Smad3	0.000301	0.432	0.0498
	Klf5	0.000701	0.101	0.0488
	Stat1	1.73e-05	0.252	0.012
	Rreb1	2.66e-08	3.81e-05	7.57e-05
	Zfp281	6.49e-08	9.3e-05	9.24e-05
	Zfp740	2.59e-07	0.000371	0.000246
	Nr5a2	2.6e-06	0.00375	0.00749
	Bcl6	6.34e-05	0.00909	0.0406
	Hnf4a	0.000157	0.0225	0.0336
	Ewsr1-Fli1	1.95e-06	0.00279	0.00279
