# Supplementary material for: Splicing of enhancer-associated lincRNAs contributes to enhancer activity
Source: Life Sci Alliance. 2020 Feb 21;3(4):e202000663. doi: 10.26508/lsa.202000663 (PMC7035876; doi:10.26508/lsa.202000663)
Supplement: Supplementary file 4 [file LSA-2020-00663_TableS3.xlsx]

## Sheet: synthesis
	Supplementary Table ST2
	gene_id	transcript_id	rate_15	rate_30	rate_60	avg_rate	biotype
	ENSMUSG00000056738	ENSMUST00000143346	49.8439	33.4536	9.15223	30.8166	elincRNA
	ENSMUSG00000056738	ENSMUST00000148548	105.755	68.3978	21.1542	65.1022	elincRNA
	ENSMUSG00000056738	ENSMUST00000165505	52.7995	35.5166	8.68735	32.3345	elincRNA
	ENSMUSG00000074813	ENSMUST00000125354	13.0031	6.71714	NA	9.86014	elincRNA
	ENSMUSG00000074813	ENSMUST00000138486	13.9823	4.7737	NA	9.37798	elincRNA
	ENSMUSG00000085156	ENSMUST00000124818	799.762	928.663	265.783	664.736	elincRNA
	ENSMUSG00000085156	ENSMUST00000129570	689.652	673.236	213.399	525.429	elincRNA
	ENSMUSG00000085156	ENSMUST00000134527	216.661	146.563	39.0616	134.095	elincRNA
	ENSMUSG00000085156	ENSMUST00000147762	560.069	591.297	177.316	442.894	elincRNA
	ENSMUSG00000085412	ENSMUST00000125374	29.4103	15.0318	4.13061	16.1909	elincRNA
	ENSMUSG00000085412	ENSMUST00000155758	27.6443	20.8055	4.04829	17.4994	elincRNA
	ENSMUSG00000085412	linc1547	5.14269	2.55981	0.733631	2.81204	elincRNA
	ENSMUSG00000086003	ENSMUST00000125406	14.1744	9.15745	2.0532	8.46169	elincRNA
	ENSMUSG00000086003	ENSMUST00000132584	17.5785	14.3022	3.72626	11.869	elincRNA
	ENSMUSG00000086003	ENSMUST00000155965	39.3023	24.9125	4.74318	22.986	elincRNA
	ENSMUSG00000086003	linc1448	16.8098	13.3148	2.45512	10.8599	elincRNA
	ENSMUSG00000086152	ENSMUST00000144092	14.5222	4.61017	1.20335	6.77856	elincRNA
	ENSMUSG00000086290	ENSMUST00000126380	685.131	580.643	133.676	466.483	elincRNA
	ENSMUSG00000086290	ENSMUST00000128000	1611.47	1382.08	437.573	1143.71	elincRNA
	ENSMUSG00000086290	ENSMUST00000128131	1829.48	1479.54	445.387	1251.47	elincRNA
	ENSMUSG00000086290	ENSMUST00000137343	330.56	258.836	52.1701	213.855	elincRNA
	ENSMUSG00000086290	ENSMUST00000144705	1828.1	1617.92	450.176	1298.73	elincRNA
	ENSMUSG00000086290	ENSMUST00000153474	1699.91	1479.85	467.34	1215.7	elincRNA
	ENSMUSG00000086617	ENSMUST00000139424	15.1902	13.994	6.35087	11.845	elincRNA
	ENSMUSG00000086841	ENSMUST00000131787	2302.14	2088.33	713.52	1701.33	elincRNA
	ENSMUSG00000092274	ENSMUST00000173672	102.945	79.1842	31.5268	71.2188	elincRNA
	ENSMUSG00000092274	ENSMUST00000174287	349.731	324.02	127.657	267.136	elincRNA
	ENSMUSG00000092274	ENSMUST00000174829	27.6717	24.0949	8.2249	19.9972	elincRNA
	ENSMUSG00000092274	linc1317	376.13	337.794	142.351	285.425	elincRNA
	ENSMUSG00000092341	ENSMUST00000172812	18535	11182.9	4476.46	11398.1	elincRNA
	ENSMUSG00000092341	ENSMUST00000173314	7197.15	4421.98	1437.16	4352.1	elincRNA
	ENSMUSG00000092341	ENSMUST00000173499	21822.3	12271.1	4741.61	12945	elincRNA
	ENSMUSG00000092341	ENSMUST00000173523	57884.7	34406.7	14050.5	35447.3	elincRNA
	ENSMUSG00000092341	ENSMUST00000174808	2256.49	1454.37	618.976	1443.28	elincRNA
	ENSMUSG00000097050	ENSMUST00000181801	NA	2.11326	1.86918	1.99122	elincRNA
	ENSMUSG00000097052	ENSMUST00000181621	234.23	207.502	29.9191	157.217	elincRNA
	ENSMUSG00000097107	ENSMUST00000180731	126.508	90.543	29.0377	82.0297	elincRNA
	ENSMUSG00000097113	ENSMUST00000180495	35.1661	36.1769	7.88108	26.4081	elincRNA
	ENSMUSG00000097113	ENSMUST00000180962	327.256	199.086	86.4111	204.251	elincRNA
	ENSMUSG00000097113	ENSMUST00000181491	83.5459	69.2783	17.6435	56.8226	elincRNA
	ENSMUSG00000097113	ENSMUST00000181524	346.052	203.118	90.6821	213.284	elincRNA
	ENSMUSG00000097113	linc1422	38.497	46.1772	10.6994	31.7912	elincRNA
	ENSMUSG00000097173	ENSMUST00000180581	17.8347	21.7301	8.25879	15.9412	elincRNA
	ENSMUSG00000097188	ENSMUST00000181422	1695.97	1483.16	413.618	1197.58	elincRNA
	ENSMUSG00000097514	ENSMUST00000180625	33.6654	12.9626	8.6704	18.4328	elincRNA
	ENSMUSG00000097848	ENSMUST00000181742	52.525	33.1832	11.9802	32.5628	elincRNA
	ENSMUSG00000097848	linc1470	42.1481	29.6548	10.7769	27.5266	elincRNA
	linc1260	linc1260	761.054	442.646	195.514	466.405	elincRNA
	linc1557	linc1557	134.314	92.3229	29.7084	85.4484	elincRNA
	XLOC_10097	TCONS_15566	85.9159	34.8247	15.5418	45.4275	elincRNA
	XLOC_10895	TCONS_16248	60.4404	35.0071	11.91	35.7858	elincRNA
	XLOC_11005	TCONS_16332	70.4512	48.0074	12.7744	43.7443	elincRNA
	XLOC_11274	TCONS_18047	28.7972	25.2773	6.6051	20.2266	elincRNA
	XLOC_12717	TCONS_19094	28.8979	20.3212	7.60506	18.9414	elincRNA
	XLOC_12856	TCONS_19227	18.0086	17.0381	6.07001	13.7056	elincRNA
	XLOC_15658	TCONS_25106	32.732	18.4596	7.22251	19.4714	elincRNA
	XLOC_15912	TCONS_24083	25.9148	13.3085	3.72626	14.3165	elincRNA
	XLOC_15918	TCONS_25283	41.9377	20.4785	7.98277	23.4663	elincRNA
	XLOC_16133	TCONS_25411	12.3992	6.5033	1.91761	6.94003	elincRNA
	XLOC_16350	TCONS_24493	9.56248	6.42782	1.30988	5.76673	elincRNA
	XLOC_16817	TCONS_25854	11.7037	6.5033	1.84739	6.68481	elincRNA
	XLOC_17563	TCONS_28381	90.0795	43.9947	20.2148	51.4297	elincRNA
	XLOC_17995	TCONS_26923	76.7195	41.2525	16.2053	44.7257	elincRNA
	XLOC_18309	TCONS_27179	91.5619	56.2026	27.0838	58.2828	elincRNA
	XLOC_18391	TCONS_28902	11.7586	6.28946	2.72872	6.92561	elincRNA
	XLOC_19554	TCONS_29736	37.9846	16.9375	5.4308	20.1176	elincRNA
	XLOC_20126	TCONS_31008	28.7515	13.4909	5.14994	15.7974	elincRNA
	XLOC_21148	TCONS_32772	16.6634	7.49074	3.58341	9.24586	elincRNA
	XLOC_2128	TCONS_1956	80.819	45.4602	16.7016	47.6603	elincRNA
	XLOC_21281	TCONS_32009	52.5342	38.0701	15.5249	35.3764	elincRNA
	XLOC_21469	TCONS_32973	27.6443	21.4911	NA	24.5677	elincRNA
	XLOC_22829	TCONS_37098	38.3689	14.3211	5.07973	19.2566	elincRNA
	XLOC_22987	TCONS_34430	55.7918	20.5665	10.7914	29.0499	elincRNA
	XLOC_25057	TCONS_40323	27.7358	9.39645	3.37034	13.5009	elincRNA
	XLOC_25338	TCONS_38770	25.9788	21.7867	7.40168	18.3891	elincRNA
	XLOC_25507	TCONS_40584	42.2396	18.3778	7.70676	22.7747	elincRNA
	XLOC_25721	TCONS_40704	47.0986	21.2521	8.52513	25.6253	elincRNA
	XLOC_26247	TCONS_41021	343.499	179.501	79.5203	200.84	elincRNA
	XLOC_27498	TCONS_42023	92.3672	48.2275	19.5853	53.3933	elincRNA
	XLOC_2753	TCONS_6005	40.8396	18.5853	5.87631	21.7671	elincRNA
	XLOC_27890	TCONS_42392	6.91793	6.7989	2.08952	5.26878	elincRNA
	XLOC_27921	TCONS_44914	20.3237	9.32097	4.36062	11.3351	elincRNA
	XLOC_28145	TCONS_45043	12.9025	8.49076	1.60043	7.66456	elincRNA
	XLOC_291	TCONS_2647	25.201	14.1764	3.56646	14.3146	elincRNA
	XLOC_30498	TCONS_46618	177.24	132.242	42.9089	117.464	elincRNA
	XLOC_3079	TCONS_4509	5.1976	NA	1.24935	3.22347	elincRNA
	XLOC_32351	TCONS_50299	30.966	5.11333	NA	18.0396	elincRNA
	XLOC_32353	TCONS_48339	155.031	88.9518	38.1222	94.035	elincRNA
	XLOC_3300	TCONS_4725	133.692	75.6244	29.4857	79.6006	elincRNA
	XLOC_33043	TCONS_50821	21.1473	16.1387	1.46968	12.9186	elincRNA
	XLOC_33583	TCONS_51355	106.386	44.6677	9.12317	53.3923	elincRNA
	XLOC_33652	TCONS_53088	111.08	69.9702	27.9191	69.6566	elincRNA
	XLOC_36482	TCONS_55477	43.9234	15.7677	8.05541	22.5821	elincRNA
	XLOC_36484	TCONS_55478	32.2928	12.3714	4.87877	16.5143	elincRNA
	XLOC_37354	TCONS_58611	10.4684	9.69205	2.77472	7.64506	elincRNA
	XLOC_38724	TCONS_61219	11.96	12.6481	4.92961	9.84589	elincRNA
	XLOC_4022	TCONS_6759	59.1227	34.5291	14.0165	35.8894	elincRNA
	XLOC_40397	TCONS_62323	29.0901	13.7802	9.03116	17.3005	elincRNA
	XLOC_40760	TCONS_64579	47.6294	24.4786	7.92224	26.6767	elincRNA
	XLOC_4758	TCONS_7271	65.1438	32.5291	13.0092	36.894	elincRNA
	XLOC_564	TCONS_503	15.4281	15.8431	4.25893	11.8434	elincRNA
	XLOC_6239	TCONS_11421	NA	2.77365	2.75293	2.76329	elincRNA
	XLOC_719	TCONS_651	10.4959	4.95609	2.34132	5.93109	elincRNA
	XLOC_7295	TCONS_12092	316.779	180.526	48.6908	181.999	elincRNA
	XLOC_7945	TCONS_10256	71.714	45.0325	17.2657	44.6708	elincRNA
	XLOC_820	TCONS_744	7.70489	4.55357	2.71419	4.99088	elincRNA
	XLOC_833	TCONS_2984	254.81	146.117	53.1701	151.366	elincRNA
	XLOC_8541	TCONS_14641	14.6594	8.34611	3.2856	8.76371	elincRNA
	XLOC_9927	TCONS_14325	4.38318	4.20765	1.01207	3.20097	elincRNA
	ENSMUSG00000018451	ENSMUST00000156068	29.1541	19.1011	5.30732	17.8542	oth-lincRNA
	ENSMUSG00000021268	ENSMUST00000124106	12.4083	8.44674	2.4527	7.76926	oth-lincRNA
	ENSMUSG00000021268	ENSMUST00000126289	30.481	20.447	4.50832	18.4788	oth-lincRNA
	ENSMUSG00000021268	ENSMUST00000128458	12.5639	7.41527	2.78199	7.58705	oth-lincRNA
	ENSMUSG00000021268	ENSMUST00000129245	21.9891	8.53479	2.31469	10.9462	oth-lincRNA
	ENSMUSG00000021268	ENSMUST00000143272	18.5576	10.2267	3.48414	10.7561	oth-lincRNA
	ENSMUSG00000021268	ENSMUST00000143836	25.7684	19.3652	6.03853	17.0574	oth-lincRNA
	ENSMUSG00000021268	ENSMUST00000143847	39.6042	32.1265	10.91	27.5469	oth-lincRNA
	ENSMUSG00000021268	ENSMUST00000146701	18.4478	9.97508	3.65121	10.6914	oth-lincRNA
	ENSMUSG00000021268	ENSMUST00000150851	12.8567	10.409	NA	11.6329	oth-lincRNA
	ENSMUSG00000021268	ENSMUST00000166636	45.2319	34.9631	12.2054	30.8001	oth-lincRNA
	ENSMUSG00000031736	ENSMUST00000034183	30.4901	25.2018	13.3894	23.0271	oth-lincRNA
	ENSMUSG00000031736	ENSMUST00000178064	47.7117	47.6489	22.8757	39.4121	oth-lincRNA
	ENSMUSG00000031736	ENSMUST00000179029	28.3397	29.334	11.358	23.0106	oth-lincRNA
	ENSMUSG00000031736	ENSMUST00000179222	19.4269	NA	7.90287	13.6649	oth-lincRNA
	ENSMUSG00000031736	ENSMUST00000179400	74.6148	79.3541	46.0832	66.684	oth-lincRNA
	ENSMUSG00000031736	ENSMUST00000179421	34.2694	24.705	14.4765	24.4836	oth-lincRNA
	ENSMUSG00000031736	ENSMUST00000180102	30.0326	31.2271	15.6847	25.6481	oth-lincRNA
	ENSMUSG00000039138	ENSMUST00000041998	25.4023	14.5475	4.45747	14.8024	oth-lincRNA
	ENSMUSG00000051319	ENSMUST00000135091	199.449	145.393	52.6713	132.504	oth-lincRNA
	ENSMUSG00000059659	ENSMUST00000144745	102.936	72.1778	28.6528	67.9223	oth-lincRNA
	ENSMUSG00000059659	linc1558	21.5041	10.7361	4.01681	12.0857	oth-lincRNA
	ENSMUSG00000066170	ENSMUST00000095448	51.8662	56.7812	16.9074	41.8516	oth-lincRNA
	ENSMUSG00000066170	ENSMUST00000181029	47.7941	48.6741	14.7525	37.0736	oth-lincRNA
	ENSMUSG00000073155	ENSMUST00000130875	214.044	141.733	54.2693	136.682	oth-lincRNA
	ENSMUSG00000073155	ENSMUST00000136110	125.484	82.4107	32.3669	80.0871	oth-lincRNA
	ENSMUSG00000073155	ENSMUST00000152147	65.336	41.3909	16.9147	41.2139	oth-lincRNA
	ENSMUSG00000074071	ENSMUST00000098378	76.4541	41.7746	17.2633	45.164	oth-lincRNA
	ENSMUSG00000074071	ENSMUST00000125685	56.1761	30.963	13.2659	33.4683	oth-lincRNA
	ENSMUSG00000074876	ENSMUST00000149090	6.18587	5.88693	NA	6.0364	oth-lincRNA
	ENSMUSG00000074876	ENSMUST00000152813	6.5885	4.87433	NA	5.73142	oth-lincRNA
	ENSMUSG00000075020	ENSMUST00000129661	NA	7.04419	2.64882	4.8465	oth-lincRNA
	ENSMUSG00000075020	ENSMUST00000134563	11.8959	5.55359	2.00719	6.48556	oth-lincRNA
	ENSMUSG00000075511	ENSMUST00000100370	85.2662	66.7751	20.2899	57.4437	oth-lincRNA
	ENSMUSG00000075511	ENSMUST00000177890	29.9319	29.1642	8.6583	22.5848	oth-lincRNA
	ENSMUSG00000075511	ENSMUST00000178628	114.027	79.6497	27.3477	73.6747	oth-lincRNA
	ENSMUSG00000075511	ENSMUST00000179705	110.897	85.197	26.3453	74.1465	oth-lincRNA
	ENSMUSG00000078952	ENSMUST00000109431	1419.22	1027.31	319.902	922.145	oth-lincRNA
	ENSMUSG00000078952	ENSMUST00000179324	1120.73	786.006	261.393	722.71	oth-lincRNA
	ENSMUSG00000078952	ENSMUST00000180371	325.042	222.068	120.434	222.515	oth-lincRNA
	ENSMUSG00000078952	linc1283	1225.14	851.045	295.244	790.477	oth-lincRNA
	ENSMUSG00000078952	linc1468	633.018	414.381	161.454	402.951	oth-lincRNA
	ENSMUSG00000084796	ENSMUST00000123700	210.658	222.936	70.7482	168.114	oth-lincRNA
	ENSMUSG00000085024	ENSMUST00000141543	21.7146	11.8682	5.99979	13.1942	oth-lincRNA
	ENSMUSG00000085024	ENSMUST00000153753	55.1879	32.68	14.37	34.0793	oth-lincRNA
	ENSMUSG00000085085	ENSMUST00000149472	9.66314	8.08195	3.719	7.1547	oth-lincRNA
	ENSMUSG00000085389	ENSMUST00000139884	12.1887	14.623	3.71658	10.1761	oth-lincRNA
	ENSMUSG00000085438	ENSMUST00000147425	267.576	213.81	66.9178	182.768	oth-lincRNA
	ENSMUSG00000085438	ENSMUST00000153581	355.477	251.358	87.7524	231.529	oth-lincRNA
	ENSMUSG00000085438	linc1510	326.9	227.98	84.4281	213.103	oth-lincRNA
	ENSMUSG00000086370	ENSMUST00000123841	12.4907	10.0254	5.68261	9.39957	oth-lincRNA
	ENSMUSG00000086370	ENSMUST00000125419	10.9991	8.08824	5.2928	8.12672	oth-lincRNA
	ENSMUSG00000086370	ENSMUST00000130063	18.5302	13.1387	4.65843	12.1091	oth-lincRNA
	ENSMUSG00000086370	ENSMUST00000145803	21.9068	16.8683	6.84964	15.2082	oth-lincRNA
	ENSMUSG00000086370	ENSMUST00000156211	31.8902	24.554	9.83743	22.0939	oth-lincRNA
	ENSMUSG00000086370	ENSMUST00000156240	15.7392	12.8619	4.77707	11.1261	oth-lincRNA
	ENSMUSG00000086503	ENSMUST00000127786	36.9963	20.3338	10.0093	22.4465	oth-lincRNA
	ENSMUSG00000086503	ENSMUST00000153883	34.123	16.3148	13.5928	21.3435	oth-lincRNA
	ENSMUSG00000086646	ENSMUST00000137964	69.6277	31.397	17.474	39.4995	oth-lincRNA
	ENSMUSG00000086646	ENSMUST00000143209	321.528	180.136	75.9078	192.524	oth-lincRNA
	ENSMUSG00000086730	ENSMUST00000141027	54.1264	34.9819	9.72121	32.9432	oth-lincRNA
	ENSMUSG00000086782	ENSMUST00000144604	101.737	81.5994	34.5775	72.6381	oth-lincRNA
	ENSMUSG00000086859	ENSMUST00000145438	94.8195	88.6436	27.8973	70.4535	oth-lincRNA
	ENSMUSG00000086859	ENSMUST00000149822	478.417	354.82	183.192	338.81	oth-lincRNA
	ENSMUSG00000086917	ENSMUST00000152825	6.87217	9.92476	1.96361	6.25352	oth-lincRNA
	ENSMUSG00000087332	ENSMUST00000132108	49.0752	41.9444	9.03843	33.3527	oth-lincRNA
	ENSMUSG00000087403	ENSMUST00000125102	51.4452	21.8873	12.1037	28.4787	oth-lincRNA
	ENSMUSG00000087403	ENSMUST00000135115	64.3386	15.8054	11.048	30.3973	oth-lincRNA
	ENSMUSG00000087403	ENSMUST00000141922	7.28396	NA	2.51565	4.8998	oth-lincRNA
	ENSMUSG00000087403	ENSMUST00000148326	48.5536	20.8244	11.0577	26.8119	oth-lincRNA
	ENSMUSG00000087403	ENSMUST00000149098	38.3597	NA	9.36529	23.8625	oth-lincRNA
	ENSMUSG00000087403	ENSMUST00000154085	38.4604	21.076	11.1037	23.5467	oth-lincRNA
	ENSMUSG00000087403	ENSMUST00000181635	26.8298	NA	6.30729	16.5686	oth-lincRNA
	ENSMUSG00000087547	ENSMUST00000131365	258.571	202.483	61.918	174.324	oth-lincRNA
	ENSMUSG00000087590	ENSMUST00000146010	357.728	297.604	128.361	261.231	oth-lincRNA
	ENSMUSG00000087590	ENSMUST00000179138	119.407	90.3606	40.4369	83.4016	oth-lincRNA
	ENSMUSG00000087590	linc1614	47.2634	23.1704	10.8229	27.0855	oth-lincRNA
	ENSMUSG00000090086	ENSMUST00000159072	53.9525	27.139	7.75518	29.6156	oth-lincRNA
	ENSMUSG00000090086	ENSMUST00000159637	26.6743	10.799	4.73833	14.0705	oth-lincRNA
	ENSMUSG00000090086	ENSMUST00000160099	179.354	89.3228	37.098	101.925	oth-lincRNA
	ENSMUSG00000090086	ENSMUST00000160227	71.1833	26.6799	10.7914	36.2182	oth-lincRNA
	ENSMUSG00000090086	ENSMUST00000160255	15.8307	7.7549	3.13306	8.90622	oth-lincRNA
	ENSMUSG00000090086	ENSMUST00000160321	58.7109	31.9001	7.76729	32.7928	oth-lincRNA
	ENSMUSG00000090086	ENSMUST00000162697	105.489	29.2019	15.6121	50.1011	oth-lincRNA
	ENSMUSG00000096917	ENSMUST00000180690	159.634	81.9579	30.919	90.837	oth-lincRNA
	ENSMUSG00000096956	ENSMUST00000181536	11.8136	11.5349	4.88119	9.40987	oth-lincRNA
	ENSMUSG00000096956	linc1290	13.2502	14.0381	6.12327	11.1372	oth-lincRNA
	ENSMUSG00000096995	ENSMUST00000180698	7.28396	6.68569	0.854692	4.94145	oth-lincRNA
	ENSMUSG00000097039	ENSMUST00000180432	58.1252	33.8813	17.4086	36.4717	oth-lincRNA
	ENSMUSG00000097039	ENSMUST00000181416	11.9325	5.63535	3.35582	6.97456	oth-lincRNA
	ENSMUSG00000097039	ENSMUST00000181657	100.365	61.7876	26.9216	63.0247	oth-lincRNA
	ENSMUSG00000097045	ENSMUST00000181499	11.0357	12.6921	3.45751	9.06179	oth-lincRNA
	ENSMUSG00000097048	ENSMUST00000180896	63.1764	35.5543	15.9607	38.2305	oth-lincRNA
	ENSMUSG00000097048	ENSMUST00000181928	189.026	97.9583	55.8552	114.28	oth-lincRNA
	ENSMUSG00000097048	linc1552	20.8819	12.6418	4.97804	12.8339	oth-lincRNA
	ENSMUSG00000097055	ENSMUST00000180671	130.324	82.7441	43.9573	85.6752	oth-lincRNA
	ENSMUSG00000097059	ENSMUST00000180775	39.0094	25.4283	9.11833	24.5187	oth-lincRNA
	ENSMUSG00000097062	ENSMUST00000181502	132.191	63.6053	27.9094	74.5686	oth-lincRNA
	ENSMUSG00000097068	ENSMUST00000181901	29.3188	11.4783	4.07976	14.959	oth-lincRNA
	ENSMUSG00000097093	ENSMUST00000181034	NA	4.96238	1.31957	3.14097	oth-lincRNA
	ENSMUSG00000097119	ENSMUST00000181149	122.217	65.6179	29.861	72.5652	oth-lincRNA
	ENSMUSG00000097142	ENSMUST00000181443	5.81984	5.36491	2.10889	4.43121	oth-lincRNA
	ENSMUSG00000097145	ENSMUST00000180601	69.3531	42.6865	12.1473	41.3957	oth-lincRNA
	ENSMUSG00000097154	ENSMUST00000180468	701.127	552.818	169.118	474.354	oth-lincRNA
	ENSMUSG00000097180	ENSMUST00000181574	528.938	418.821	113.63	353.796	oth-lincRNA
	ENSMUSG00000097195	ENSMUST00000180563	4664.18	3719.68	1121.52	3168.46	oth-lincRNA
	ENSMUSG00000097217	ENSMUST00000181112	55.38	39.4475	14.7089	36.5121	oth-lincRNA
	ENSMUSG00000097248	ENSMUST00000180700	22.0532	16.2394	6.91986	15.0708	oth-lincRNA
	ENSMUSG00000097248	ENSMUST00000180806	27.0312	33.1895	8.69704	22.9726	oth-lincRNA
	ENSMUSG00000097248	ENSMUST00000181159	62.4352	68.5425	19.6046	50.1941	oth-lincRNA
	ENSMUSG00000097248	linc1582	37.5453	26.4534	8.64619	24.215	oth-lincRNA
	ENSMUSG00000097277	ENSMUST00000180385	36.6302	31.919	12.9729	27.174	oth-lincRNA
	ENSMUSG00000097277	ENSMUST00000180705	44.0149	37.026	15.5564	32.1991	oth-lincRNA
	ENSMUSG00000097277	ENSMUST00000180879	116.607	82.417	33.9092	77.6445	oth-lincRNA
	ENSMUSG00000097277	ENSMUST00000180983	56.6337	48.5986	20.6167	41.9497	oth-lincRNA
	ENSMUSG00000097277	ENSMUST00000181164	32.4758	23.705	9.76722	21.9827	oth-lincRNA
	ENSMUSG00000097277	ENSMUST00000181264	23.0689	18.9753	11.6001	17.8814	oth-lincRNA
	ENSMUSG00000097277	ENSMUST00000181492	97.7295	69.9199	28.5317	65.3937	oth-lincRNA
	ENSMUSG00000097277	ENSMUST00000181903	55.8925	44.7432	20.2463	40.294	oth-lincRNA
	ENSMUSG00000097277	linc1572	86.7303	64.0644	23.8563	58.217	oth-lincRNA
	ENSMUSG00000097282	ENSMUST00000181546	48.2516	28.4472	9.74785	28.8156	oth-lincRNA
	ENSMUSG00000097290	ENSMUST00000180830	568.094	337.536	127.003	344.211	oth-lincRNA
	ENSMUSG00000097290	ENSMUST00000181780	363.081	214.244	85.905	221.077	oth-lincRNA
	ENSMUSG00000097290	ENSMUST00000181960	402.375	255.081	103.275	253.577	oth-lincRNA
	ENSMUSG00000097303	ENSMUST00000180534	21.312	11.4342	5.22258	12.6563	oth-lincRNA
	ENSMUSG00000097318	ENSMUST00000180923	285.291	228.653	78.6365	197.527	oth-lincRNA
	ENSMUSG00000097353	ENSMUST00000180477	42.1939	22.2144	10.7817	25.0633	oth-lincRNA
	ENSMUSG00000097375	ENSMUST00000181490	117.962	78.2471	20.7741	72.3276	oth-lincRNA
	ENSMUSG00000097378	ENSMUST00000180529	33.4367	15.862	5.12089	18.1398	oth-lincRNA
	ENSMUSG00000097378	ENSMUST00000181073	30.1058	14.3337	3.5931	16.0109	oth-lincRNA
	ENSMUSG00000097398	ENSMUST00000180596	6.11267	5.77372	3.12096	5.00245	oth-lincRNA
	ENSMUSG00000097398	ENSMUST00000181016	6.68001	12.1953	2.83767	7.23765	oth-lincRNA
	ENSMUSG00000097415	ENSMUST00000181224	454.03	407.638	123.904	328.524	oth-lincRNA
	ENSMUSG00000097448	ENSMUST00000181274	108.802	78.1213	28.4978	71.807	oth-lincRNA
	ENSMUSG00000097519	ENSMUST00000181949	67.2759	40.5167	10.9899	39.5942	oth-lincRNA
	ENSMUSG00000097536	ENSMUST00000180852	150.63	84.329	28.7738	87.9108	oth-lincRNA
	ENSMUSG00000097545	ENSMUST00000180610	18.6674	12.8871	4.90782	12.1541	oth-lincRNA
	ENSMUSG00000097545	ENSMUST00000181808	16.453	6.65424	4.17419	9.0938	oth-lincRNA
	ENSMUSG00000097574	ENSMUST00000180974	56.3409	50.0766	13.6024	40.0066	oth-lincRNA
	ENSMUSG00000097604	ENSMUST00000181289	49.9537	34.5417	10.4597	31.6517	oth-lincRNA
	ENSMUSG00000097616	ENSMUST00000181090	12.3077	8.29579	3.28076	7.96141	oth-lincRNA
	ENSMUSG00000097616	ENSMUST00000181225	60.7789	42.2777	14.8397	39.2988	oth-lincRNA
	ENSMUSG00000097624	ENSMUST00000181658	20.9643	8.33353	4.65359	11.3171	oth-lincRNA
	ENSMUSG00000097624	linc1304	24.0755	10.516	5.28795	13.2931	oth-lincRNA
	ENSMUSG00000097639	ENSMUST00000181833	773.335	492.464	232.651	499.483	oth-lincRNA
	ENSMUSG00000097651	ENSMUST00000181967	475.187	319.07	102.391	298.883	oth-lincRNA
	ENSMUSG00000097709	ENSMUST00000180567	167.485	102.543	41.5385	103.856	oth-lincRNA
	ENSMUSG00000097709	ENSMUST00000180836	229.573	155.872	55.8988	147.114	oth-lincRNA
	ENSMUSG00000097709	ENSMUST00000181708	317.493	253.276	72.8546	214.541	oth-lincRNA
	ENSMUSG00000097715	ENSMUST00000181570	41.1141	27.3151	10.0626	26.1639	oth-lincRNA
	ENSMUSG00000097729	ENSMUST00000180643	42.3037	38.9003	10.4815	30.5618	oth-lincRNA
	ENSMUSG00000097755	ENSMUST00000181453	14.0463	7.61024	2.41154	8.0227	oth-lincRNA
	ENSMUSG00000097755	ENSMUST00000181641	22.3735	9.08826	5.44533	12.3024	oth-lincRNA
	ENSMUSG00000097757	ENSMUST00000181232	5.14269	11.4531	4.3582	6.98466	oth-lincRNA
	ENSMUSG00000097767	ENSMUST00000181535	3.25765	2.38999	NA	2.82382	oth-lincRNA
	ENSMUSG00000097769	ENSMUST00000181664	2437.93	2044.38	681.066	1721.13	oth-lincRNA
	ENSMUSG00000097772	ENSMUST00000180779	649.517	505.823	120.206	425.182	oth-lincRNA
	ENSMUSG00000097772	ENSMUST00000181873	227.496	146.783	56.2499	143.51	oth-lincRNA
	ENSMUSG00000097772	linc1354	38.2865	31.1454	9.90765	26.4465	oth-lincRNA
	ENSMUSG00000097779	ENSMUST00000180442	132.566	92.1971	32.3451	85.7028	oth-lincRNA
	ENSMUSG00000097779	linc1503	190.975	137.186	50.2719	126.144	oth-lincRNA
	ENSMUSG00000097814	ENSMUST00000181489	49.8988	30.4095	11.4451	30.5845	oth-lincRNA
	ENSMUSG00000097835	ENSMUST00000180450	37.161	23.7364	8.32175	23.073	oth-lincRNA
	ENSMUSG00000097842	ENSMUST00000181501	4.78582	3.11957	2.1452	3.3502	oth-lincRNA
	ENSMUSG00000097868	ENSMUST00000181191	19.0792	15.0318	7.1305	13.7472	oth-lincRNA
	ENSMUSG00000097908	ENSMUST00000181045	38.2682	21.8999	8.27574	22.8146	oth-lincRNA
	ENSMUSG00000097908	ENSMUST00000181190	35.8616	21.2709	7.36778	21.5001	oth-lincRNA
	ENSMUSG00000097908	linc1543	26.0063	14.9689	5.85452	15.6099	oth-lincRNA
	ENSMUSG00000097929	ENSMUST00000180458	24.6611	16.1891	5.7722	15.5408	oth-lincRNA
	ENSMUSG00000097929	ENSMUST00000180503	22.9317	15.6859	5.20321	14.6069	oth-lincRNA
	ENSMUSG00000097930	ENSMUST00000181623	69.1152	30.3969	13.7332	37.7484	oth-lincRNA
	linc1463	linc1463	25.686	11.1135	9.68489	15.4948	oth-lincRNA
	linc1477	linc1477	135.037	101.7	28.6092	88.4488	oth-lincRNA
	linc1517	linc1517	192.43	107.418	46.8119	115.553	oth-lincRNA
	linc1611	linc1611	NA	7.49703	2.99505	5.24604	oth-lincRNA
	linc1612	linc1612	17.7432	24.4911	9.92217	17.3855	oth-lincRNA
	XLOC_10356	TCONS_15790	5.2891	3.15102	1.1404	3.19351	oth-lincRNA
	XLOC_10886	TCONS_17802	73.9376	61.7939	21.5295	52.4204	oth-lincRNA
	XLOC_10952	TCONS_17848	116.15	75.1779	18.6337	69.9871	oth-lincRNA
	XLOC_11054	TCONS_17913	6.79897	5.32088	1.21788	4.44591	oth-lincRNA
	XLOC_11264	TCONS_18042	14.1104	13.3274	2.81104	10.0829	oth-lincRNA
	XLOC_11407	TCONS_18148	24.954	24.1515	8.09415	19.0665	oth-lincRNA
	XLOC_11845	TCONS_17032	41.956	19.057	12.9221	24.645	oth-lincRNA
	XLOC_11898	TCONS_17085	41.0134	33.5542	8.81325	27.7936	oth-lincRNA
	XLOC_12094	TCONS_17269	45.058	18.1451	8.34596	23.8497	oth-lincRNA
	XLOC_12121	TCONS_17292	NA	2.49691	2.19605	2.34648	oth-lincRNA
	XLOC_12270	TCONS_18687	8.31799	17.8621	1.73602	9.30535	oth-lincRNA
	XLOC_12405	TCONS_18827	30.9934	19.969	4.93203	18.6315	oth-lincRNA
	XLOC_13206	TCONS_20692	13.8267	5.12591	1.36799	6.77353	oth-lincRNA
	XLOC_1347	TCONS_1240	27.9554	12.0946	3.38245	14.4775	oth-lincRNA
	XLOC_13585	TCONS_20920	6.63426	5.53472	3.05558	5.07485	oth-lincRNA
	XLOC_13941	TCONS_21157	18.7955	12.8116	3.52288	11.71	oth-lincRNA
	XLOC_13979	TCONS_21187	8.72062	NA	1.61496	5.16779	oth-lincRNA
	XLOC_13991	TCONS_22758	4.26423	2.61012	3.15243	3.34226	oth-lincRNA
	XLOC_14023	TCONS_21221	9.54418	6.64795	4.48895	6.89369	oth-lincRNA
	XLOC_14135	TCONS_22849	23.2977	16.2771	2.79893	14.1246	oth-lincRNA
	XLOC_14164	TCONS_21334	102.982	77.0018	31.4275	70.4704	oth-lincRNA
	XLOC_14570	TCONS_21704	602.326	446.922	102.607	383.952	oth-lincRNA
	XLOC_14573	TCONS_23104	186.528	56.7183	30.7253	91.3238	oth-lincRNA
	XLOC_14624	TCONS_23142	31.1215	8.5285	4.81581	14.8219	oth-lincRNA
	XLOC_15297	TCONS_22357	37.6734	35.9191	7.66559	27.086	oth-lincRNA
	XLOC_15404	TCONS_22478	6.95453	7.3964	1.32441	5.22511	oth-lincRNA
	XLOC_15526	TCONS_22608	22.7852	10.0128	4.14271	12.3136	oth-lincRNA
	XLOC_15740	TCONS_23932	17.8896	23.837	5.58818	15.7716	oth-lincRNA
	XLOC_15768	TCONS_23954	92.3672	74.9892	24.3963	63.9175	oth-lincRNA
	XLOC_15804	TCONS_23991	19.2897	12.5286	4.87877	12.2323	oth-lincRNA
	XLOC_15845	TCONS_24028	3951.15	2642.99	937.876	2510.67	oth-lincRNA
	XLOC_15872	TCONS_24056	14.7326	11.3462	4.25651	10.1118	oth-lincRNA
	XLOC_16154	TCONS_24308	16.9013	13.755	3.61731	11.4246	oth-lincRNA
	XLOC_16211	TCONS_24360	145.185	94.0588	34.6429	91.2956	oth-lincRNA
	XLOC_16594	TCONS_25707	57.2102	28.9818	7.53485	31.2423	oth-lincRNA
	XLOC_16792	TCONS_25837	31.03	16.9564	7.23462	18.407	oth-lincRNA
	XLOC_16850	TCONS_24975	129.702	96.128	28.384	84.738	oth-lincRNA
	XLOC_17162	TCONS_26131	47.7392	50.171	14.1835	37.3646	oth-lincRNA
	XLOC_17316	TCONS_28231	40.2722	14.4532	7.10629	20.6106	oth-lincRNA
	XLOC_17405	TCONS_26376	27.5802	19.8055	14.1714	20.519	oth-lincRNA
	XLOC_17763	TCONS_26720	61.996	32.4787	13.709	36.0612	oth-lincRNA
	XLOC_1777	TCONS_3559	79.4281	56.5422	17.1302	51.0335	oth-lincRNA
	XLOC_17824	TCONS_28554	7.50357	4.0567	0.765107	4.10846	oth-lincRNA
	XLOC_18051	TCONS_26966	37.042	20.0319	5.00951	20.6945	oth-lincRNA
	XLOC_18353	TCONS_27225	99.2668	84.8825	23.1154	69.0882	oth-lincRNA
	XLOC_18778	TCONS_29164	21.1839	13.9815	3.94417	13.0365	oth-lincRNA
	XLOC_18983	TCONS_29285	53.3577	23.1012	10.7405	29.0665	oth-lincRNA
	XLOC_1901	TCONS_3638	12.8842	4.77999	NA	8.83208	oth-lincRNA
	XLOC_19458	TCONS_29667	22.9042	9.56626	4.92961	12.4667	oth-lincRNA
	XLOC_19553	TCONS_29735	275.399	137.116	87.5224	166.679	oth-lincRNA
	XLOC_19600	TCONS_30657	48.3431	41.133	12.4863	33.9875	oth-lincRNA
	XLOC_1997	TCONS_1838	17.121	14.2016	4.54948	11.9573	oth-lincRNA
	XLOC_19978	TCONS_30909	20.4976	12.3148	4.37999	12.3974	oth-lincRNA
	XLOC_20486	TCONS_32405	135.705	57.5737	22.607	71.9618	oth-lincRNA
	XLOC_20514	TCONS_31303	7.50357	6.69827	NA	7.10092	oth-lincRNA
	XLOC_20539	TCONS_32435	73.7546	49.1018	10.312	44.3895	oth-lincRNA
	XLOC_20730	TCONS_32548	19.8753	12.2581	6.97797	13.0371	oth-lincRNA
	XLOC_20837	TCONS_32607	12.207	11.0632	2.36069	8.54363	oth-lincRNA
	XLOC_20900	TCONS_32640	17.1942	17.3652	4.55674	13.0387	oth-lincRNA
	XLOC_21170	TCONS_32789	8.15327	7.18256	1.64159	5.65914	oth-lincRNA
	XLOC_21951	TCONS_36569	74.3494	64.209	21.5368	53.3651	oth-lincRNA
	XLOC_22184	TCONS_33632	33.9857	14.3903	6.75764	18.3779	oth-lincRNA
	XLOC_22683	TCONS_37019	12.0515	6.97501	2.55923	7.19524	oth-lincRNA
	XLOC_23043	TCONS_37208	59.7541	42.957	9.39677	37.3693	oth-lincRNA
	XLOC_23049	TCONS_37214	63.7255	37.2902	12.295	37.7702	oth-lincRNA
	XLOC_23065	TCONS_37225	29.2456	15.6167	5.07004	16.6441	oth-lincRNA
	XLOC_23087	TCONS_34516	95.0026	69.6117	27.602	64.0721	oth-lincRNA
	XLOC_23776	TCONS_37686	16.6909	14.3337	3.08222	11.3689	oth-lincRNA
	XLOC_24139	TCONS_37912	13.4973	16.1891	1.84981	10.5121	oth-lincRNA
	XLOC_24922	TCONS_36367	41.2239	35.6989	8.42828	28.4504	oth-lincRNA
	XLOC_25049	TCONS_38505	48.3797	27.1767	11.1037	28.8867	oth-lincRNA
	XLOC_25077	TCONS_40342	50.4936	30.1454	12.9996	31.2128	oth-lincRNA
	XLOC_25508	TCONS_40585	29.3188	24.3653	6.10391	19.9294	oth-lincRNA
	XLOC_25746	TCONS_40716	49.3772	25.6924	9.17402	28.0812	oth-lincRNA
	XLOC_25780	TCONS_39169	33.1621	21.2332	7.37747	20.5909	oth-lincRNA
	XLOC_26053	TCONS_40905	55.1147	30.4473	13.0431	32.8683	oth-lincRNA
	XLOC_26228	TCONS_39579	15.2542	10.9437	6.56878	10.9222	oth-lincRNA
	XLOC_26494	TCONS_41190	32.7504	12.8682	6.11359	17.2441	oth-lincRNA
	XLOC_27685	TCONS_42212	148.543	91.4424	28.3332	89.4396	oth-lincRNA
	XLOC_28476	TCONS_42959	11.722	15.5727	4.50832	10.601	oth-lincRNA
	XLOC_289	TCONS_244	30.6548	17.3149	5.14268	17.7041	oth-lincRNA
	XLOC_29394	TCONS_45801	9.84615	9.32097	3.75774	7.64162	oth-lincRNA
	XLOC_2983	TCONS_4423	NA	5.95611	4.00955	4.98283	oth-lincRNA
	XLOC_30144	TCONS_46286	31.396	16.579	7.79876	18.5913	oth-lincRNA
	XLOC_30163	TCONS_46303	70.6708	73.5489	30.35	58.1899	oth-lincRNA
	XLOC_30339	TCONS_49041	23.8101	13.038	5.18626	14.0115	oth-lincRNA
	XLOC_30599	TCONS_49205	48.9654	23.8433	8.50334	27.104	oth-lincRNA
	XLOC_3063	TCONS_4494	246.373	95.0462	57.4387	132.953	oth-lincRNA
	XLOC_30689	TCONS_46784	210.21	111.946	82.4015	134.852	oth-lincRNA
	XLOC_30739	TCONS_49293	NA	14.7676	1.29293	8.03029	oth-lincRNA
	XLOC_30829	TCONS_46914	77.7077	55.7246	35.1126	56.1816	oth-lincRNA
	XLOC_30889	TCONS_46970	18.1824	10.0002	4.25651	10.8131	oth-lincRNA
	XLOC_309	TCONS_2661	253.493	163.111	50.8626	155.822	oth-lincRNA
	XLOC_31072	TCONS_49503	113.084	62.9826	22.4859	66.1843	oth-lincRNA
	XLOC_31182	TCONS_49563	25.6403	11.7298	6.44046	14.6035	oth-lincRNA
	XLOC_31195	TCONS_49571	NA	9.31468	6.21286	7.76377	oth-lincRNA
	XLOC_31215	TCONS_49581	92.8887	61.536	19.9218	58.1155	oth-lincRNA
	XLOC_31261	TCONS_47344	23.5722	3.37744	NA	13.4748	oth-lincRNA
	XLOC_31285	TCONS_49621	22.529	28.3466	8.17647	19.684	oth-lincRNA
	XLOC_31406	TCONS_47472	42.2854	21.1514	10.9197	24.7855	oth-lincRNA
	XLOC_3155	TCONS_4578	20.708	11.5726	6.05306	12.7779	oth-lincRNA
	XLOC_31777	TCONS_47814	11.96	11.321	4.43084	9.23727	oth-lincRNA
	XLOC_31969	TCONS_50047	9.23306	7.03161	1.62948	5.96472	oth-lincRNA
	XLOC_32234	TCONS_48232	9.39777	5.86806	2.07983	5.78189	oth-lincRNA
	XLOC_32282	TCONS_48279	13.8633	9.13858	3.48414	8.82868	oth-lincRNA
	XLOC_32342	TCONS_50294	6.497	7.86182	3.12096	5.82659	oth-lincRNA
	XLOC_32403	TCONS_50335	3.76094	2.5032	1.76749	2.67721	oth-lincRNA
	XLOC_32536	TCONS_50417	12.6737	4.28941	NA	8.48156	oth-lincRNA
	XLOC_32703	TCONS_48693	17.8439	4.15104	3.8788	8.62457	oth-lincRNA
	XLOC_3295	TCONS_6320	5.32571	6.49701	2.03625	4.61965	oth-lincRNA
	XLOC_33000	TCONS_50788	17.2125	9.79897	4.34852	10.4533	oth-lincRNA
	XLOC_33084	TCONS_52737	11.4658	3.84286	1.87887	5.72918	oth-lincRNA
	XLOC_33334	TCONS_51109	15.6477	7.31464	2.84736	8.60323	oth-lincRNA
	XLOC_33389	TCONS_51167	23.2977	18.3967	7.28062	16.325	oth-lincRNA
	XLOC_33623	TCONS_51384	22.3186	7.7549	NA	15.0367	oth-lincRNA
	XLOC_33719	TCONS_51474	36.5845	20.2772	10.7163	22.526	oth-lincRNA
	XLOC_3373	TCONS_4790	56.9906	32.1894	12.6049	33.9283	oth-lincRNA
	XLOC_3387	TCONS_6365	39.0277	22.5351	8.34838	23.3037	oth-lincRNA
	XLOC_34066	TCONS_53349	38.9728	22.6483	9.14012	23.5871	oth-lincRNA
	XLOC_34107	TCONS_51818	NA	22.5414	12.8349	17.6882	oth-lincRNA
	XLOC_34561	TCONS_52250	59.6443	39.1707	16.9316	38.5822	oth-lincRNA
	XLOC_34683	TCONS_53725	16.8281	9.61658	2.31469	9.58647	oth-lincRNA
	XLOC_34907	TCONS_53881	24.0572	21.9691	4.6996	16.9086	oth-lincRNA
	XLOC_34965	TCONS_57171	87.6911	50.3722	13.1255	50.3963	oth-lincRNA
	XLOC_34999	TCONS_57198	25.6494	18.8495	5.54944	16.6828	oth-lincRNA
	XLOC_35093	TCONS_54073	62.8287	50.4351	13.8276	42.3638	oth-lincRNA
	XLOC_3511	TCONS_6437	4.30083	3.8743	NA	4.08757	oth-lincRNA
	XLOC_35320	TCONS_54310	7.41207	5.12591	1.16703	4.56833	oth-lincRNA
	XLOC_3537	TCONS_6451	32.0274	22.8307	2.73598	19.1981	oth-lincRNA
	XLOC_35787	TCONS_57648	94.4718	65.7877	19.4545	59.9047	oth-lincRNA
	XLOC_35902	TCONS_54900	471.169	353.851	119.693	314.905	oth-lincRNA
	XLOC_36246	TCONS_57927	76.1796	28.0698	7.62201	37.2905	oth-lincRNA
	XLOC_3659	TCONS_6521	99.7243	47.0451	8.26364	51.6777	oth-lincRNA
	XLOC_36661	TCONS_58168	3.3034	NA	0.77237	2.03789	oth-lincRNA
	XLOC_36683	TCONS_55673	336.883	208.986	70.6925	205.52	oth-lincRNA
	XLOC_36735	TCONS_55729	NA	7.9939	4.5519	6.2729	oth-lincRNA
	XLOC_36798	TCONS_55768	12.9391	6.00014	4.52042	7.81988	oth-lincRNA
	XLOC_36800	TCONS_58262	49.9171	42.435	13.2368	35.1963	oth-lincRNA
	XLOC_36905	TCONS_55881	46.8882	27.5101	10.7381	28.3788	oth-lincRNA
	XLOC_36907	TCONS_55883	18.2831	11.0003	4.97561	11.4197	oth-lincRNA
	XLOC_38079	TCONS_57122	23.4532	14.7614	3.9248	14.0465	oth-lincRNA
	XLOC_38204	TCONS_59158	45808.2	31100	20329.3	32412.5	oth-lincRNA
	XLOC_38329	TCONS_59273	138.194	92.543	34.7107	88.4825	oth-lincRNA
	XLOC_38470	TCONS_59388	7.75064	6.5033	NA	7.12697	oth-lincRNA
	XLOC_38477	TCONS_59393	30.179	21.2395	5.68019	19.0329	oth-lincRNA
	XLOC_38537	TCONS_59444	87.3983	60.6555	27.3501	58.468	oth-lincRNA
	XLOC_38571	TCONS_61141	15.2908	15.7048	3.35097	11.4489	oth-lincRNA
	XLOC_38630	TCONS_61164	62.2248	31.0825	13.8446	35.7173	oth-lincRNA
	XLOC_38661	TCONS_59563	45.6803	27.3025	9.93428	27.639	oth-lincRNA
	XLOC_3873	TCONS_5268	16.1418	9.7801	2.32437	9.41544	oth-lincRNA
	XLOC_38733	TCONS_59638	59.69	30.9567	10.2297	33.6255	oth-lincRNA
	XLOC_38749	TCONS_59655	22.4467	10.1826	5.02162	12.5503	oth-lincRNA
	XLOC_38797	TCONS_61263	39.4853	25.2207	14.3796	26.3619	oth-lincRNA
	XLOC_39177	TCONS_60065	48266.6	32071.2	25785.6	35374.4	oth-lincRNA
	XLOC_39212	TCONS_60091	24.1853	42.1331	9.55899	25.2924	oth-lincRNA
	XLOC_39864	TCONS_60694	294.094	142.796	58.8333	165.241	oth-lincRNA
	XLOC_40156	TCONS_64215	54.8859	27.661	9.87859	30.8085	oth-lincRNA
	XLOC_40197	TCONS_64249	51.7197	36.6612	13.1472	33.8427	oth-lincRNA
	XLOC_40238	TCONS_62201	17.6425	20.4344	3.98533	14.0208	oth-lincRNA
	XLOC_4041	TCONS_6771	12.2253	8.84297	5.04583	8.70471	oth-lincRNA
	XLOC_40440	TCONS_62362	17.7798	9.4216	3.2856	10.1623	oth-lincRNA
	XLOC_41113	TCONS_64778	7.00028	6.52217	2.30258	5.27501	oth-lincRNA
	XLOC_41487	TCONS_65007	105.279	108.04	24.159	79.1593	oth-lincRNA
	XLOC_42098	TCONS_65378	34.1596	18.7866	7.17166	20.0393	oth-lincRNA
	XLOC_42844	TCONS_66022	56.533	16.8683	8.59534	27.3322	oth-lincRNA
	XLOC_4449	TCONS_7024	36.9322	13.6355	10.157	20.2416	oth-lincRNA
	XLOC_4465	TCONS_7035	6.75322	6.07561	NA	6.41441	oth-lincRNA
	XLOC_4795	TCONS_7306	141.918	101.977	47.3398	97.0784	oth-lincRNA
	XLOC_4873	TCONS_7382	677.39	399.651	174.568	417.203	oth-lincRNA
	XLOC_5044	TCONS_7534	14.7967	7.24545	2.35343	8.13185	oth-lincRNA
	XLOC_5488	TCONS_7944	36.1544	34.8436	8.97548	26.6578	oth-lincRNA
	XLOC_5552	TCONS_10974	283.159	167.664	44.2648	165.029	oth-lincRNA
	XLOC_5779	TCONS_11121	81.1209	42.9884	18.1204	47.4099	oth-lincRNA
	XLOC_5826	TCONS_8255	56.3317	31.4913	10.542	32.7883	oth-lincRNA
	XLOC_6087	TCONS_8485	12.2436	NA	1.62706	6.93535	oth-lincRNA
	XLOC_6140	TCONS_8532	12.1796	4.54099	1.56411	6.09489	oth-lincRNA
	XLOC_6796	TCONS_9138	25.5945	11.5097	6.00948	14.3712	oth-lincRNA
	XLOC_6828	TCONS_11791	20.8178	5.50327	4.53979	10.287	oth-lincRNA
	XLOC_7270	TCONS_12073	31.8627	37.4348	9.8447	26.3808	oth-lincRNA
	XLOC_7286	TCONS_12083	46.6503	38.3845	8.06025	31.0317	oth-lincRNA
	XLOC_73	TCONS_62	216.066	110.732	38.8776	121.892	oth-lincRNA
	XLOC_7838	TCONS_10124	83.738	41.0953	47.6303	57.4879	oth-lincRNA
	XLOC_7957	TCONS_10268	41.9926	12.4783	14.0649	22.8452	oth-lincRNA
	XLOC_7984	TCONS_12587	41.1507	23.988	8.82536	24.6547	oth-lincRNA
	XLOC_8204	TCONS_12765	37.2982	15.4092	6.23223	19.6465	oth-lincRNA
	XLOC_831	TCONS_754	52.4793	33.0071	15.0866	33.5243	oth-lincRNA
	XLOC_8358	TCONS_12894	24.2219	22.9754	5.4308	17.5427	oth-lincRNA
	XLOC_8618	TCONS_13118	59.9554	56.8315	22.8539	46.5469	oth-lincRNA
	XLOC_8889	TCONS_14837	14.5222	15.428	3.51077	11.1537	oth-lincRNA
	XLOC_892	TCONS_812	78.2293	45.7872	24.2122	49.4096	oth-lincRNA
	XLOC_9049	TCONS_14934	46.2385	17.6356	5.98527	23.2865	oth-lincRNA
	XLOC_9673	TCONS_15301	NA	4.1762	1.16219	2.66919	oth-lincRNA
	XLOC_976	TCONS_3059	38.2865	20.3527	9.51541	22.7182	oth-lincRNA
	XLOC_9832	TCONS_15395	12.8567	13.6481	3.09917	9.86801	oth-lincRNA
	XLOC_9878	TCONS_15423	16.9837	32.7932	10.6146	20.1305	oth-lincRNA
	ENSMUSG00000000001	ENSMUST00000000001	545.812	411.06	130.184	362.352	PCG
	ENSMUSG00000000028	ENSMUST00000000028	207.684	159.136	64.298	143.706	PCG
	ENSMUSG00000000028	ENSMUST00000096990	195.203	145.117	58.797	133.039	PCG
	ENSMUSG00000000028	ENSMUST00000115585	65.7295	43.2274	27.1637	45.3735	PCG
	ENSMUSG00000000037	ENSMUST00000019101	12.5273	11.56	4.0846	9.39064	PCG
	ENSMUSG00000000037	ENSMUST00000074802	15.6202	13.3777	4.82792	11.2753	PCG
	ENSMUSG00000000037	ENSMUST00000077375	12.4907	13.0632	5.08215	10.212	PCG
	ENSMUSG00000000037	ENSMUST00000087090	13.9091	11.4091	3.96839	9.76217	PCG
	ENSMUSG00000000037	ENSMUST00000101113	12.7469	9.34613	3.57131	8.55479	PCG
	ENSMUSG00000000037	ENSMUST00000112345	12.4358	11.6669	4.02892	9.37722	PCG
	ENSMUSG00000000056	ENSMUST00000103015	30.7189	21.0382	5.27827	19.0118	PCG
	ENSMUSG00000000056	ENSMUST00000151088	8.00686	7.64169	2.8183	6.15562	PCG
	ENSMUSG00000000056	ENSMUST00000154047	14.7692	5.17622	NA	9.97272	PCG
	ENSMUSG00000000078	ENSMUST00000000080	334.943	197.25	64.0147	198.736	PCG
	ENSMUSG00000000085	ENSMUST00000000087	87.8559	45.5042	17.641	50.3337	PCG
	ENSMUSG00000000085	ENSMUST00000064991	127.295	65.9575	26.2025	73.1518	PCG
	ENSMUSG00000000085	ENSMUST00000106298	137.745	66.555	28.2218	77.5074	PCG
	ENSMUSG00000000085	ENSMUST00000106301	120.414	61.775	25.2243	69.1378	PCG
	ENSMUSG00000000085	ENSMUST00000122860	104.538	37.1833	17.5853	53.1021	PCG
	ENSMUSG00000000085	ENSMUST00000132116	41.9651	25.6987	10.7623	26.1421	PCG
	ENSMUSG00000000085	ENSMUST00000133169	16.7275	10.8242	4.12577	10.5591	PCG
	ENSMUSG00000000085	ENSMUST00000133290	16.215	15.4721	5.74314	12.4767	PCG
	ENSMUSG00000000085	ENSMUST00000134375	15.7026	6.4404	3.96839	8.7038	PCG
	ENSMUSG00000000085	ENSMUST00000136801	46.6594	27.9881	8.13531	27.5943	PCG
	ENSMUSG00000000085	ENSMUST00000144555	66.5622	29.1139	12.4427	36.0396	PCG
	ENSMUSG00000000085	ENSMUST00000144862	72.0618	27.3214	10.3435	36.5755	PCG
	ENSMUSG00000000085	ENSMUST00000151345	32.1739	14.4783	4.97561	17.2093	PCG
	ENSMUSG00000000085	ENSMUST00000153099	44.143	31.7429	17.7548	31.2136	PCG
	ENSMUSG00000000088	ENSMUST00000000090	1081.89	717.702	294.455	698.015	PCG
	ENSMUSG00000000094	ENSMUST00000000096	6.64341	4.26425	1.08955	3.99907	PCG
	ENSMUSG00000000094	ENSMUST00000108045	7.31141	4.62275	1.15734	4.36383	PCG
	ENSMUSG00000000094	ENSMUST00000108047	4.23677	2.61012	NA	3.42345	PCG
	ENSMUSG00000000120	ENSMUST00000000122	27.4246	21.6546	11.0432	20.0408	PCG
	ENSMUSG00000000126	ENSMUST00000000128	NA	2.88057	0.79174	1.83616	PCG
	ENSMUSG00000000131	ENSMUST00000009344	396.536	245.855	99.8392	247.41	PCG
	ENSMUSG00000000131	ENSMUST00000163959	115.674	69.662	32.7253	72.6871	PCG
	ENSMUSG00000000131	ENSMUST00000164741	208.087	145.89	46.2066	133.395	PCG
	ENSMUSG00000000131	ENSMUST00000165608	400.041	257.295	99.2	252.179	PCG
	ENSMUSG00000000131	ENSMUST00000165660	493.168	320.353	137.915	317.145	PCG
	ENSMUSG00000000131	ENSMUST00000166368	549.371	276.61	135.797	320.593	PCG
	ENSMUSG00000000131	ENSMUST00000166538	400.279	231.685	99.9965	243.987	PCG
	ENSMUSG00000000131	ENSMUST00000166540	187.013	132.676	43.2455	120.978	PCG
	ENSMUSG00000000131	ENSMUST00000166719	170.606	93.1217	38.679	100.802	PCG
	ENSMUSG00000000131	ENSMUST00000167147	318.179	187.407	83.479	196.355	PCG
	ENSMUSG00000000131	ENSMUST00000167268	204.674	120.896	50.9861	125.519	PCG
	ENSMUSG00000000131	ENSMUST00000167315	163.34	91.543	40.2867	98.3899	PCG
	ENSMUSG00000000131	ENSMUST00000168189	251.992	154.953	63.3005	156.749	PCG
	ENSMUSG00000000131	ENSMUST00000168564	185.924	108.499	45.3834	113.269	PCG
	ENSMUSG00000000131	ENSMUST00000168649	206.696	149.375	46.6497	134.24	PCG
	ENSMUSG00000000131	ENSMUST00000168933	243.546	141.525	61.0729	148.715	PCG
	ENSMUSG00000000131	ENSMUST00000169059	271.208	177.281	71.7045	173.398	PCG
	ENSMUSG00000000131	ENSMUST00000170675	262.067	175.3	64.2641	167.21	PCG
	ENSMUSG00000000131	ENSMUST00000171861	239.492	132.148	59.0052	143.548	PCG
	ENSMUSG00000000134	ENSMUST00000077680	389.143	208.357	92.3261	229.942	PCG
	ENSMUSG00000000134	ENSMUST00000079542	334.925	179.256	73.3292	195.837	PCG
	ENSMUSG00000000134	ENSMUST00000101695	365.076	203.175	87.2197	218.49	PCG
	ENSMUSG00000000134	ENSMUST00000115677	342.785	185.231	72.1258	200.047	PCG
	ENSMUSG00000000134	ENSMUST00000115678	477.181	260.673	112.078	283.311	PCG
	ENSMUSG00000000134	ENSMUST00000115679	400.856	215.143	95.8345	237.278	PCG
	ENSMUSG00000000134	ENSMUST00000115680	375.792	207.294	83.7453	222.277	PCG
	ENSMUSG00000000134	ENSMUST00000126694	171.136	96.9142	38.0931	102.048	PCG
	ENSMUSG00000000134	ENSMUST00000132209	62.5633	33.8184	13.784	36.7219	PCG
	ENSMUSG00000000134	ENSMUST00000133456	36.8865	28.9755	6.27339	24.0451	PCG
	ENSMUSG00000000134	ENSMUST00000137467	354.983	191.218	83.6823	209.961	PCG
	ENSMUSG00000000134	ENSMUST00000143680	253.026	135.425	56.0392	148.163	PCG
	ENSMUSG00000000134	ENSMUST00000144715	15.4006	18.8306	6.11117	13.4475	PCG
	ENSMUSG00000000134	ENSMUST00000144900	56.7343	27.8749	10.9221	31.8438	PCG
	ENSMUSG00000000142	ENSMUST00000052915	43.7861	23.5289	8.02151	25.1122	PCG
	ENSMUSG00000000142	ENSMUST00000106711	29.813	14.3022	6.20075	16.772	PCG
	ENSMUSG00000000142	ENSMUST00000139682	58.4181	33.3404	12.1231	34.6272	PCG
	ENSMUSG00000000142	ENSMUST00000140821	10.8893	3.84286	2.44786	5.72668	PCG
	ENSMUSG00000000142	ENSMUST00000144130	22.6754	13.6607	6.34361	14.2266	PCG
	ENSMUSG00000000142	ENSMUST00000144511	12.8659	3.50952	2.15489	6.17676	PCG
	ENSMUSG00000000142	ENSMUST00000152909	21.0192	8.02534	4.64633	11.2303	PCG
	ENSMUSG00000000148	ENSMUST00000041588	19.9943	10.7047	4.46474	11.7212	PCG
	ENSMUSG00000000148	ENSMUST00000100505	17.8713	9.56626	4.15966	10.5324	PCG
	ENSMUSG00000000148	ENSMUST00000110806	17.4229	9.66689	4.04344	10.3778	PCG
	ENSMUSG00000000148	ENSMUST00000124892	4.91393	2.95604	NA	3.93498	PCG
	ENSMUSG00000000148	ENSMUST00000131905	11.1456	5.50327	1.89582	6.18155	PCG
	ENSMUSG00000000148	ENSMUST00000153440	16.1693	7.38382	3.18633	8.91315	PCG
	ENSMUSG00000000149	ENSMUST00000000153	69.9205	46.5734	15.7743	44.0894	PCG
	ENSMUSG00000000154	ENSMUST00000052348	20.0309	12.2141	5.15963	12.4682	PCG
	ENSMUSG00000000154	ENSMUST00000105917	22.6388	12.4657	5.4986	13.5344	PCG
	ENSMUSG00000000154	ENSMUST00000141988	17.1118	12.1324	4.04586	11.0967	PCG
	ENSMUSG00000000154	ENSMUST00000145943	17.6151	10.9185	4.76981	11.1011	PCG
	ENSMUSG00000000154	ENSMUST00000146983	16.9928	14.7676	2.61734	11.4593	PCG
	ENSMUSG00000000154	ENSMUST00000150791	18.2556	13.2016	4.03376	11.8303	PCG
	ENSMUSG00000000167	ENSMUST00000000171	9.43437	9.73608	2.05078	7.07374	PCG
	ENSMUSG00000000167	ENSMUST00000124029	15.0895	15.1199	3.78922	11.3329	PCG
	ENSMUSG00000000167	ENSMUST00000125606	11.8868	7.07564	3.09432	7.35224	PCG
	ENSMUSG00000000167	ENSMUST00000132187	9.67229	10.0946	2.2929	7.35325	PCG
	ENSMUSG00000000167	ENSMUST00000141366	20.2139	13.7362	2.29532	12.0818	PCG
	ENSMUSG00000000167	ENSMUST00000151197	7.22905	5.82404	NA	6.52654	PCG
	ENSMUSG00000000167	ENSMUST00000155773	8.37289	6.16996	2.99505	5.84597	PCG
	ENSMUSG00000000168	ENSMUST00000034567	482.031	369.983	130.916	327.643	PCG
	ENSMUSG00000000168	ENSMUST00000125919	482.763	369.688	133.4	328.617	PCG
	ENSMUSG00000000168	ENSMUST00000126933	539.086	391.959	146.099	359.048	PCG
	ENSMUSG00000000168	ENSMUST00000132455	58.0429	67.4481	26.309	50.6	PCG
	ENSMUSG00000000168	ENSMUST00000142275	107.942	94.3355	34.3112	78.8628	PCG
	ENSMUSG00000000168	ENSMUST00000155417	82.9328	67.0456	20.6676	56.882	PCG
	ENSMUSG00000000171	ENSMUST00000000175	920.103	588.498	198.134	568.911	PCG
	ENSMUSG00000000184	ENSMUST00000000188	12.994	7.78006	2.03625	7.60343	PCG
	ENSMUSG00000000194	ENSMUST00000056433	72.9494	47.498	14.3385	44.9286	PCG
	ENSMUSG00000000194	ENSMUST00000127872	20.0492	16.5853	5.48407	14.0395	PCG
	ENSMUSG00000000194	ENSMUST00000146747	38.1218	37.7682	12.9196	29.6032	PCG
	ENSMUSG00000000194	ENSMUST00000147099	93.9777	78.461	25.8441	66.0943	PCG
	ENSMUSG00000000194	ENSMUST00000151991	55.5539	46.6049	16.4861	39.5483	PCG
	ENSMUSG00000000194	ENSMUST00000153032	18.7223	6.78632	3.63426	9.7143	PCG
	ENSMUSG00000000194	ENSMUST00000169333	32.0091	18.5665	6.28792	18.9545	PCG
	ENSMUSG00000000194	ENSMUST00000172422	41.6631	30.6863	11.5807	27.9767	PCG
	ENSMUSG00000000253	ENSMUST00000000260	13.3783	10.6858	2.89336	8.98582	PCG
	ENSMUSG00000000253	ENSMUST00000128873	5.47212	3.77367	1.07018	3.43866	PCG
	ENSMUSG00000000275	ENSMUST00000000284	849.816	613.046	206.688	556.517	PCG
	ENSMUSG00000000275	ENSMUST00000100627	797.822	523.465	211.203	510.83	PCG
	ENSMUSG00000000275	ENSMUST00000107896	948.927	635.417	217.029	600.458	PCG
	ENSMUSG00000000276	ENSMUST00000000285	197.317	131.538	46.6061	125.153	PCG
	ENSMUSG00000000276	ENSMUST00000107894	135.247	88.5555	31.212	85.005	PCG
	ENSMUSG00000000276	ENSMUST00000152772	154.775	106.864	34.563	98.734	PCG
	ENSMUSG00000000278	ENSMUST00000000287	992.54	627.115	286.114	635.256	PCG
	ENSMUSG00000000282	ENSMUST00000000291	129.126	76.9955	23.5028	76.5413	PCG
	ENSMUSG00000000282	ENSMUST00000132150	50.0726	32.4536	14.6799	32.402	PCG
	ENSMUSG00000000282	ENSMUST00000133217	59.8913	38.133	14.3579	37.4607	PCG
	ENSMUSG00000000295	ENSMUST00000000304	207.565	184.407	71.7627	154.578	PCG
	ENSMUSG00000000295	ENSMUST00000159194	212.607	175.954	77.6051	155.389	PCG
	ENSMUSG00000000295	ENSMUST00000159659	275.903	246.138	104.607	208.882	PCG
	ENSMUSG00000000295	ENSMUST00000160447	23.197	15.535	5.50102	14.7443	PCG
	ENSMUSG00000000295	ENSMUST00000162076	51.9851	42.9318	13.1618	36.0262	PCG
	ENSMUSG00000000296	ENSMUST00000000305	73.4344	46.0765	20.0211	46.5107	PCG
	ENSMUSG00000000301	ENSMUST00000000310	12.6646	11.5474	3.56162	9.25788	PCG
	ENSMUSG00000000301	ENSMUST00000102692	7.32971	6.47814	NA	6.90392	PCG
	ENSMUSG00000000301	ENSMUST00000102693	8.56505	7.34608	2.48175	6.13096	PCG
	ENSMUSG00000000301	ENSMUST00000133028	NA	4.70451	1.92729	3.3159	PCG
	ENSMUSG00000000301	ENSMUST00000150954	24.8808	10.9437	NA	17.9122	PCG
	ENSMUSG00000000303	ENSMUST00000000312	1066.22	723.709	265.87	685.267	PCG
	ENSMUSG00000000303	ENSMUST00000136580	138.057	99.7004	32.9093	90.2221	PCG
	ENSMUSG00000000303	ENSMUST00000167688	846.76	561.057	203.16	536.992	PCG
	ENSMUSG00000000305	ENSMUST00000000314	3.03803	1.80507	0.786898	1.87667	PCG
	ENSMUSG00000000305	ENSMUST00000129659	9.04089	3.52838	1.26388	4.61105	PCG
	ENSMUSG00000000308	ENSMUST00000000317	30.2797	25.6547	10.6364	22.1903	PCG
	ENSMUSG00000000308	ENSMUST00000078222	23.7735	19.9439	7.75518	17.1575	PCG
	ENSMUSG00000000308	ENSMUST00000125221	7.55848	5.92467	3.62941	5.70419	PCG
	ENSMUSG00000000308	ENSMUST00000125812	7.1467	4.69822	2.41638	4.75377	PCG
	ENSMUSG00000000308	ENSMUST00000126130	6.27738	7.05677	2.11615	5.1501	PCG
	ENSMUSG00000000308	ENSMUST00000128612	10.1207	8.81782	2.71661	7.21837	PCG
	ENSMUSG00000000308	ENSMUST00000129130	8.87618	6.35235	2.88368	6.0374	PCG
	ENSMUSG00000000308	ENSMUST00000145380	11.7037	12.9311	3.32918	9.32135	PCG
	ENSMUSG00000000308	ENSMUST00000150271	8.32714	8.53479	2.8982	6.58671	PCG
	ENSMUSG00000000308	ENSMUST00000153040	59.7083	33.9882	16.4207	36.7058	PCG
	ENSMUSG00000000317	ENSMUST00000000326	45.8999	25.9692	10.3507	27.4066	PCG
	ENSMUSG00000000317	ENSMUST00000153449	NA	3.6982	0.983017	2.34061	PCG
	ENSMUSG00000000320	ENSMUST00000000329	18.3105	11.1198	3.48656	10.9723	PCG
	ENSMUSG00000000320	ENSMUST00000108574	5.8839	3.76109	1.63917	3.76139	PCG
	ENSMUSG00000000325	ENSMUST00000090103	43.8776	31.7555	11.3798	29.0043	PCG
	ENSMUSG00000000325	ENSMUST00000115610	40.7298	28.8057	10.7139	26.7498	PCG
	ENSMUSG00000000325	ENSMUST00000115612	42.5507	32.7366	12.9124	29.3999	PCG
	ENSMUSG00000000325	ENSMUST00000115613	30.3803	22.0005	8.50576	20.2955	PCG
	ENSMUSG00000000325	ENSMUST00000115614	44.0972	34.1203	12.5565	30.258	PCG
	ENSMUSG00000000325	ENSMUST00000126183	32.732	21.9376	8.71641	21.1287	PCG
	ENSMUSG00000000325	ENSMUST00000150253	59.3148	43.8941	15.2658	39.4916	PCG
	ENSMUSG00000000325	ENSMUST00000150484	7.97941	17.0067	4.04829	9.67813	PCG
	ENSMUSG00000000325	ENSMUST00000152132	7.28396	2.28936	NA	4.78666	PCG
	ENSMUSG00000000325	ENSMUST00000155548	NA	4.4152	1.7336	3.0744	PCG
	ENSMUSG00000000326	ENSMUST00000000335	80.8739	47.6992	15.0818	47.885	PCG
	ENSMUSG00000000326	ENSMUST00000115609	66.2328	39.4663	14.7428	40.1473	PCG
	ENSMUSG00000000326	ENSMUST00000147720	23.9657	19.6734	3.18149	15.6069	PCG
	ENSMUSG00000000326	ENSMUST00000165430	292.429	157.023	138.124	195.858	PCG
	ENSMUSG00000000339	ENSMUST00000000348	412.083	275.547	103.958	263.863	PCG
	ENSMUSG00000000339	ENSMUST00000124486	369.917	234.087	80.9221	228.309	PCG
	ENSMUSG00000000339	ENSMUST00000140677	225.922	155.28	58.0004	146.401	PCG
	ENSMUSG00000000339	ENSMUST00000143425	92.1109	54.1145	23.5246	56.5833	PCG
	ENSMUSG00000000339	ENSMUST00000153005	187.644	129.034	50.6229	122.434	PCG
	ENSMUSG00000000340	ENSMUST00000000349	303.035	187.627	73.7844	188.149	PCG
	ENSMUSG00000000346	ENSMUST00000000356	1012.89	713.4	268.429	664.907	PCG
	ENSMUSG00000000355	ENSMUST00000000365	130.086	51.0389	28.1782	69.7678	PCG
	ENSMUSG00000000355	ENSMUST00000133128	271.245	119.103	56.4072	148.919	PCG
	ENSMUSG00000000355	ENSMUST00000134573	67.2942	30.9001	12.3386	36.8443	PCG
	ENSMUSG00000000355	ENSMUST00000140204	86.3917	29.3529	15.6532	43.7993	PCG
	ENSMUSG00000000355	ENSMUST00000148938	186.921	75.1401	42.8702	101.644	PCG
	ENSMUSG00000000365	ENSMUST00000095793	315.516	219.955	83.1642	206.212	PCG
	ENSMUSG00000000374	ENSMUST00000000384	33.9216	26.9	8.26122	23.0276	PCG
	ENSMUSG00000000378	ENSMUST00000000388	97.5098	59.7058	22.6094	59.9417	PCG
	ENSMUSG00000000378	ENSMUST00000109721	93.1084	59.7939	22.0428	58.315	PCG
	ENSMUSG00000000378	ENSMUST00000109722	83.189	50.41	18.9364	50.8451	PCG
	ENSMUSG00000000378	ENSMUST00000159007	18.5759	NA	1.97814	10.277	PCG
	ENSMUSG00000000378	ENSMUST00000160633	27.0586	16.3463	9.61468	17.6732	PCG
	ENSMUSG00000000378	ENSMUST00000161501	20.3695	12.4468	4.45505	12.4238	PCG
	ENSMUSG00000000378	ENSMUST00000161667	18.6583	11.7613	4.46232	11.6273	PCG
	ENSMUSG00000000384	ENSMUST00000000394	306.082	179.627	56.7172	180.809	PCG
	ENSMUSG00000000384	ENSMUST00000131313	211.729	141.607	31.8246	128.387	PCG
	ENSMUSG00000000384	ENSMUST00000131477	338.649	195.111	55.2281	196.33	PCG
	ENSMUSG00000000384	ENSMUST00000131815	121.778	69.0771	26.1153	72.3233	PCG
	ENSMUSG00000000384	ENSMUST00000132446	230.323	125.619	38.4127	131.452	PCG
	ENSMUSG00000000384	ENSMUST00000134016	246.813	161.821	55.9133	154.849	PCG
	ENSMUSG00000000384	ENSMUST00000136682	83.5001	51.4918	15.7767	50.2562	PCG
	ENSMUSG00000000384	ENSMUST00000144463	58.5187	38.0386	11.7575	36.1049	PCG
	ENSMUSG00000000384	ENSMUST00000150697	348.431	213.282	69.1114	210.275	PCG
	ENSMUSG00000000384	ENSMUST00000151008	198.662	119.361	29.9675	115.997	PCG
	ENSMUSG00000000384	ENSMUST00000156969	282.555	167.199	55.5695	168.441	PCG
	ENSMUSG00000000399	ENSMUST00000088194	754.118	590.643	215.426	520.062	PCG
	ENSMUSG00000000402	ENSMUST00000000412	146.768	106.128	45.4367	99.4443	PCG
	ENSMUSG00000000409	ENSMUST00000067240	41.9468	24.271	8.55176	24.9232	PCG
	ENSMUSG00000000409	ENSMUST00000102596	42.2305	24.0697	8.70914	25.0031	PCG
	ENSMUSG00000000409	ENSMUST00000123640	37.1061	15.579	10.7042	21.1298	PCG
	ENSMUSG00000000409	ENSMUST00000127943	17.3314	11.6103	6.63173	11.8578	PCG
	ENSMUSG00000000409	ENSMUST00000132030	23.5997	15.1073	6.14749	14.9515	PCG
	ENSMUSG00000000409	ENSMUST00000134336	NA	3.43404	1.39947	2.41675	PCG
	ENSMUSG00000000409	ENSMUST00000139957	25.9239	20.2772	5.04825	17.0831	PCG
	ENSMUSG00000000409	ENSMUST00000167288	44.0149	25.1578	9.17402	26.1156	PCG
	ENSMUSG00000000416	ENSMUST00000090601	2.53474	NA	1.17671	1.85573	PCG
	ENSMUSG00000000416	ENSMUST00000146775	2.6537	NA	0.995123	1.82441	PCG
	ENSMUSG00000000416	ENSMUST00000148602	2.31513	NA	0.961226	1.63818	PCG
	ENSMUSG00000000416	ENSMUST00000152499	2.04976	NA	0.823216	1.43649	PCG
	ENSMUSG00000000420	ENSMUST00000000430	181.376	112.336	42.2286	111.98	PCG
	ENSMUSG00000000420	ENSMUST00000164066	102.46	56.0768	31.643	63.3934	PCG
	ENSMUSG00000000420	ENSMUST00000164998	55.7735	35.0574	18.1011	36.3107	PCG
	ENSMUSG00000000420	ENSMUST00000169474	70.6983	43.8501	20.0889	44.8791	PCG
	ENSMUSG00000000420	ENSMUST00000170191	79.5928	48.2401	20.9775	49.6035	PCG
	ENSMUSG00000000420	ENSMUST00000170243	211.637	135.959	46.1049	131.234	PCG
	ENSMUSG00000000420	ENSMUST00000171583	118.2	70.1777	41.0736	76.4837	PCG
	ENSMUSG00000000420	ENSMUST00000178605	191.048	125.368	42.967	119.794	PCG
	ENSMUSG00000000439	ENSMUST00000000449	135.449	103.587	37.0375	92.0245	PCG
	ENSMUSG00000000441	ENSMUST00000000451	118.218	75.1779	30.8803	74.7587	PCG
	ENSMUSG00000000441	ENSMUST00000112949	142.934	92.4739	35.9794	90.4624	PCG
	ENSMUSG00000000441	ENSMUST00000124553	160.192	109.801	33.0763	101.023	PCG
	ENSMUSG00000000441	ENSMUST00000127503	186.29	123.89	50.7658	120.315	PCG
	ENSMUSG00000000441	ENSMUST00000130528	141.131	104.688	38.357	94.7254	PCG
	ENSMUSG00000000441	ENSMUST00000147979	133.847	77.0018	30.5341	80.461	PCG
	ENSMUSG00000000486	ENSMUST00000106313	168.181	96.8702	43.5869	102.879	PCG
	ENSMUSG00000000486	ENSMUST00000106314	239.767	140.494	67.5255	149.262	PCG
	ENSMUSG00000000486	ENSMUST00000131208	256.265	182.231	54.6349	164.377	PCG
	ENSMUSG00000000486	ENSMUST00000133591	123.351	68.3601	37.8461	76.5192	PCG
	ENSMUSG00000000486	ENSMUST00000133733	97.1347	55.4415	37.0689	63.2151	PCG
	ENSMUSG00000000486	ENSMUST00000133913	205.442	128.978	56.5404	130.32	PCG
	ENSMUSG00000000486	ENSMUST00000138541	164.932	85.9957	61.8865	104.271	PCG
	ENSMUSG00000000486	ENSMUST00000142356	139.502	70.4859	49.5721	86.5202	PCG
	ENSMUSG00000000486	ENSMUST00000152267	155.452	91.2034	38.9405	95.1987	PCG
	ENSMUSG00000000489	ENSMUST00000000500	5.64598	4.5347	0.818374	3.66635	PCG
	ENSMUSG00000000531	ENSMUST00000000543	26.5919	15.8997	8.66072	17.0508	PCG
	ENSMUSG00000000532	ENSMUST00000000544	82.9602	51.3408	15.9099	50.0703	PCG
	ENSMUSG00000000538	ENSMUST00000064019	18.5851	10.6292	3.86669	11.027	PCG
	ENSMUSG00000000538	ENSMUST00000093046	23.9108	16.5224	5.14268	15.192	PCG
	ENSMUSG00000000538	ENSMUST00000093048	27.0861	17.7803	5.7044	16.8569	PCG
	ENSMUSG00000000538	ENSMUST00000095254	23.0049	16.3777	5.12573	14.8361	PCG
	ENSMUSG00000000538	ENSMUST00000102682	21.7878	12.95	4.50348	13.0804	PCG
	ENSMUSG00000000538	ENSMUST00000102683	23.4075	15.1702	4.49379	14.3571	PCG
	ENSMUSG00000000538	ENSMUST00000133420	37.7375	25.0006	7.82055	23.5195	PCG
	ENSMUSG00000000538	ENSMUST00000142225	5.70089	3.01894	NA	4.35991	PCG
	ENSMUSG00000000538	ENSMUST00000143124	40.3088	24.9503	8.06025	24.4398	PCG
	ENSMUSG00000000538	ENSMUST00000151284	28.8979	13.0066	4.78192	15.5621	PCG
	ENSMUSG00000000538	ENSMUST00000153920	19.6008	13.1701	3.89091	12.2206	PCG
	ENSMUSG00000000544	ENSMUST00000027847	84.4793	53.7371	23.4956	53.904	PCG
	ENSMUSG00000000544	ENSMUST00000060833	151.883	94.0022	38.4272	94.7709	PCG
	ENSMUSG00000000544	ENSMUST00000166159	91.1044	44.8564	15.8493	50.6034	PCG
	ENSMUSG00000000544	ENSMUST00000166860	170.56	105.248	43.0397	106.282	PCG
	ENSMUSG00000000552	ENSMUST00000168828	26.7749	17.3715	7.44284	17.1964	PCG
	ENSMUSG00000000555	ENSMUST00000023128	48.9654	35.5983	9.3314	31.2984	PCG
	ENSMUSG00000000561	ENSMUST00000010278	291.248	154.595	63.8477	169.897	PCG
	ENSMUSG00000000561	ENSMUST00000127464	247.243	148.356	54.4848	150.028	PCG
	ENSMUSG00000000561	ENSMUST00000128005	333.927	194.791	74.581	201.1	PCG
	ENSMUSG00000000561	ENSMUST00000130994	322.69	174.451	70.7312	189.291	PCG
	ENSMUSG00000000561	ENSMUST00000137168	92.4953	53.8189	23.406	56.5734	PCG
	ENSMUSG00000000561	ENSMUST00000151263	255.57	163.809	46.8773	155.419	PCG
	ENSMUSG00000000561	ENSMUST00000167642	99.7975	62.5361	23.7014	62.0116	PCG
	ENSMUSG00000000563	ENSMUST00000118209	831.588	578.032	233.338	547.653	PCG
	ENSMUSG00000000563	ENSMUST00000123959	160.091	126.355	37.3474	107.931	PCG
	ENSMUSG00000000563	ENSMUST00000133320	827.909	575.007	232.67	545.196	PCG
	ENSMUSG00000000563	ENSMUST00000143022	345.164	247.742	98.6261	230.511	PCG
	ENSMUSG00000000563	ENSMUST00000153666	109.781	78.2911	29.0862	72.3861	PCG
	ENSMUSG00000000568	ENSMUST00000019128	749.57	487.357	188.877	475.268	PCG
	ENSMUSG00000000568	ENSMUST00000072750	1295.34	894.952	342.245	844.178	PCG
	ENSMUSG00000000568	ENSMUST00000112939	1634.45	1117.36	378.759	1043.52	PCG
	ENSMUSG00000000568	ENSMUST00000164833	1598.29	1090.21	386.774	1025.09	PCG
	ENSMUSG00000000568	ENSMUST00000168396	2208.7	1509.08	555.005	1424.26	PCG
	ENSMUSG00000000568	ENSMUST00000170654	965.371	657.846	264.371	629.196	PCG
	ENSMUSG00000000568	ENSMUST00000170912	46.147	30.9693	19.6628	32.2597	PCG
	ENSMUSG00000000568	ENSMUST00000171106	1857.49	1300.46	477.732	1211.9	PCG
	ENSMUSG00000000568	ENSMUST00000171640	2085.21	1386.4	479.141	1316.92	PCG
	ENSMUSG00000000568	ENSMUST00000171786	1003.23	662.739	297.401	654.456	PCG
	ENSMUSG00000000568	ENSMUST00000172361	394.789	245.654	101.771	247.404	PCG
	ENSMUSG00000000581	ENSMUST00000000594	86.9957	55.1837	25.6456	55.9417	PCG
	ENSMUSG00000000581	ENSMUST00000130330	21.5956	18.013	5.48407	15.0309	PCG
	ENSMUSG00000000581	ENSMUST00000131227	83.976	48.9131	17.5732	50.1541	PCG
	ENSMUSG00000000581	ENSMUST00000135568	125.996	66.989	29.9312	74.3054	PCG
	ENSMUSG00000000581	ENSMUST00000156784	88.9173	54.4038	21.6264	54.9825	PCG
	ENSMUSG00000000594	ENSMUST00000000608	37.9846	28.6548	10.0408	25.56	PCG
	ENSMUSG00000000600	ENSMUST00000080085	157.154	123.236	40.8243	107.071	PCG
	ENSMUSG00000000600	ENSMUST00000171023	108.079	83.3038	28.677	73.3532	PCG
	ENSMUSG00000000605	ENSMUST00000000619	17.2216	9.67318	4.48653	10.4604	PCG
	ENSMUSG00000000627	ENSMUST00000000641	4.14527	4.09444	1.48179	3.2405	PCG
	ENSMUSG00000000628	ENSMUST00000000642	310.968	244.666	97.3816	217.672	PCG
	ENSMUSG00000000628	ENSMUST00000168725	1305.08	874.737	502.92	894.246	PCG
	ENSMUSG00000000628	ENSMUST00000169270	87.9016	51.7056	23.3527	54.32	PCG
	ENSMUSG00000000628	ENSMUST00000170833	83.308	63.4543	25.1396	57.3006	PCG
	ENSMUSG00000000631	ENSMUST00000000645	34.6445	24.0446	9.15223	22.6138	PCG
	ENSMUSG00000000631	ENSMUST00000092884	40.016	26.9189	9.38951	25.4415	PCG
	ENSMUSG00000000631	ENSMUST00000092887	38.7166	25.6673	9.96334	24.7824	PCG
	ENSMUSG00000000631	ENSMUST00000100443	7.2565	5.05672	1.97088	4.76137	PCG
	ENSMUSG00000000631	ENSMUST00000100794	38.5244	25.7176	9.36045	24.5342	PCG
	ENSMUSG00000000631	ENSMUST00000100795	52.8636	27.3654	17.1786	32.4692	PCG
	ENSMUSG00000000631	ENSMUST00000102488	43.3377	28.6988	11.249	27.7618	PCG
	ENSMUSG00000000631	ENSMUST00000108375	35.34	23.5477	8.71641	22.5347	PCG
	ENSMUSG00000000631	ENSMUST00000108376	31.8719	21.2458	7.84961	20.3224	PCG
	ENSMUSG00000000631	ENSMUST00000130305	40.7664	26.9	9.60742	25.7579	PCG
	ENSMUSG00000000631	ENSMUST00000130627	39.9245	26.5981	9.49604	25.3395	PCG
	ENSMUSG00000000631	ENSMUST00000130956	57.9422	41.4538	12.6848	37.3603	PCG
	ENSMUSG00000000631	ENSMUST00000134196	13.2136	13.0066	4.06039	10.0935	PCG
	ENSMUSG00000000631	ENSMUST00000135045	78.9431	50.7496	16.0648	48.5858	PCG
	ENSMUSG00000000631	ENSMUST00000135375	NA	1.29563	0.627097	0.961362	PCG
	ENSMUSG00000000631	ENSMUST00000142571	9.03174	3.32083	1.73602	4.6962	PCG
	ENSMUSG00000000631	ENSMUST00000164334	39.5676	26.3214	9.84954	25.2462	PCG
	ENSMUSG00000000631	ENSMUST00000167856	42.8344	29.5604	10.2636	27.5528	PCG
	ENSMUSG00000000631	ENSMUST00000168348	34.6354	22.315	8.12078	21.6904	PCG
	ENSMUSG00000000631	ENSMUST00000169105	27.5436	17.6293	6.75037	17.3078	PCG
	ENSMUSG00000000631	ENSMUST00000172303	37.0329	25.3151	9.54931	23.9657	PCG
	ENSMUSG00000000632	ENSMUST00000093995	NA	1.3145	0.755422	1.03496	PCG
	ENSMUSG00000000632	ENSMUST00000138346	6.17672	4.3523	2.91515	4.48139	PCG
	ENSMUSG00000000632	ENSMUST00000138749	7.75064	5.38377	2.63913	5.25785	PCG
	ENSMUSG00000000632	ENSMUST00000142542	NA	1.33965	0.823216	1.08144	PCG
	ENSMUSG00000000632	ENSMUST00000155087	NA	1.48431	0.953962	1.21914	PCG
	ENSMUSG00000000673	ENSMUST00000000687	7.39376	3.38373	0.806268	3.86125	PCG
	ENSMUSG00000000686	ENSMUST00000145676	40.6932	18.4092	NA	29.5512	PCG
	ENSMUSG00000000686	ENSMUST00000147386	33.5282	14.5098	NA	24.019	PCG
	ENSMUSG00000000693	ENSMUST00000000707	19.7472	15.6482	3.29771	12.8977	PCG
	ENSMUSG00000000693	ENSMUST00000101257	21.193	16.7362	3.43572	13.7883	PCG
	ENSMUSG00000000708	ENSMUST00000000724	266.285	141.381	61.4386	156.368	PCG
	ENSMUSG00000000708	ENSMUST00000163648	96.7503	42.4287	15.9074	51.6955	PCG
	ENSMUSG00000000708	ENSMUST00000164390	196.676	102.348	33.2265	110.75	PCG
	ENSMUSG00000000708	ENSMUST00000166525	223.973	124.361	43.6958	130.677	PCG
	ENSMUSG00000000708	ENSMUST00000167092	107.749	86.3982	33.6163	75.9213	PCG
	ENSMUSG00000000708	ENSMUST00000171072	84.7721	69.6431	27.2823	60.5659	PCG
	ENSMUSG00000000708	ENSMUST00000172160	123.068	107.644	37.3232	89.345	PCG
	ENSMUSG00000000711	ENSMUST00000000727	220.184	127.808	47.1025	131.698	PCG
	ENSMUSG00000000730	ENSMUST00000000746	593.569	401.758	168.263	387.863	PCG
	ENSMUSG00000000730	ENSMUST00000123940	618.77	439.079	175.069	410.973	PCG
	ENSMUSG00000000730	ENSMUST00000131825	804.914	553.504	219.893	526.103	PCG
	ENSMUSG00000000730	ENSMUST00000138785	587.127	397.468	166.152	383.582	PCG
	ENSMUSG00000000730	ENSMUST00000139539	765.776	514.943	215.247	498.655	PCG
	ENSMUSG00000000730	ENSMUST00000144446	276.498	181.595	68.3754	175.489	PCG
	ENSMUSG00000000730	ENSMUST00000151242	582.826	395.16	154.329	377.438	PCG
	ENSMUSG00000000731	ENSMUST00000019257	70.7715	59.1901	22.7401	50.9006	PCG
	ENSMUSG00000000731	ENSMUST00000105395	57.3383	43.3847	17.5321	39.4183	PCG
	ENSMUSG00000000731	ENSMUST00000105396	65.5373	49.8817	20.2681	45.229	PCG
	ENSMUSG00000000731	ENSMUST00000128241	89.1187	72.2596	27.5777	62.9853	PCG
	ENSMUSG00000000731	ENSMUST00000130972	81.8164	64.6367	25.4543	57.3025	PCG
	ENSMUSG00000000731	ENSMUST00000131028	100.813	71.4231	28.8997	67.0453	PCG
	ENSMUSG00000000731	ENSMUST00000140636	76.4724	58.2466	22.1978	52.3056	PCG
	ENSMUSG00000000731	ENSMUST00000141255	238.156	170.639	71.4188	160.071	PCG
	ENSMUSG00000000731	ENSMUST00000143452	112.91	83.0648	27.7666	74.5806	PCG
	ENSMUSG00000000731	ENSMUST00000143548	138.404	107.631	38.9018	94.9792	PCG
	ENSMUSG00000000731	ENSMUST00000143735	69.4538	57.7435	21.4641	49.5538	PCG
	ENSMUSG00000000731	ENSMUST00000145975	82.7315	64.4292	25.1468	57.4358	PCG
	ENSMUSG00000000731	ENSMUST00000148469	92.3031	72.2596	27.1831	63.9152	PCG
	ENSMUSG00000000731	ENSMUST00000154374	52.9185	41.6488	17.0333	37.2002	PCG
	ENSMUSG00000000731	ENSMUST00000155021	79.6843	66.4041	24.9652	57.0179	PCG
	ENSMUSG00000000731	ENSMUST00000156417	68.0263	50.3471	20.7862	46.3865	PCG
	ENSMUSG00000000732	ENSMUST00000105393	118.355	73.3225	21.9266	71.2014	PCG
	ENSMUSG00000000738	ENSMUST00000108868	47.2268	32.6863	12.6243	30.8458	PCG
	ENSMUSG00000000738	ENSMUST00000125975	52.525	32.831	14.5104	33.2888	PCG
	ENSMUSG00000000738	ENSMUST00000128234	87.9199	56.2529	28.9627	57.7118	PCG
	ENSMUSG00000000738	ENSMUST00000128803	53.2205	33.1706	15.1932	33.8614	PCG
	ENSMUSG00000000738	ENSMUST00000130787	15.181	10.8996	4.7117	10.2641	PCG
	ENSMUSG00000000738	ENSMUST00000135991	138.038	73.3162	43.5191	84.9578	PCG
	ENSMUSG00000000738	ENSMUST00000142150	21.3943	15.34	5.95621	14.2302	PCG
	ENSMUSG00000000738	ENSMUST00000142541	15.364	9.65431	3.35339	9.45724	PCG
	ENSMUSG00000000738	ENSMUST00000149248	48.1144	30.8561	13.1715	30.714	PCG
	ENSMUSG00000000738	ENSMUST00000152972	13.4515	11.1827	2.54713	9.06044	PCG
	ENSMUSG00000000738	ENSMUST00000153285	53.2571	33.7052	14.3772	33.7798	PCG
	ENSMUSG00000000738	ENSMUST00000153492	24.8075	16.2394	5.82062	15.6225	PCG
	ENSMUSG00000000739	ENSMUST00000000755	8.58336	6.94985	3.20086	6.24469	PCG
	ENSMUSG00000000739	ENSMUST00000122819	9.05919	7.49074	3.55194	6.70062	PCG
	ENSMUSG00000000739	ENSMUST00000126951	3.68773	4.89949	1.55685	3.38135	PCG
	ENSMUSG00000000740	ENSMUST00000000756	8477.79	6410.28	2382.95	5757.01	PCG
	ENSMUSG00000000740	ENSMUST00000129311	2075.17	1530.44	536.328	1380.64	PCG
	ENSMUSG00000000740	ENSMUST00000132275	2748.29	2194.35	706.012	1882.89	PCG
	ENSMUSG00000000740	ENSMUST00000152444	2783.04	2026.7	656.655	1822.13	PCG
	ENSMUSG00000000743	ENSMUST00000000759	65.821	35.9065	16.5805	39.436	PCG
	ENSMUSG00000000743	ENSMUST00000167655	NA	8.06937	1.34136	4.70536	PCG
	ENSMUSG00000000743	ENSMUST00000172336	11.3011	9.33984	2.97811	7.87302	PCG
	ENSMUSG00000000751	ENSMUST00000000767	456.602	298.963	109.403	288.323	PCG
	ENSMUSG00000000751	ENSMUST00000092907	292.621	209.772	74.5592	192.317	PCG
	ENSMUSG00000000751	ENSMUST00000135770	236.381	148.544	59.1796	148.035	PCG
	ENSMUSG00000000751	ENSMUST00000149365	254.874	53.6428	54.8456	121.121	PCG
	ENSMUSG00000000751	ENSMUST00000154894	218.72	142.934	51.1362	137.597	PCG
	ENSMUSG00000000759	ENSMUST00000000776	92.9711	54.3912	17.2197	54.8607	PCG
	ENSMUSG00000000759	ENSMUST00000164611	80.2425	57.5925	13.0916	50.3089	PCG
	ENSMUSG00000000759	ENSMUST00000164774	82.6491	49.3911	15.8009	49.2804	PCG
	ENSMUSG00000000759	ENSMUST00000164861	41.5076	27.9692	12.249	27.2419	PCG
	ENSMUSG00000000759	ENSMUST00000164971	68.6485	47.4791	14.4474	43.525	PCG
	ENSMUSG00000000759	ENSMUST00000165321	39.0643	38.9883	14.1133	30.722	PCG
	ENSMUSG00000000759	ENSMUST00000167547	43.5848	25.7113	9.85196	26.3827	PCG
	ENSMUSG00000000759	ENSMUST00000168657	121.979	70.5362	20.3431	70.9527	PCG
	ENSMUSG00000000759	ENSMUST00000172056	38.863	37.8877	10.927	29.2259	PCG
	ENSMUSG00000000776	ENSMUST00000000793	119.7	54.3598	23.1324	65.7308	PCG
	ENSMUSG00000000776	ENSMUST00000180358	87.2885	38.5795	15.2949	47.0543	PCG
	ENSMUSG00000000782	ENSMUST00000086844	382.838	256.61	97.2945	245.581	PCG
	ENSMUSG00000000782	ENSMUST00000109071	353.793	242.786	89.055	228.545	PCG
	ENSMUSG00000000787	ENSMUST00000000804	1667.36	1200.57	355.38	1074.44	PCG
	ENSMUSG00000000787	ENSMUST00000123096	2739.47	2097.71	608.737	1815.31	PCG
	ENSMUSG00000000787	ENSMUST00000149639	1883.87	1408.09	450.568	1247.51	PCG
	ENSMUSG00000000787	ENSMUST00000153611	1139.38	784.194	234.401	719.325	PCG
	ENSMUSG00000000787	ENSMUST00000153851	2141.68	1613.65	453.861	1403.06	PCG
	ENSMUSG00000000794	ENSMUST00000124584	2.54389	2.17615	0.748158	1.82273	PCG
	ENSMUSG00000000804	ENSMUST00000000821	160.558	107.166	38.8316	102.185	PCG
	ENSMUSG00000000804	ENSMUST00000108075	229.271	143.267	49.5939	140.711	PCG
	ENSMUSG00000000804	ENSMUST00000172515	351.176	199.621	67.5376	206.112	PCG
	ENSMUSG00000000804	ENSMUST00000172595	21.5682	7.11337	4.68023	11.1206	PCG
	ENSMUSG00000000804	ENSMUST00000172950	127.067	72.6998	28.7133	76.1599	PCG
	ENSMUSG00000000804	ENSMUST00000173156	158.618	135.003	57.6905	117.104	PCG
	ENSMUSG00000000804	ENSMUST00000173271	82.7315	33.7932	13.1908	43.2385	PCG
	ENSMUSG00000000804	ENSMUST00000174602	188.532	101.298	32.9795	107.603	PCG
	ENSMUSG00000000804	ENSMUST00000174809	19.1616	6.15738	5.66566	10.3282	PCG
	ENSMUSG00000000805	ENSMUST00000103194	51.857	31.6926	7.78181	30.4438	PCG
	ENSMUSG00000000805	ENSMUST00000108076	35.5871	20.4219	4.72139	20.2434	PCG
	ENSMUSG00000000805	ENSMUST00000127827	13.296	10.6103	2.77472	8.89367	PCG
	ENSMUSG00000000805	ENSMUST00000139416	5.11524	4.16991	NA	4.64257	PCG
	ENSMUSG00000000805	ENSMUST00000150596	17.5602	13.5475	2.89578	11.3345	PCG
	ENSMUSG00000000811	ENSMUST00000000828	21.6597	14.428	7.93435	14.674	PCG
	ENSMUSG00000000811	ENSMUST00000101171	12.0057	8.24548	3.83522	8.0288	PCG
	ENSMUSG00000000823	ENSMUST00000108789	62.7097	39.6613	14.0891	38.82	PCG
	ENSMUSG00000000823	ENSMUST00000128553	51.0792	32.6171	11.0747	31.5903	PCG
	ENSMUSG00000000823	ENSMUST00000131866	21.6231	16.6482	10.7672	16.3462	PCG
	ENSMUSG00000000823	ENSMUST00000132538	12.2802	13.0192	3.4914	9.59694	PCG
	ENSMUSG00000000823	ENSMUST00000133598	40.501	24.3842	6.35813	23.7478	PCG
	ENSMUSG00000000823	ENSMUST00000135561	34.7544	18.5602	7.65107	20.3219	PCG
	ENSMUSG00000000823	ENSMUST00000140103	32.3935	18.1954	7.30725	19.2987	PCG
	ENSMUSG00000000823	ENSMUST00000150552	48.6451	31.8938	10.2684	30.2691	PCG
	ENSMUSG00000000823	ENSMUST00000153998	17.1393	7.00016	3.26139	9.1336	PCG
	ENSMUSG00000000823	ENSMUST00000155947	32.302	23.6106	8.21763	21.3767	PCG
	ENSMUSG00000000826	ENSMUST00000072334	97.7203	59.9196	24.0597	60.5666	PCG
	ENSMUSG00000000826	ENSMUST00000108796	60.2207	30.9378	16.7307	35.9631	PCG
	ENSMUSG00000000826	ENSMUST00000108797	155.059	92.7254	37.3498	95.0446	PCG
	ENSMUSG00000000826	ENSMUST00000116365	212.04	133.355	53.0563	132.817	PCG
	ENSMUSG00000000826	ENSMUST00000141523	77.479	33.1266	19.6749	43.4268	PCG
	ENSMUSG00000000826	ENSMUST00000152578	45.5979	20.4156	10.6219	25.5451	PCG
	ENSMUSG00000000827	ENSMUST00000000844	317.246	215.992	85.922	206.387	PCG
	ENSMUSG00000000827	ENSMUST00000069712	536.716	418.752	161.251	372.24	PCG
	ENSMUSG00000000827	ENSMUST00000108799	703.359	502.257	188.771	464.796	PCG
	ENSMUSG00000000827	ENSMUST00000108800	324.246	225.313	88.3045	212.621	PCG
	ENSMUSG00000000827	ENSMUST00000129390	253.721	138.695	62.6831	151.7	PCG
	ENSMUSG00000000827	ENSMUST00000130261	559.95	416.551	171.599	382.7	PCG
	ENSMUSG00000000827	ENSMUST00000141825	547.001	359.021	131.911	345.978	PCG
	ENSMUSG00000000827	ENSMUST00000149163	326.707	231.534	86.1883	214.81	PCG
	ENSMUSG00000000827	ENSMUST00000155589	277.733	153.236	67.54	166.17	PCG
	ENSMUSG00000000838	ENSMUST00000088546	257.977	192.137	55.6978	168.604	PCG
	ENSMUSG00000000838	ENSMUST00000114653	347.544	265.654	72.3873	228.528	PCG
	ENSMUSG00000000838	ENSMUST00000114654	335.474	278.604	78.5518	230.877	PCG
	ENSMUSG00000000838	ENSMUST00000114655	328.611	259.547	71.0339	219.731	PCG
	ENSMUSG00000000838	ENSMUST00000114656	323.102	259.541	70.7118	217.785	PCG
	ENSMUSG00000000838	ENSMUST00000114657	352.192	268.019	77.2903	232.5	PCG
	ENSMUSG00000000838	ENSMUST00000127954	62.0143	47.0703	17.1374	42.074	PCG
	ENSMUSG00000000838	ENSMUST00000127993	98.1229	79.461	16.089	64.5577	PCG
	ENSMUSG00000000838	ENSMUST00000133327	33.885	8.87442	NA	21.3797	PCG
	ENSMUSG00000000838	ENSMUST00000141728	177.844	141.047	35.1852	118.025	PCG
	ENSMUSG00000000838	ENSMUST00000142584	246.666	198.634	61.1795	168.826	PCG
	ENSMUSG00000000838	ENSMUST00000146177	152.387	112.135	38.1512	100.891	PCG
	ENSMUSG00000000838	ENSMUST00000148348	227.367	175.859	51.7052	151.644	PCG
	ENSMUSG00000000861	ENSMUST00000000881	NA	3.19504	0.92975	2.0624	PCG
	ENSMUSG00000000861	ENSMUST00000109514	4.10866	3.81141	0.622255	2.84744	PCG
	ENSMUSG00000000861	ENSMUST00000109516	2.26937	NA	1.01934	1.64435	PCG
	ENSMUSG00000000861	ENSMUST00000118955	2.5622	NA	0.893432	1.72781	PCG
	ENSMUSG00000000861	ENSMUST00000124148	9.70889	5.02527	2.83525	5.85647	PCG
	ENSMUSG00000000876	ENSMUST00000000896	42.1573	21.8181	8.79146	24.2556	PCG
	ENSMUSG00000000876	ENSMUST00000109703	36.5753	28.4598	10.5929	25.2093	PCG
	ENSMUSG00000000881	ENSMUST00000000901	30.179	21.7175	8.76241	20.2196	PCG
	ENSMUSG00000000881	ENSMUST00000087984	40.8121	31.1894	11.8301	27.9439	PCG
	ENSMUSG00000000881	ENSMUST00000113735	53.129	40.6991	14.3361	36.0547	PCG
	ENSMUSG00000000881	ENSMUST00000113736	42.5507	31.8246	12.617	28.9975	PCG
	ENSMUSG00000000881	ENSMUST00000146772	86.5931	78.0018	20.2511	61.6153	PCG
	ENSMUSG00000000881	ENSMUST00000147863	27.8364	20.6734	7.8835	18.7978	PCG
	ENSMUSG00000000881	ENSMUST00000148076	34.2053	12.2896	7.74307	18.0793	PCG
	ENSMUSG00000000881	ENSMUST00000151020	48.6817	34.7492	13.6363	32.3558	PCG
	ENSMUSG00000000884	ENSMUST00000000904	11.4475	6.69827	1.66096	6.60225	PCG
	ENSMUSG00000000884	ENSMUST00000090086	11.7403	6.78632	1.72149	6.74939	PCG
	ENSMUSG00000000884	ENSMUST00000115600	19.4635	16.4155	4.09187	13.3236	PCG
	ENSMUSG00000000884	ENSMUST00000115601	9.94681	5.41522	1.45273	5.60492	PCG
	ENSMUSG00000000884	ENSMUST00000129952	5.59108	1.54092	1.40915	2.84705	PCG
	ENSMUSG00000000884	ENSMUST00000139625	NA	3.40888	1.07744	2.24316	PCG
	ENSMUSG00000000884	ENSMUST00000149035	NA	2.93718	0.89101	1.91409	PCG
	ENSMUSG00000000884	ENSMUST00000167778	13.3051	7.79263	1.99751	7.69842	PCG
	ENSMUSG00000000901	ENSMUST00000000924	167.275	140.532	44.4682	117.425	PCG
	ENSMUSG00000000901	ENSMUST00000120281	104.492	83.6183	27.2945	71.8015	PCG
	ENSMUSG00000000901	ENSMUST00000132869	242.585	199.891	61.5063	167.994	PCG
	ENSMUSG00000000901	ENSMUST00000133897	3.65113	11.95	0.92975	5.51028	PCG
	ENSMUSG00000000901	ENSMUST00000152222	227.99	190.57	57.5622	158.707	PCG
	ENSMUSG00000000902	ENSMUST00000000925	211.088	124.67	57.7413	131.166	PCG
	ENSMUSG00000000902	ENSMUST00000121304	235.447	134.758	67.4529	145.886	PCG
	ENSMUSG00000000902	ENSMUST00000133189	107.786	61.165	27.0862	65.3458	PCG
	ENSMUSG00000000902	ENSMUST00000140388	119.545	70.3601	33.1514	74.3521	PCG
	ENSMUSG00000000902	ENSMUST00000140408	69.8839	42.5041	18.4352	43.6077	PCG
	ENSMUSG00000000902	ENSMUST00000146555	41.3612	35.8813	17.2052	31.4826	PCG
	ENSMUSG00000000915	ENSMUST00000000939	14.7692	8.887	2.84978	8.83534	PCG
	ENSMUSG00000000915	ENSMUST00000166258	5.26165	2.64786	NA	3.95476	PCG
	ENSMUSG00000000915	ENSMUST00000166684	5.76494	4.57872	1.01207	3.78525	PCG
	ENSMUSG00000000915	ENSMUST00000167325	8.84873	7.65427	1.32683	5.94327	PCG
	ENSMUSG00000000915	ENSMUST00000167879	NA	3.40888	1.6537	2.53129	PCG
	ENSMUSG00000000916	ENSMUST00000000940	102.68	64.9952	19.8831	62.5194	PCG
	ENSMUSG00000000916	ENSMUST00000124453	147.107	89.7946	34.3063	90.4025	PCG
	ENSMUSG00000000916	ENSMUST00000126454	61.4378	50.6679	16.7549	42.9535	PCG
	ENSMUSG00000000916	ENSMUST00000127746	6.70746	3.33341	NA	5.02044	PCG
	ENSMUSG00000000916	ENSMUST00000131863	94.5176	60.0895	20.515	58.374	PCG
	ENSMUSG00000000916	ENSMUST00000141867	19.7655	7.40898	6.62447	11.2663	PCG
	ENSMUSG00000000916	ENSMUST00000170342	9.36116	NA	2.36069	5.86093	PCG
	ENSMUSG00000000934	ENSMUST00000000958	27.1318	17.818	6.65837	17.2027	PCG
	ENSMUSG00000000948	ENSMUST00000059305	759.407	426.614	142.61	442.877	PCG
	ENSMUSG00000000948	ENSMUST00000098402	975.922	606.561	194.001	592.161	PCG
	ENSMUSG00000000957	ENSMUST00000089688	24.7984	15.1073	5.07731	14.9943	PCG
	ENSMUSG00000000959	ENSMUST00000000985	335.84	206.929	70.7239	204.498	PCG
	ENSMUSG00000000976	ENSMUST00000001002	144.837	87.5681	37.19	89.8651	PCG
	ENSMUSG00000000976	ENSMUST00000125602	106.972	110.418	41.8242	86.4045	PCG
	ENSMUSG00000000976	ENSMUST00000125831	123.608	78.8949	29.5292	77.3439	PCG
	ENSMUSG00000000976	ENSMUST00000127428	61.5384	36.6801	22.682	40.3002	PCG
	ENSMUSG00000000976	ENSMUST00000136572	72.2082	39.2336	20.0453	43.829	PCG
	ENSMUSG00000001016	ENSMUST00000001042	713.169	490.144	174.079	459.13	PCG
	ENSMUSG00000001017	ENSMUST00000001043	657.011	441.646	160.951	419.869	PCG
	ENSMUSG00000001017	ENSMUST00000049937	701.246	504.628	176.275	460.716	PCG
	ENSMUSG00000001017	ENSMUST00000076639	706.562	496.559	173.9	459.007	PCG
	ENSMUSG00000001017	ENSMUST00000107342	293.92	180.847	65.4505	180.073	PCG
	ENSMUSG00000001017	ENSMUST00000107343	573.648	389.864	127.165	363.559	PCG
	ENSMUSG00000001017	ENSMUST00000107344	416.888	283.151	99.7205	266.586	PCG
	ENSMUSG00000001017	ENSMUST00000107346	501.715	352.279	123.383	325.792	PCG
	ENSMUSG00000001017	ENSMUST00000131868	73.471	48.3596	15.3167	45.7157	PCG
	ENSMUSG00000001017	ENSMUST00000146740	110.687	70.4167	19.3867	66.8301	PCG
	ENSMUSG00000001018	ENSMUST00000107351	645.353	515.427	184.635	448.472	PCG
	ENSMUSG00000001018	ENSMUST00000107352	703.222	582.014	195.596	493.611	PCG
	ENSMUSG00000001018	ENSMUST00000149884	771.111	580.957	203.16	518.409	PCG
	ENSMUSG00000001025	ENSMUST00000001051	110.211	88.8952	27.4397	75.5153	PCG
	ENSMUSG00000001034	ENSMUST00000079080	93.1816	51.8817	22.113	55.7254	PCG
	ENSMUSG00000001034	ENSMUST00000101085	88.9173	54.4981	20.7329	54.7161	PCG
	ENSMUSG00000001034	ENSMUST00000108714	56.716	31.1705	11.6558	33.1808	PCG
	ENSMUSG00000001034	ENSMUST00000123360	81.3223	41.1267	21.5683	48.0058	PCG
	ENSMUSG00000001034	ENSMUST00000125840	78.998	44.24	14.9172	46.0517	PCG
	ENSMUSG00000001034	ENSMUST00000126495	53.2845	33.2335	23.5488	36.6889	PCG
	ENSMUSG00000001034	ENSMUST00000128478	72.7023	44.9004	15.4522	44.3517	PCG
	ENSMUSG00000001034	ENSMUST00000129272	47.1169	20.1892	12.324	26.5434	PCG
	ENSMUSG00000001034	ENSMUST00000135521	109.964	65.5235	44.7224	73.4033	PCG
	ENSMUSG00000001034	ENSMUST00000139663	77.2319	35.7556	24.5028	45.8301	PCG
	ENSMUSG00000001034	ENSMUST00000139932	74.4867	36.787	19.6773	43.6503	PCG
	ENSMUSG00000001034	ENSMUST00000140779	90.6743	44.9004	26.3235	53.9661	PCG
	ENSMUSG00000001034	ENSMUST00000152755	54.8127	30.6045	11.9027	32.44	PCG
	ENSMUSG00000001034	ENSMUST00000153441	24.5879	16.101	5.13784	15.2756	PCG
	ENSMUSG00000001036	ENSMUST00000001063	337.276	193.13	82.8397	204.416	PCG
	ENSMUSG00000001036	ENSMUST00000108711	286.847	179.627	74.1597	180.211	PCG
	ENSMUSG00000001036	ENSMUST00000108712	304.599	178.671	74.2154	185.829	PCG
	ENSMUSG00000001036	ENSMUST00000108713	332.546	195.866	80.0868	202.833	PCG
	ENSMUSG00000001036	ENSMUST00000137525	26.9397	18.7426	9.03843	18.2402	PCG
	ENSMUSG00000001036	ENSMUST00000141335	18.3014	5.00641	NA	11.6539	PCG
	ENSMUSG00000001036	ENSMUST00000146455	22.3552	6.1448	1.2663	9.92209	PCG
	ENSMUSG00000001036	ENSMUST00000147501	47.8399	16.0507	3.37276	22.4211	PCG
	ENSMUSG00000001036	ENSMUST00000148956	102.03	66.706	18.6773	62.4712	PCG
	ENSMUSG00000001036	ENSMUST00000151545	57.805	32.9253	10.312	33.6808	PCG
	ENSMUSG00000001036	ENSMUST00000153984	78.2659	52.7748	16.089	49.0433	PCG
	ENSMUSG00000001036	ENSMUST00000178202	287.606	174.407	70.0872	177.367	PCG
	ENSMUSG00000001036	ENSMUST00000179936	282.702	176.941	72.397	177.347	PCG
	ENSMUSG00000001039	ENSMUST00000102657	144.856	89.6122	35.9019	90.1232	PCG
	ENSMUSG00000001039	ENSMUST00000127889	152.204	89.87	42.0228	94.6988	PCG
	ENSMUSG00000001039	ENSMUST00000138057	20.4427	15.145	5.03615	13.5413	PCG
	ENSMUSG00000001039	ENSMUST00000140548	160.265	94.6186	41.3061	98.73	PCG
	ENSMUSG00000001039	ENSMUST00000146562	206.632	115.512	54.1144	125.419	PCG
	ENSMUSG00000001039	ENSMUST00000155176	134.836	81.6749	36.2675	84.2593	PCG
	ENSMUSG00000001052	ENSMUST00000001079	136.355	106.091	38.6427	93.6959	PCG
	ENSMUSG00000001052	ENSMUST00000164758	131.422	89.8512	31.1636	84.1457	PCG
	ENSMUSG00000001052	ENSMUST00000165873	136.51	112.871	44.0203	97.8003	PCG
	ENSMUSG00000001052	ENSMUST00000165889	169.91	124.078	55.814	116.601	PCG
	ENSMUSG00000001052	ENSMUST00000168644	171.603	124.632	59.5064	118.58	PCG
	ENSMUSG00000001052	ENSMUST00000168675	76.6463	57.6429	20.1107	51.4666	PCG
	ENSMUSG00000001052	ENSMUST00000168908	68.4381	51.3974	16.7355	45.5237	PCG
	ENSMUSG00000001052	ENSMUST00000170163	158.188	105.87	36.4999	100.186	PCG
	ENSMUSG00000001052	ENSMUST00000172324	49.8073	48.1269	9.45972	35.798	PCG
	ENSMUSG00000001053	ENSMUST00000001080	40.4003	16.4406	9.55173	22.1309	PCG
	ENSMUSG00000001053	ENSMUST00000142721	40.9311	16.535	6.89322	21.4531	PCG
	ENSMUSG00000001053	ENSMUST00000156835	20.8087	4.76741	2.7602	9.44543	PCG
	ENSMUSG00000001054	ENSMUST00000001081	203.246	131.884	41.2891	125.473	PCG
	ENSMUSG00000001054	ENSMUST00000132854	34.1504	28.9063	8.94884	24.0019	PCG
	ENSMUSG00000001054	ENSMUST00000136020	263.256	179.155	57.0053	166.472	PCG
	ENSMUSG00000001054	ENSMUST00000147009	330.898	223.03	62.2279	205.386	PCG
	ENSMUSG00000001056	ENSMUST00000001083	945.176	641.304	287.821	624.767	PCG
	ENSMUSG00000001056	ENSMUST00000127405	824.268	549.969	237.11	537.116	PCG
	ENSMUSG00000001062	ENSMUST00000117643	12.5548	7.90585	2.74567	7.73542	PCG
	ENSMUSG00000001062	ENSMUST00000118279	9.1873	5.37748	1.92245	5.49575	PCG
	ENSMUSG00000001062	ENSMUST00000122363	11.0632	6.5033	2.33648	6.63432	PCG
	ENSMUSG00000001062	ENSMUST00000124508	NA	4.44036	1.09439	2.76737	PCG
	ENSMUSG00000001062	ENSMUST00000127978	NA	4.52841	1.35346	2.94094	PCG
	ENSMUSG00000001062	ENSMUST00000129591	27.1867	17.5602	7.88593	17.5443	PCG
	ENSMUSG00000001062	ENSMUST00000130275	3.11124	3.34599	0.845007	2.43408	PCG
	ENSMUSG00000001062	ENSMUST00000137569	11.054	16.5538	2.57134	10.0597	PCG
	ENSMUSG00000001062	ENSMUST00000146136	11.0906	7.88698	2.62945	7.20236	PCG
	ENSMUSG00000001062	ENSMUST00000149490	10.8893	7.17627	2.52292	6.86284	PCG
	ENSMUSG00000001062	ENSMUST00000155869	13.6437	7.96874	2.92968	8.1807	PCG
	ENSMUSG00000001065	ENSMUST00000001092	27.1959	24.6106	7.94646	19.9177	PCG
	ENSMUSG00000001065	ENSMUST00000130333	9.74549	6.28946	2.35343	6.12946	PCG
	ENSMUSG00000001065	ENSMUST00000146158	33.5099	19.2772	6.61963	19.8022	PCG
	ENSMUSG00000001065	ENSMUST00000147312	21.2388	12.7299	3.30739	12.4253	PCG
	ENSMUSG00000001065	ENSMUST00000154450	3.74264	NA	1.20093	2.47178	PCG
	ENSMUSG00000001065	ENSMUST00000156896	26.4364	22.271	7.05787	18.5884	PCG
	ENSMUSG00000001082	ENSMUST00000001109	46.9522	32.9253	9.14496	29.6742	PCG
	ENSMUSG00000001082	ENSMUST00000114329	35.9073	24.793	6.26613	22.3222	PCG
	ENSMUSG00000001082	ENSMUST00000114331	51.7472	36.3971	10.3314	32.8252	PCG
	ENSMUSG00000001082	ENSMUST00000126257	16.819	11.1952	3.86427	10.6262	PCG
	ENSMUSG00000001082	ENSMUST00000128670	51.7747	37.1518	8.66798	32.5315	PCG
	ENSMUSG00000001082	ENSMUST00000130347	54.7852	36.6109	9.75269	33.7163	PCG
	ENSMUSG00000001082	ENSMUST00000134156	25.6952	17.4658	4.11366	15.7582	PCG
	ENSMUSG00000001082	ENSMUST00000136010	33.1255	23.271	6.58815	20.9949	PCG
	ENSMUSG00000001082	ENSMUST00000137150	40.684	26.2459	7.48158	24.8038	PCG
	ENSMUSG00000001082	ENSMUST00000137506	9.36116	12.3273	1.70454	7.79768	PCG
	ENSMUSG00000001082	ENSMUST00000137744	9.57163	3.23907	2.259	5.02323	PCG
	ENSMUSG00000001082	ENSMUST00000138212	27.9462	22.3779	5.02404	18.4494	PCG
	ENSMUSG00000001082	ENSMUST00000148270	30.0509	21.6609	6.5252	19.4123	PCG
	ENSMUSG00000001082	ENSMUST00000149657	31.9085	22.7301	6.44772	20.3621	PCG
	ENSMUSG00000001082	ENSMUST00000151247	18.1733	22.4471	5.932	15.5175	PCG
	ENSMUSG00000001082	ENSMUST00000155577	31.817	22.0068	6.36055	20.0614	PCG
	ENSMUSG00000001089	ENSMUST00000001116	277.705	167.834	72.1379	172.559	PCG
	ENSMUSG00000001089	ENSMUST00000063021	408.35	252.547	117.41	259.436	PCG
	ENSMUSG00000001089	ENSMUST00000105849	231.275	136.796	63.0729	143.714	PCG
	ENSMUSG00000001089	ENSMUST00000129230	316.999	206.175	99.9893	207.721	PCG
	ENSMUSG00000001089	ENSMUST00000142248	6.52445	4.69822	2.08467	4.43578	PCG
	ENSMUSG00000001089	ENSMUST00000168936	73.1324	36.4663	16.5878	42.0622	PCG
	ENSMUSG00000001089	ENSMUST00000170102	280.487	180.765	77.4186	179.557	PCG
	ENSMUSG00000001098	ENSMUST00000001125	22.1447	13.7299	6.19591	14.0235	PCG
	ENSMUSG00000001098	ENSMUST00000102581	198.954	137.833	50.1242	128.971	PCG
	ENSMUSG00000001098	ENSMUST00000123538	6.66171	4.20136	2.64398	4.50235	PCG
	ENSMUSG00000001098	ENSMUST00000132646	7.19245	8.00648	3.08948	6.09614	PCG
	ENSMUSG00000001098	ENSMUST00000134173	9.86445	6.5033	4.40905	6.9256	PCG
	ENSMUSG00000001098	ENSMUST00000134532	59.8822	36.1895	19.1979	38.4232	PCG
	ENSMUSG00000001098	ENSMUST00000135170	11.9325	8.84297	6.68742	9.1543	PCG
	ENSMUSG00000001100	ENSMUST00000001127	232.281	147.324	63.0971	147.568	PCG
	ENSMUSG00000001100	ENSMUST00000133601	227.898	130.06	61.1674	139.708	PCG
	ENSMUSG00000001100	ENSMUST00000147930	101.646	60.819	38.2311	66.8987	PCG
	ENSMUSG00000001100	ENSMUST00000151499	86.8035	73.1652	24.619	61.5293	PCG
	ENSMUSG00000001100	ENSMUST00000156754	134.598	84.6812	42.3375	87.2055	PCG
	ENSMUSG00000001105	ENSMUST00000050366	575.625	413.45	217.399	402.158	PCG
	ENSMUSG00000001105	ENSMUST00000108275	758.062	478.445	288.954	508.487	PCG
	ENSMUSG00000001105	ENSMUST00000128788	879.776	566.661	325.841	590.759	PCG
	ENSMUSG00000001105	ENSMUST00000137120	541.859	354.989	168.88	355.243	PCG
	ENSMUSG00000001105	ENSMUST00000152016	560.791	332.341	182.43	358.521	PCG
	ENSMUSG00000001120	ENSMUST00000001148	74.7887	44.4727	13.571	44.2775	PCG
	ENSMUSG00000001120	ENSMUST00000092393	95.0026	50.5672	16.8033	54.1244	PCG
	ENSMUSG00000001120	ENSMUST00000105411	48.9654	27.705	9.83985	28.8368	PCG
	ENSMUSG00000001120	ENSMUST00000165571	97.1804	67.9198	11.3095	58.8033	PCG
	ENSMUSG00000001120	ENSMUST00000168240	58.4364	33.8939	9.52509	33.9518	PCG
	ENSMUSG00000001120	ENSMUST00000168465	62.0051	35.2084	11.5783	36.2639	PCG
	ENSMUSG00000001120	ENSMUST00000168505	70.4604	41.9695	13.8058	42.0786	PCG
	ENSMUSG00000001120	ENSMUST00000171437	80.0961	49.9949	12.7574	47.6161	PCG
	ENSMUSG00000001120	ENSMUST00000173854	34.3792	19.4659	6.47193	20.1057	PCG
	ENSMUSG00000001127	ENSMUST00000001155	88.9997	64.9323	18.9001	57.6107	PCG
	ENSMUSG00000001127	ENSMUST00000120356	213.23	132.745	50.3082	132.094	PCG
	ENSMUSG00000001127	ENSMUST00000122312	143.51	87.9329	32.7374	88.0602	PCG
	ENSMUSG00000001127	ENSMUST00000122850	116.296	79.461	26.263	74.0067	PCG
	ENSMUSG00000001127	ENSMUST00000123219	144.261	102.625	31.8827	92.9228	PCG
	ENSMUSG00000001127	ENSMUST00000128250	72.4369	59.4857	13.2756	48.3994	PCG
	ENSMUSG00000001127	ENSMUST00000136451	74.8802	53.4604	16.4207	48.2538	PCG
	ENSMUSG00000001127	ENSMUST00000148032	124.98	75.8194	30.9311	77.2436	PCG
	ENSMUSG00000001127	ENSMUST00000150190	122.912	81.9076	27.8973	77.5724	PCG
	ENSMUSG00000001127	ENSMUST00000152955	127.524	77.2408	34.8414	79.8688	PCG
	ENSMUSG00000001128	ENSMUST00000001156	26.9031	11.5915	9.36287	15.9525	PCG
	ENSMUSG00000001128	ENSMUST00000122862	14.4947	10.1386	8.57355	11.069	PCG
	ENSMUSG00000001131	ENSMUST00000009530	157.657	114.99	37.5023	103.383	PCG
	ENSMUSG00000001131	ENSMUST00000115342	95.9451	68.5739	22.6917	62.4036	PCG
	ENSMUSG00000001134	ENSMUST00000001162	285.859	211.451	75.0579	190.789	PCG
	ENSMUSG00000001134	ENSMUST00000123836	234.276	163.413	53.9545	150.548	PCG
	ENSMUSG00000001134	ENSMUST00000129899	141.012	115.053	30.3161	95.4605	PCG
	ENSMUSG00000001134	ENSMUST00000142341	162.608	129.909	45.2987	112.605	PCG
	ENSMUSG00000001134	ENSMUST00000147205	40.2997	27.3403	4.0265	23.8888	PCG
	ENSMUSG00000001134	ENSMUST00000150719	326.314	227.527	84.4353	212.759	PCG
	ENSMUSG00000001138	ENSMUST00000001166	41.5259	22.5477	9.35561	24.4764	PCG
	ENSMUSG00000001138	ENSMUST00000097776	53.9708	30.8246	12.1231	32.3062	PCG
	ENSMUSG00000001138	ENSMUST00000135100	9.25136	6.89953	2.65366	6.26818	PCG
	ENSMUSG00000001138	ENSMUST00000154225	5.2891	8.99392	3.82795	6.03699	PCG
	ENSMUSG00000001143	ENSMUST00000001171	36.8041	21.6735	9.09412	22.5239	PCG
	ENSMUSG00000001143	ENSMUST00000115011	35.7152	21.9691	9.16675	22.2837	PCG
	ENSMUSG00000001143	ENSMUST00000123583	11.3835	6.99387	3.55194	7.30976	PCG
	ENSMUSG00000001143	ENSMUST00000125304	40.3912	23.6609	11.3822	25.1448	PCG
	ENSMUSG00000001143	ENSMUST00000134594	52.7538	37.309	13.8397	34.6342	PCG
	ENSMUSG00000001143	ENSMUST00000152088	8.34544	11.994	3.16938	7.83627	PCG
	ENSMUSG00000001150	ENSMUST00000170795	115.189	91.6122	29.0281	78.6098	PCG
	ENSMUSG00000001151	ENSMUST00000001179	80.4895	57.9448	21.6457	53.36	PCG
	ENSMUSG00000001156	ENSMUST00000001184	26.5004	13.8179	5.28553	15.2013	PCG
	ENSMUSG00000001157	ENSMUST00000001185	80.3706	68.9261	31.0619	60.1195	PCG
	ENSMUSG00000001157	ENSMUST00000113679	20.9734	17.4218	10.3701	16.2551	PCG
	ENSMUSG00000001157	ENSMUST00000135880	14.6594	11.2267	8.82294	11.5697	PCG
	ENSMUSG00000001158	ENSMUST00000001186	693.724	460.778	218.295	457.599	PCG
	ENSMUSG00000001158	ENSMUST00000113683	267.704	171.583	69.1937	169.493	PCG
	ENSMUSG00000001158	ENSMUST00000131674	444.513	307.913	129.993	294.14	PCG
	ENSMUSG00000001158	ENSMUST00000133404	63.6797	63.1461	27.6552	51.4937	PCG
	ENSMUSG00000001166	ENSMUST00000117193	58.4821	32.2209	14.6605	35.1212	PCG
	ENSMUSG00000001166	ENSMUST00000125547	8.27223	6.04417	5.6584	6.65827	PCG
	ENSMUSG00000001166	ENSMUST00000130045	45.3692	22.9188	20.1591	29.4823	PCG
	ENSMUSG00000001173	ENSMUST00000001202	165.262	122.387	44.4028	110.684	PCG
	ENSMUSG00000001173	ENSMUST00000115013	182.73	140.488	43.5481	122.255	PCG
	ENSMUSG00000001173	ENSMUST00000115020	104.556	82.7567	35.9043	74.4056	PCG
	ENSMUSG00000001173	ENSMUST00000142719	92.0469	70.3853	30.7713	64.4012	PCG
	ENSMUSG00000001173	ENSMUST00000144664	39.0369	19.2772	7.55422	21.9561	PCG
	ENSMUSG00000001173	ENSMUST00000146486	50.1184	44.3218	25.832	40.0907	PCG
	ENSMUSG00000001173	ENSMUST00000154732	202.862	164.306	66.5861	144.585	PCG
	ENSMUSG00000001175	ENSMUST00000001204	865.107	551.956	235.009	550.691	PCG
	ENSMUSG00000001175	ENSMUST00000110082	583.943	374.304	152.181	370.143	PCG
	ENSMUSG00000001175	ENSMUST00000127300	2682.31	1619.49	774.416	1692.07	PCG
	ENSMUSG00000001175	ENSMUST00000153524	1011.45	675.984	191.013	626.15	PCG
	ENSMUSG00000001211	ENSMUST00000001240	17.304	8.97505	4.78192	10.3536	PCG
	ENSMUSG00000001211	ENSMUST00000105387	58.3083	34.4725	16.1544	36.3117	PCG
	ENSMUSG00000001211	ENSMUST00000105388	26.537	14.7614	7.34841	16.2156	PCG
	ENSMUSG00000001211	ENSMUST00000105389	22.1355	12.0443	5.89326	13.3577	PCG
	ENSMUSG00000001211	ENSMUST00000105390	31.6065	17.6797	9.09654	19.4609	PCG
	ENSMUSG00000001211	ENSMUST00000138035	3.47727	3.01894	NA	3.2481	PCG
	ENSMUSG00000001211	ENSMUST00000139282	31.0026	12.2015	1.99509	15.0664	PCG
	ENSMUSG00000001211	ENSMUST00000146296	56.5788	36.6487	24.188	39.1385	PCG
	ENSMUSG00000001211	ENSMUST00000146899	5.41721	4.01267	NA	4.71494	PCG
	ENSMUSG00000001211	ENSMUST00000150828	16.1418	5.61648	0.777213	7.51184	PCG
	ENSMUSG00000001211	ENSMUST00000166360	29.8862	16.7048	7.6317	18.0742	PCG
	ENSMUSG00000001228	ENSMUST00000001258	507.626	306.378	108.836	307.614	PCG
	ENSMUSG00000001228	ENSMUST00000113035	465.798	279.717	108.757	284.757	PCG
	ENSMUSG00000001228	ENSMUST00000113038	412.212	242.352	92.5658	249.043	PCG
	ENSMUSG00000001228	ENSMUST00000113039	517.637	308.642	115.647	313.975	PCG
	ENSMUSG00000001228	ENSMUST00000137876	76.0881	48.3156	24.3502	49.5846	PCG
	ENSMUSG00000001228	ENSMUST00000139654	281.659	176.872	42.7467	167.092	PCG
	ENSMUSG00000001228	ENSMUST00000142387	215.993	127.67	51.0418	131.568	PCG
	ENSMUSG00000001229	ENSMUST00000038794	34.0864	22.5603	7.35326	21.3333	PCG
	ENSMUSG00000001240	ENSMUST00000107282	14.3208	10.4971	1.92003	8.91266	PCG
	ENSMUSG00000001240	ENSMUST00000122006	6.86302	7.32722	1.33167	5.17397	PCG
	ENSMUSG00000001240	ENSMUST00000128260	494.769	326.882	110.449	310.7	PCG
	ENSMUSG00000001240	ENSMUST00000129680	7.49442	7.28948	1.11134	5.29841	PCG
	ENSMUSG00000001240	ENSMUST00000138229	11.3926	10.4782	1.80623	7.89236	PCG
	ENSMUSG00000001240	ENSMUST00000149585	8.72062	7.6354	1.36557	5.90719	PCG
	ENSMUSG00000001247	ENSMUST00000001279	74.4135	40.4978	19.0453	44.6522	PCG
	ENSMUSG00000001247	ENSMUST00000098553	88.5971	48.7999	20.9969	52.7979	PCG
	ENSMUSG00000001247	ENSMUST00000108116	104.922	55.4541	25.6843	62.0201	PCG
	ENSMUSG00000001247	ENSMUST00000147431	20.8453	15.1073	5.98042	13.9777	PCG
	ENSMUSG00000001248	ENSMUST00000001280	43.7037	29.2585	10.91	27.9574	PCG
	ENSMUSG00000001248	ENSMUST00000085636	35.5505	23.598	9.65584	22.9348	PCG
	ENSMUSG00000001249	ENSMUST00000039435	7.65913	4.84917	1.28083	4.59638	PCG
	ENSMUSG00000001249	ENSMUST00000108102	9.73634	5.98756	1.46968	5.7312	PCG
	ENSMUSG00000001249	ENSMUST00000164340	6.25908	NA	0.69247	3.47577	PCG
	ENSMUSG00000001249	ENSMUST00000165124	11.2828	6.39638	1.69001	6.4564	PCG
	ENSMUSG00000001249	ENSMUST00000167719	10.7795	NA	3.57373	7.17662	PCG
	ENSMUSG00000001249	ENSMUST00000168884	8.5193	5.04414	1.27356	4.94567	PCG
	ENSMUSG00000001249	ENSMUST00000171225	24.4415	13.1198	3.17907	13.5801	PCG
	ENSMUSG00000001249	ENSMUST00000171259	8.40949	4.97496	NA	6.69223	PCG
	ENSMUSG00000001270	ENSMUST00000001304	302.852	230.597	83.1376	205.529	PCG
	ENSMUSG00000001280	ENSMUST00000001326	592.508	422.897	122.03	379.145	PCG
	ENSMUSG00000001280	ENSMUST00000163709	375.069	240.98	85.5225	233.857	PCG
	ENSMUSG00000001280	ENSMUST00000165837	326.671	284.164	68.816	226.55	PCG
	ENSMUSG00000001280	ENSMUST00000165924	427.621	299.378	95.5754	274.192	PCG
	ENSMUSG00000001280	ENSMUST00000168802	218.61	134.544	44.0784	132.411	PCG
	ENSMUSG00000001280	ENSMUST00000169619	173.799	117.801	27.2654	106.289	PCG
	ENSMUSG00000001280	ENSMUST00000170042	224.613	147.689	61.3683	144.557	PCG
	ENSMUSG00000001280	ENSMUST00000170884	67.8067	36.4788	5.94653	36.744	PCG
	ENSMUSG00000001281	ENSMUST00000001327	23.4166	13.2708	5.7044	14.1306	PCG
	ENSMUSG00000001285	ENSMUST00000001331	138.313	85.5366	36.7905	86.88	PCG
	ENSMUSG00000001285	ENSMUST00000113682	106.432	67.3978	27.539	67.1229	PCG
	ENSMUSG00000001285	ENSMUST00000164019	57.4206	43.8501	9.84954	37.0401	PCG
	ENSMUSG00000001285	ENSMUST00000164961	174.33	111.889	48.0226	111.414	PCG
	ENSMUSG00000001285	ENSMUST00000168547	251.672	161.287	67.3052	160.088	PCG
	ENSMUSG00000001285	ENSMUST00000170078	137.27	90.0902	38.0713	88.477	PCG
	ENSMUSG00000001285	ENSMUST00000170281	37.9662	25.2522	4.01439	22.4109	PCG
	ENSMUSG00000001285	ENSMUST00000170713	62.9385	40.3783	12.1061	38.4743	PCG
	ENSMUSG00000001285	ENSMUST00000171244	101.472	74.5112	28.3138	68.099	PCG
	ENSMUSG00000001285	ENSMUST00000171733	50.036	37.0638	14.675	33.9249	PCG
	ENSMUSG00000001288	ENSMUST00000043172	18.0269	11.4217	4.64875	11.3658	PCG
	ENSMUSG00000001288	ENSMUST00000063339	18.3105	11.5349	4.84245	11.5626	PCG
	ENSMUSG00000001288	ENSMUST00000135466	26.2076	17.3652	7.90772	17.1602	PCG
	ENSMUSG00000001289	ENSMUST00000001335	461.25	359.084	127.281	315.872	PCG
	ENSMUSG00000001289	ENSMUST00000062492	484.877	373.883	131.424	330.061	PCG
	ENSMUSG00000001289	ENSMUST00000165671	369.212	280.736	99.459	249.803	PCG
	ENSMUSG00000001289	ENSMUST00000165717	543.24	415.129	132.603	363.658	PCG
	ENSMUSG00000001289	ENSMUST00000166658	225.931	173.784	58.9616	152.892	PCG
	ENSMUSG00000001289	ENSMUST00000168805	309.577	238.175	78.8786	208.877	PCG
	ENSMUSG00000001289	ENSMUST00000169637	305.057	200.275	75.4938	193.609	PCG
	ENSMUSG00000001289	ENSMUST00000170627	528.416	413.494	143.167	361.692	PCG
	ENSMUSG00000001305	ENSMUST00000001339	407.105	305.969	127.177	280.084	PCG
	ENSMUSG00000001305	ENSMUST00000162336	223.616	164.155	69.5521	152.441	PCG
	ENSMUSG00000001313	ENSMUST00000001347	177.725	109.82	62.7484	116.764	PCG
	ENSMUSG00000001313	ENSMUST00000134980	12.5273	8.49705	5.31943	8.78126	PCG
	ENSMUSG00000001313	ENSMUST00000153185	141.452	86.9014	50.3227	92.8919	PCG
	ENSMUSG00000001323	ENSMUST00000065211	389.783	227.81	82.2175	233.27	PCG
	ENSMUSG00000001323	ENSMUST00000108447	493.653	291.938	100.389	295.326	PCG
	ENSMUSG00000001323	ENSMUST00000108448	371.107	215.521	75.8085	220.812	PCG
	ENSMUSG00000001323	ENSMUST00000121738	415.487	238.823	80.8059	245.039	PCG
	ENSMUSG00000001323	ENSMUST00000123855	25.2742	17.5727	5.34364	16.0635	PCG
	ENSMUSG00000001323	ENSMUST00000127499	407.426	231.194	85.5539	241.391	PCG
	ENSMUSG00000001323	ENSMUST00000128556	16.7824	10.2644	4.24198	10.4296	PCG
	ENSMUSG00000001323	ENSMUST00000135587	24.469	10.7864	3.54467	12.9334	PCG
	ENSMUSG00000001323	ENSMUST00000138612	23.2885	8.50963	NA	15.8991	PCG
	ENSMUSG00000001323	ENSMUST00000147817	21.8336	9.14487	3.88606	11.6215	PCG
	ENSMUSG00000001348	ENSMUST00000069330	9.49843	4.69193	2.38006	5.52347	PCG
	ENSMUSG00000001348	ENSMUST00000115315	12.0423	6.03159	3.0459	7.03994	PCG
	ENSMUSG00000001348	ENSMUST00000165735	12.1979	6.19511	3.32192	7.2383	PCG
	ENSMUSG00000001349	ENSMUST00000001384	11.8959	5.66051	2.54471	6.70037	PCG
	ENSMUSG00000001366	ENSMUST00000001402	82.4386	52.7559	24.682	53.2922	PCG
	ENSMUSG00000001366	ENSMUST00000085311	70.6983	45.1709	21.4835	45.7842	PCG
	ENSMUSG00000001366	ENSMUST00000159099	13.3692	6.64795	4.35094	8.12269	PCG
	ENSMUSG00000001366	ENSMUST00000159453	97.4458	60.2215	26.7642	61.4772	PCG
	ENSMUSG00000001366	ENSMUST00000162310	55.2245	29.4221	12.6485	32.4317	PCG
	ENSMUSG00000001366	ENSMUST00000162451	52.1864	36.7807	12.7526	33.9066	PCG
	ENSMUSG00000001366	ENSMUST00000162625	16.2974	5.91838	6.36055	9.52544	PCG
	ENSMUSG00000001376	ENSMUST00000001412	233.782	158.425	57.9544	150.054	PCG
	ENSMUSG00000001376	ENSMUST00000164052	174.971	120.94	45.1994	113.703	PCG
	ENSMUSG00000001376	ENSMUST00000170873	172.802	110.474	41.4586	108.245	PCG
	ENSMUSG00000001379	ENSMUST00000001415	27.8547	16.2394	6.25886	16.7843	PCG
	ENSMUSG00000001380	ENSMUST00000001416	251.168	157.249	77.9586	162.125	PCG
	ENSMUSG00000001383	ENSMUST00000001419	250.482	146.286	61.7485	152.839	PCG
	ENSMUSG00000001403	ENSMUST00000001439	615.256	395.714	138.499	383.156	PCG
	ENSMUSG00000001403	ENSMUST00000088248	1896.59	1220.39	442.873	1186.62	PCG
	ENSMUSG00000001415	ENSMUST00000001451	135.504	75.1527	23.8079	78.1547	PCG
	ENSMUSG00000001416	ENSMUST00000001452	1472.27	996.891	422.116	963.761	PCG
	ENSMUSG00000001416	ENSMUST00000163735	815.858	495.81	185.495	499.054	PCG
	ENSMUSG00000001416	ENSMUST00000164122	3938.93	2846.61	1265.49	2683.67	PCG
	ENSMUSG00000001416	ENSMUST00000164166	1300.57	914.292	379.909	864.924	PCG
	ENSMUSG00000001416	ENSMUST00000164783	355.349	235.76	90.2463	227.119	PCG
	ENSMUSG00000001416	ENSMUST00000167000	475.15	307.712	112.938	298.6	PCG
	ENSMUSG00000001416	ENSMUST00000167718	625.066	402.469	146.043	391.193	PCG
	ENSMUSG00000001416	ENSMUST00000168062	681.873	440.929	159.721	427.508	PCG
	ENSMUSG00000001416	ENSMUST00000168971	2585.08	1907.19	795.675	1762.65	PCG
	ENSMUSG00000001417	ENSMUST00000163277	11.2554	7.40269	NA	9.32902	PCG
	ENSMUSG00000001417	ENSMUST00000165196	5.56362	3.61644	NA	4.59003	PCG
	ENSMUSG00000001417	ENSMUST00000171887	3.11124	NA	0.917644	2.01444	PCG
	ENSMUSG00000001418	ENSMUST00000001454	128.421	75.8068	38.7614	80.9964	PCG
	ENSMUSG00000001418	ENSMUST00000131666	161.757	88.8574	31.0861	93.9001	PCG
	ENSMUSG00000001418	ENSMUST00000140039	234.953	141.374	59.073	145.134	PCG
	ENSMUSG00000001418	ENSMUST00000152801	57.5853	36.3593	11.7986	35.2478	PCG
	ENSMUSG00000001418	ENSMUST00000153716	141.497	88.0587	28.7666	86.1075	PCG
	ENSMUSG00000001418	ENSMUST00000154381	57.6494	35.3467	11.6025	34.8662	PCG
	ENSMUSG00000001418	ENSMUST00000176425	175.684	108.059	45.427	109.723	PCG
	ENSMUSG00000001418	ENSMUST00000176519	33.6014	23.5477	8.15952	21.7695	PCG
	ENSMUSG00000001418	ENSMUST00000177005	69.2982	41.3154	16.1883	42.2673	PCG
	ENSMUSG00000001419	ENSMUST00000001455	163.898	118.242	39.5144	107.218	PCG
	ENSMUSG00000001419	ENSMUST00000107558	113.24	87.5241	29.6309	76.7983	PCG
	ENSMUSG00000001419	ENSMUST00000107559	141.003	111.223	37.3546	96.5268	PCG
	ENSMUSG00000001419	ENSMUST00000119251	104.748	80.2346	27.7521	70.9116	PCG
	ENSMUSG00000001419	ENSMUST00000139153	129.638	118.99	38.1996	95.6093	PCG
	ENSMUSG00000001419	ENSMUST00000140927	16.8098	9.85558	5.28069	10.6487	PCG
	ENSMUSG00000001419	ENSMUST00000152861	157.191	117.877	40.6862	105.251	PCG
	ENSMUSG00000001420	ENSMUST00000001456	15.8856	9.66689	2.80862	9.45371	PCG
	ENSMUSG00000001420	ENSMUST00000107552	14.2385	7.59766	2.43091	8.08902	PCG
	ENSMUSG00000001420	ENSMUST00000107553	14.2476	7.76748	2.4067	8.1406	PCG
	ENSMUSG00000001424	ENSMUST00000001460	157.493	98.4048	40.2335	98.7103	PCG
	ENSMUSG00000001424	ENSMUST00000164915	56.9631	41.7871	14.721	37.8238	PCG
	ENSMUSG00000001424	ENSMUST00000165151	76.875	59.8505	14.0407	50.2554	PCG
	ENSMUSG00000001424	ENSMUST00000166136	60.7881	46.8942	9.5033	39.0619	PCG
	ENSMUSG00000001424	ENSMUST00000167201	23.984	14.4217	6.96102	15.1222	PCG
	ENSMUSG00000001424	ENSMUST00000168362	15.4281	5.89322	2.82073	8.04734	PCG
	ENSMUSG00000001424	ENSMUST00000169321	56.8807	33.3656	18.6192	36.2885	PCG
	ENSMUSG00000001424	ENSMUST00000169579	37.9388	24.2018	5.97558	22.7054	PCG
	ENSMUSG00000001424	ENSMUST00000171195	36.0355	20.7363	4.89571	20.5558	PCG
	ENSMUSG00000001424	ENSMUST00000171532	120.634	48.6552	29.1346	66.1412	PCG
	ENSMUSG00000001435	ENSMUST00000072755	73.6723	47.2275	16.3166	45.7388	PCG
	ENSMUSG00000001435	ENSMUST00000081654	82.6766	55.5233	18.8347	52.3449	PCG
	ENSMUSG00000001435	ENSMUST00000105409	67.3125	43.7683	14.8905	41.9905	PCG
	ENSMUSG00000001435	ENSMUST00000156009	12.2619	7.22029	4.62938	8.0372	PCG
	ENSMUSG00000001436	ENSMUST00000105410	37.9846	20.4344	9.42825	22.6157	PCG
	ENSMUSG00000001436	ENSMUST00000127249	33.9216	30.6485	14.0843	26.2181	PCG
	ENSMUSG00000001436	ENSMUST00000131031	98.1412	96.1846	33.0618	75.7959	PCG
	ENSMUSG00000001436	ENSMUST00000132984	37.3715	20.8747	10.9875	23.0779	PCG
	ENSMUSG00000001436	ENSMUST00000133059	8.63826	5.89951	NA	7.26888	PCG
	ENSMUSG00000001436	ENSMUST00000136150	30.0143	17.6231	9.21034	18.9492	PCG
	ENSMUSG00000001436	ENSMUST00000136925	31.8261	21.447	9.47909	20.9174	PCG
	ENSMUSG00000001436	ENSMUST00000144234	33.0798	18.1828	7.93919	19.7339	PCG
	ENSMUSG00000001440	ENSMUST00000001479	1983.74	1357.74	461.65	1267.71	PCG
	ENSMUSG00000001440	ENSMUST00000132633	1882.57	1160.56	435.552	1159.56	PCG
	ENSMUSG00000001440	ENSMUST00000153727	451.02	298.95	100.382	283.451	PCG
	ENSMUSG00000001441	ENSMUST00000001480	458.578	315.907	120.906	298.464	PCG
	ENSMUSG00000001441	ENSMUST00000107608	547.45	430.45	136.789	371.563	PCG
	ENSMUSG00000001441	ENSMUST00000109294	86.0349	51.0012	23.2728	53.4363	PCG
	ENSMUSG00000001441	ENSMUST00000133907	230.003	148.601	62.7145	147.106	PCG
	ENSMUSG00000001441	ENSMUST00000146833	160.384	108.959	52.6301	107.324	PCG
	ENSMUSG00000001441	ENSMUST00000147287	136.172	70.2595	35.2482	80.5597	PCG
	ENSMUSG00000001441	ENSMUST00000152546	77.0489	58.3158	61.4119	65.5922	PCG
	ENSMUSG00000001441	ENSMUST00000152820	216.213	165.532	73.5471	151.764	PCG
	ENSMUSG00000001441	ENSMUST00000154372	233.389	163.633	76.1765	157.733	PCG
	ENSMUSG00000001441	ENSMUST00000154917	76.8933	45.0765	24.2195	48.7298	PCG
	ENSMUSG00000001441	ENSMUST00000163164	354.077	257.993	112.444	241.505	PCG
	ENSMUSG00000001441	ENSMUST00000163950	105.526	55.2277	44.2842	68.3459	PCG
	ENSMUSG00000001441	ENSMUST00000165216	383.552	276.786	107.945	256.094	PCG
	ENSMUSG00000001441	ENSMUST00000165489	352.686	258.258	100.532	237.158	PCG
	ENSMUSG00000001441	ENSMUST00000167806	204.372	134.865	60.671	133.303	PCG
	ENSMUSG00000001441	ENSMUST00000168743	128.512	96.0148	46.6255	90.3842	PCG
	ENSMUSG00000001441	ENSMUST00000170506	174.339	107.003	56.9932	112.778	PCG
	ENSMUSG00000001441	ENSMUST00000171320	872.537	737.822	228.225	612.861	PCG
	ENSMUSG00000001441	ENSMUST00000172108	235.749	162.784	70.3559	156.296	PCG
	ENSMUSG00000001445	ENSMUST00000001485	210.256	114.959	50.2912	125.169	PCG
	ENSMUSG00000001445	ENSMUST00000054252	245.532	130.047	52.9764	142.852	PCG
	ENSMUSG00000001467	ENSMUST00000001507	354.498	221.879	69.2107	215.196	PCG
	ENSMUSG00000001467	ENSMUST00000129448	366.577	215.514	68.5666	216.886	PCG
	ENSMUSG00000001467	ENSMUST00000151539	180.607	90.0524	28.3525	99.6708	PCG
	ENSMUSG00000001472	ENSMUST00000057934	216.551	175.62	56.6203	149.597	PCG
	ENSMUSG00000001472	ENSMUST00000108840	221.392	180.073	56.1675	152.544	PCG
	ENSMUSG00000001473	ENSMUST00000001513	360.3	231.125	92.4496	227.958	PCG
	ENSMUSG00000001482	ENSMUST00000001522	110.723	72.4734	28.8174	70.6714	PCG
	ENSMUSG00000001482	ENSMUST00000065534	94.5359	61.404	23.1445	59.6948	PCG
	ENSMUSG00000001482	ENSMUST00000093049	49.304	35.6549	12.6557	32.5382	PCG
	ENSMUSG00000001482	ENSMUST00000108830	80.3889	53.8566	19.3819	51.2091	PCG
	ENSMUSG00000001482	ENSMUST00000108832	80.2516	53.4226	19.3068	50.9937	PCG
	ENSMUSG00000001482	ENSMUST00000124741	16.1235	17.013	2.85947	11.9987	PCG
	ENSMUSG00000001482	ENSMUST00000128424	15.2176	20.0508	4.55432	13.2742	PCG
	ENSMUSG00000001482	ENSMUST00000132063	11.8502	12.0191	1.05323	8.30751	PCG
	ENSMUSG00000001504	ENSMUST00000074372	NA	5.42151	0.883747	3.15263	PCG
	ENSMUSG00000001504	ENSMUST00000172353	NA	4.78628	1.63917	3.21272	PCG
	ENSMUSG00000001507	ENSMUST00000001548	36.191	26.8057	9.7648	24.2538	PCG
	ENSMUSG00000001507	ENSMUST00000107739	39.6866	29.6611	10.9173	26.755	PCG
	ENSMUSG00000001507	ENSMUST00000120375	35.459	27.9	10.68	24.6797	PCG
	ENSMUSG00000001507	ENSMUST00000140342	21.2479	19.5476	5.8981	15.5646	PCG
	ENSMUSG00000001507	ENSMUST00000141693	72.9494	61.492	30.4493	54.9636	PCG
	ENSMUSG00000001507	ENSMUST00000145671	12.2802	9.05053	6.08454	9.13843	PCG
	ENSMUSG00000001510	ENSMUST00000092768	2.52559	3.05668	0.617412	2.06656	PCG
	ENSMUSG00000001517	ENSMUST00000073316	196.804	137.022	55.923	129.916	PCG
	ENSMUSG00000001517	ENSMUST00000112148	163.898	115.971	44.0106	107.96	PCG
	ENSMUSG00000001517	ENSMUST00000123988	26.8756	17.579	9.23697	17.8972	PCG
	ENSMUSG00000001517	ENSMUST00000125456	139.814	97.04	38.1682	91.6739	PCG
	ENSMUSG00000001517	ENSMUST00000136395	46.394	30.3152	24.8393	33.8495	PCG
	ENSMUSG00000001517	ENSMUST00000153423	263.128	193.162	65.5788	173.956	PCG
	ENSMUSG00000001518	ENSMUST00000001559	49.8073	34.9253	10.6098	31.7808	PCG
	ENSMUSG00000001518	ENSMUST00000133994	17.9994	13.4028	3.55194	11.6514	PCG
	ENSMUSG00000001518	ENSMUST00000142615	63.0575	48.5609	15.2779	42.2988	PCG
	ENSMUSG00000001521	ENSMUST00000001562	286.783	194.275	66.8137	182.624	PCG
	ENSMUSG00000001521	ENSMUST00000128708	55.1879	39.1644	13.9995	36.1173	PCG
	ENSMUSG00000001521	ENSMUST00000138313	29.2548	22.2898	8.56145	20.0354	PCG
	ENSMUSG00000001521	ENSMUST00000157005	88.5513	68.9576	27.7787	61.7625	PCG
	ENSMUSG00000001524	ENSMUST00000001565	30.847	27.661	6.88838	21.7988	PCG
	ENSMUSG00000001524	ENSMUST00000159671	20.4793	15.4092	3.50835	13.1323	PCG
	ENSMUSG00000001524	ENSMUST00000160535	59.3972	66.6053	16.5273	47.5099	PCG
	ENSMUSG00000001524	ENSMUST00000160734	32.787	30.9504	8.01425	23.9172	PCG
	ENSMUSG00000001524	ENSMUST00000160752	32.9059	30.1768	7.60991	23.5642	PCG
	ENSMUSG00000001524	ENSMUST00000162266	17.487	4.74854	NA	11.1178	PCG
	ENSMUSG00000001524	ENSMUST00000162604	37.9571	22.0697	4.68023	21.569	PCG
	ENSMUSG00000001524	ENSMUST00000162927	26.5004	21.8496	7.68496	18.6783	PCG
	ENSMUSG00000001525	ENSMUST00000001566	2520.31	1699.08	569.806	1596.4	PCG
	ENSMUSG00000001525	ENSMUST00000134978	1284	901.524	252.599	812.707	PCG
	ENSMUSG00000001525	ENSMUST00000156050	712.382	443.18	121.979	425.847	PCG
	ENSMUSG00000001525	ENSMUST00000173253	3055.06	2043.16	632.557	1910.26	PCG
	ENSMUSG00000001542	ENSMUST00000001583	238.943	137.355	51.8457	142.715	PCG
	ENSMUSG00000001552	ENSMUST00000001592	247.288	143.437	48.9862	146.571	PCG
	ENSMUSG00000001552	ENSMUST00000107403	256.43	143.135	54.371	151.312	PCG
	ENSMUSG00000001552	ENSMUST00000123903	67.8982	47.2087	18.4546	44.5205	PCG
	ENSMUSG00000001552	ENSMUST00000124659	100.594	58.9448	22.2244	60.5876	PCG
	ENSMUSG00000001552	ENSMUST00000128268	57.1187	34.4033	15.4886	35.6702	PCG
	ENSMUSG00000001552	ENSMUST00000149798	139.237	67.4607	29.3404	78.6794	PCG
	ENSMUSG00000001552	ENSMUST00000151476	70.2774	32.246	12.9826	38.502	PCG
	ENSMUSG00000001552	ENSMUST00000152774	185.796	112.393	45.2624	114.484	PCG
	ENSMUSG00000001552	ENSMUST00000155746	80.5445	43.2903	21.0041	48.2796	PCG
	ENSMUSG00000001555	ENSMUST00000001595	13.1953	5.42151	2.26869	6.96183	PCG
	ENSMUSG00000001555	ENSMUST00000107400	8.31799	4.03154	1.55443	4.63465	PCG
	ENSMUSG00000001555	ENSMUST00000125616	24.7526	9.16374	4.84971	12.922	PCG
	ENSMUSG00000001555	ENSMUST00000134815	11.5848	4.50325	NA	8.04402	PCG
	ENSMUSG00000001569	ENSMUST00000001611	77.2502	48.5231	17.336	47.7031	PCG
	ENSMUSG00000001569	ENSMUST00000146347	204.189	180.734	49.6399	144.854	PCG
	ENSMUSG00000001576	ENSMUST00000001619	222.6	171.979	57.6808	150.753	PCG
	ENSMUSG00000001576	ENSMUST00000163213	155.937	109.525	36.2699	100.577	PCG
	ENSMUSG00000001576	ENSMUST00000165021	104.739	42.523	37.5217	61.5945	PCG
	ENSMUSG00000001576	ENSMUST00000165802	117.962	90.7505	34.8124	81.1749	PCG
	ENSMUSG00000001576	ENSMUST00000167070	64.9608	44.8627	26.5293	45.4509	PCG
	ENSMUSG00000001576	ENSMUST00000167662	141.342	106.883	40.1802	96.135	PCG
	ENSMUSG00000001576	ENSMUST00000170640	187.04	157.249	49.0806	131.123	PCG
	ENSMUSG00000001583	ENSMUST00000001626	64.5856	40.4035	21.7765	42.2552	PCG
	ENSMUSG00000001583	ENSMUST00000108626	10.7338	8.14484	2.50597	7.12819	PCG
	ENSMUSG00000001583	ENSMUST00000108628	62.4535	36.4348	18.7887	39.2257	PCG
	ENSMUSG00000001583	ENSMUST00000125571	5.9571	5.0127	1.92245	4.29742	PCG
	ENSMUSG00000001583	ENSMUST00000156507	79.4372	43.2652	20.1664	47.6229	PCG
	ENSMUSG00000001588	ENSMUST00000001631	16.9745	11.56	3.41877	10.6511	PCG
	ENSMUSG00000001588	ENSMUST00000108622	25.7592	17.5476	5.22016	16.1757	PCG
	ENSMUSG00000001588	ENSMUST00000127238	19.1707	13.7739	4.9514	12.632	PCG
	ENSMUSG00000001588	ENSMUST00000148037	20.7629	13.3903	4.12334	12.7588	PCG
	ENSMUSG00000001604	ENSMUST00000102533	194.379	138.859	78.1547	137.131	PCG
	ENSMUSG00000001604	ENSMUST00000136812	108.793	87.2725	33.4347	76.4999	PCG
	ENSMUSG00000001604	ENSMUST00000143942	34.2785	25.7365	12.7235	24.2462	PCG
	ENSMUSG00000001627	ENSMUST00000001672	278.63	192.816	75.5107	182.319	PCG
	ENSMUSG00000001627	ENSMUST00000164047	831.359	506.421	246.919	528.233	PCG
	ENSMUSG00000001627	ENSMUST00000164354	101.728	77.4421	21.4254	66.8653	PCG
	ENSMUSG00000001627	ENSMUST00000165027	225.098	169.136	55.4097	149.881	PCG
	ENSMUSG00000001627	ENSMUST00000169319	114.009	85.5177	24.5706	74.699	PCG
	ENSMUSG00000001627	ENSMUST00000169926	280.085	208.521	70.1429	186.249	PCG
	ENSMUSG00000001627	ENSMUST00000170119	410.866	293.774	128.165	277.602	PCG
	ENSMUSG00000001627	ENSMUST00000170752	67.3766	33.4222	15.6024	38.8004	PCG
	ENSMUSG00000001627	ENSMUST00000171530	452.676	354.04	118.853	308.523	PCG
	ENSMUSG00000001627	ENSMUST00000171553	50.219	24.4345	5.07488	26.5762	PCG
	ENSMUSG00000001630	ENSMUST00000001675	161.162	116.833	38.2553	105.417	PCG
	ENSMUSG00000001630	ENSMUST00000111644	179.162	146.815	49.5382	125.172	PCG
	ENSMUSG00000001632	ENSMUST00000113117	123.681	70.1274	28.1274	73.9785	PCG
	ENSMUSG00000001632	ENSMUST00000113119	159.744	92.9204	38.1343	96.9328	PCG
	ENSMUSG00000001632	ENSMUST00000113121	134.808	78.1842	29.5268	80.8397	PCG
	ENSMUSG00000001632	ENSMUST00000113122	123.681	69.1148	29.1055	73.9671	PCG
	ENSMUSG00000001632	ENSMUST00000124530	53.7604	35.2398	8.52997	32.51	PCG
	ENSMUSG00000001632	ENSMUST00000131594	121.146	67.3223	27.6625	72.0436	PCG
	ENSMUSG00000001632	ENSMUST00000138737	22.9774	17.3903	7.56632	15.978	PCG
	ENSMUSG00000001642	ENSMUST00000102980	987.315	706.778	278.005	657.366	PCG
	ENSMUSG00000001642	ENSMUST00000126991	276.964	191.143	68.2616	178.79	PCG
	ENSMUSG00000001642	ENSMUST00000136559	94.2522	61.7121	23.5876	59.8506	PCG
	ENSMUSG00000001642	ENSMUST00000142761	1487	1088.43	486.884	1020.77	PCG
	ENSMUSG00000001642	ENSMUST00000154655	180.671	115.229	46.0129	113.971	PCG
	ENSMUSG00000001655	ENSMUST00000001700	4.33743	3.40888	1.68517	3.14383	PCG
	ENSMUSG00000001663	ENSMUST00000001713	53.8427	46.2904	15.5733	38.5688	PCG
	ENSMUSG00000001663	ENSMUST00000120177	40.3363	37.0889	12.1594	29.8615	PCG
	ENSMUSG00000001663	ENSMUST00000139724	16.819	29.1202	6.78911	17.5761	PCG
	ENSMUSG00000001665	ENSMUST00000001715	50.1641	37.0009	12.6606	33.2752	PCG
	ENSMUSG00000001665	ENSMUST00000133869	15.483	9.25179	2.60282	9.11253	PCG
	ENSMUSG00000001665	ENSMUST00000173537	16.2333	9.54739	3.79648	9.85907	PCG
	ENSMUSG00000001665	ENSMUST00000174649	23.2336	17.8872	6.85448	15.9918	PCG
	ENSMUSG00000001666	ENSMUST00000001716	270.421	190.809	59.4265	173.552	PCG
	ENSMUSG00000001666	ENSMUST00000172820	334.815	231.911	77.8036	214.843	PCG
	ENSMUSG00000001672	ENSMUST00000001722	3.55962	2.93718	NA	3.2484	PCG
	ENSMUSG00000001672	ENSMUST00000051430	54.2911	32.8247	12.048	33.0546	PCG
	ENSMUSG00000001674	ENSMUST00000001724	755.454	445.992	185.524	462.323	PCG
	ENSMUSG00000001674	ENSMUST00000131471	254.646	137.771	78.283	156.9	PCG
	ENSMUSG00000001674	ENSMUST00000134417	1095.97	747.86	222.966	688.932	PCG
	ENSMUSG00000001674	ENSMUST00000148809	1790.34	1112.85	344.526	1082.57	PCG
	ENSMUSG00000001687	ENSMUST00000079324	183.096	84.7819	35.7469	101.208	PCG
	ENSMUSG00000001687	ENSMUST00000164904	162.068	75.398	31.8004	89.7555	PCG
	ENSMUSG00000001700	ENSMUST00000070166	45.8816	36.6172	16.2319	32.9102	PCG
	ENSMUSG00000001707	ENSMUST00000001757	552.849	350.794	162.963	355.535	PCG
	ENSMUSG00000001729	ENSMUST00000001780	26.8482	17.7426	6.44288	17.0112	PCG
	ENSMUSG00000001729	ENSMUST00000123563	8.20818	2.99378	1.91519	4.37238	PCG
	ENSMUSG00000001729	ENSMUST00000127588	8.87618	7.13224	NA	8.00421	PCG
	ENSMUSG00000001729	ENSMUST00000128300	19.555	10.8556	6.24918	12.2199	PCG
	ENSMUSG00000001729	ENSMUST00000130342	5.79239	NA	2.52049	4.15644	PCG
	ENSMUSG00000001729	ENSMUST00000139388	6.5885	2.48433	2.22995	3.7676	PCG
	ENSMUSG00000001729	ENSMUST00000144550	5.87475	NA	2.48175	4.17825	PCG
	ENSMUSG00000001729	ENSMUST00000159815	10.4043	9.45934	4.61243	8.15871	PCG
	ENSMUSG00000001750	ENSMUST00000001801	20.0217	19.7237	7.91256	15.886	PCG
	ENSMUSG00000001750	ENSMUST00000122885	18.1275	18.1388	6.62689	14.2977	PCG
	ENSMUSG00000001750	ENSMUST00000126070	12.811	11.9437	4.85455	9.86974	PCG
	ENSMUSG00000001750	ENSMUST00000126643	61.5201	46.4665	16.3312	41.4393	PCG
	ENSMUSG00000001750	ENSMUST00000131327	22.6663	19.6231	8.94884	17.0794	PCG
	ENSMUSG00000001750	ENSMUST00000132164	19.4727	11.711	5.71167	12.2984	PCG
	ENSMUSG00000001750	ENSMUST00000134698	16.8556	17.3086	5.76978	13.3113	PCG
	ENSMUSG00000001750	ENSMUST00000135070	18.2465	17.9878	7.39926	14.5445	PCG
	ENSMUSG00000001750	ENSMUST00000145791	17.121	17.8683	6.77458	13.9213	PCG
	ENSMUSG00000001750	ENSMUST00000159824	5.27995	2.74849	1.83287	3.2871	PCG
	ENSMUSG00000001750	ENSMUST00000162688	7.58593	13.6733	6.95618	9.40513	PCG
	ENSMUSG00000001755	ENSMUST00000001806	120.258	93.4236	33.7107	82.4642	PCG
	ENSMUSG00000001755	ENSMUST00000107308	96.0366	73.8697	24.4398	64.782	PCG
	ENSMUSG00000001755	ENSMUST00000151056	11.2462	16.0947	5.68988	11.0103	PCG
	ENSMUSG00000001755	ENSMUST00000151686	12.5639	11.56	4.36547	9.49646	PCG
	ENSMUSG00000001761	ENSMUST00000001812	48.7366	29.5164	12.3168	30.1899	PCG
	ENSMUSG00000001763	ENSMUST00000046750	5.53617	4.10072	1.67064	3.76918	PCG
	ENSMUSG00000001763	ENSMUST00000115250	5.59108	4.28941	1.79897	3.89315	PCG
	ENSMUSG00000001767	ENSMUST00000001818	246.566	181.501	62.194	163.42	PCG
	ENSMUSG00000001767	ENSMUST00000145425	156.898	98.5117	37.2529	97.5542	PCG
	ENSMUSG00000001767	ENSMUST00000147904	71.3114	44.2715	12.9196	42.8342	PCG
	ENSMUSG00000001768	ENSMUST00000094480	26.2534	17.0004	5.82062	16.3581	PCG
	ENSMUSG00000001768	ENSMUST00000110005	17.6792	11.2959	3.60762	10.8609	PCG
	ENSMUSG00000001768	ENSMUST00000145874	7.60423	6.27688	NA	6.94055	PCG
	ENSMUSG00000001768	ENSMUST00000147976	22.9408	14.6607	4.33399	13.9785	PCG
	ENSMUSG00000001768	ENSMUST00000149269	7.04604	4.91206	NA	5.97905	PCG
	ENSMUSG00000001768	ENSMUST00000150449	4.73091	2.45918	NA	3.59504	PCG
	ENSMUSG00000001774	ENSMUST00000001825	431.931	290.806	108.735	277.157	PCG
	ENSMUSG00000001783	ENSMUST00000001834	318.06	172.602	67.1575	185.94	PCG
	ENSMUSG00000001783	ENSMUST00000139413	248.533	163.67	50.698	154.3	PCG
	ENSMUSG00000001785	ENSMUST00000001836	435.701	279.497	117.659	277.619	PCG
	ENSMUSG00000001785	ENSMUST00000164053	91.7266	58.4102	26.2025	58.7798	PCG
	ENSMUSG00000001785	ENSMUST00000164562	78.6228	51.4792	21.5489	50.5503	PCG
	ENSMUSG00000001785	ENSMUST00000168509	75.1821	50.0578	19.7693	48.3364	PCG
	ENSMUSG00000001786	ENSMUST00000001837	136.565	84.0837	33.3306	84.6598	PCG
	ENSMUSG00000001786	ENSMUST00000117597	102.067	58.0705	25.7207	61.9527	PCG
	ENSMUSG00000001786	ENSMUST00000120344	136.144	80.9704	33.4686	83.5277	PCG
	ENSMUSG00000001786	ENSMUST00000130320	74.9717	33.1895	19.3892	42.5168	PCG
	ENSMUSG00000001786	ENSMUST00000130383	134.826	67.8255	29.5898	77.4139	PCG
	ENSMUSG00000001786	ENSMUST00000134490	97.217	40.1204	23.7716	53.703	PCG
	ENSMUSG00000001786	ENSMUST00000147168	45.3234	16.1828	8.16195	23.2227	PCG
	ENSMUSG00000001794	ENSMUST00000001845	2201.72	1613.85	649.171	1488.25	PCG
	ENSMUSG00000001794	ENSMUST00000108196	2868.13	2104.88	842.349	1938.45	PCG
	ENSMUSG00000001794	ENSMUST00000126116	1487.13	1136.56	351.915	991.87	PCG
	ENSMUSG00000001794	ENSMUST00000129761	1712.76	1322.45	438.827	1158.01	PCG
	ENSMUSG00000001794	ENSMUST00000141851	3267.9	2532.85	812.846	2204.53	PCG
	ENSMUSG00000001794	ENSMUST00000146852	2.84587	3.89946	2.39217	3.04583	PCG
	ENSMUSG00000001794	ENSMUST00000148973	4139.26	2971.4	1311.21	2807.29	PCG
	ENSMUSG00000001802	ENSMUST00000122409	6.5885	5.2517	1.87161	4.5706	PCG
	ENSMUSG00000001802	ENSMUST00000155404	10.3769	8.81782	3.4454	7.5467	PCG
	ENSMUSG00000001827	ENSMUST00000001882	58.5096	34.7178	13.1932	35.4735	PCG
	ENSMUSG00000001827	ENSMUST00000106981	67.1661	39.1581	15.5055	40.6099	PCG
	ENSMUSG00000001827	ENSMUST00000106982	69.1884	40.6739	16.1278	41.9967	PCG
	ENSMUSG00000001827	ENSMUST00000106983	62.3895	36.9002	13.8639	37.7179	PCG
	ENSMUSG00000001827	ENSMUST00000106985	65.6746	39.6047	15.4958	40.2584	PCG
	ENSMUSG00000001827	ENSMUST00000106986	62.5908	37.6172	14.7913	38.3331	PCG
	ENSMUSG00000001827	ENSMUST00000123321	29.877	18.1765	3.45024	17.1679	PCG
	ENSMUSG00000001827	ENSMUST00000123630	17.8805	11.755	3.22265	10.9527	PCG
	ENSMUSG00000001827	ENSMUST00000124026	5.03288	3.96865	NA	4.50077	PCG
	ENSMUSG00000001827	ENSMUST00000125298	8.25393	4.0567	NA	6.15531	PCG
	ENSMUSG00000001827	ENSMUST00000126204	38.195	20.5288	8.85926	22.5277	PCG
	ENSMUSG00000001827	ENSMUST00000134145	38.195	22.749	6.15233	22.3654	PCG
	ENSMUSG00000001827	ENSMUST00000140068	39.0277	21.9628	9.47909	23.4899	PCG
	ENSMUSG00000001827	ENSMUST00000140584	14.1836	8.81153	3.90786	8.96766	PCG
	ENSMUSG00000001827	ENSMUST00000150184	31.0026	18.8432	3.11854	17.6548	PCG
	ENSMUSG00000001827	ENSMUST00000151706	36.5753	20.2458	8.84473	21.8886	PCG
	ENSMUSG00000001827	ENSMUST00000155311	23.2885	13.4909	3.94175	13.5737	PCG
	ENSMUSG00000001829	ENSMUST00000001884	30.6548	22.6546	10.2781	21.1959	PCG
	ENSMUSG00000001829	ENSMUST00000106998	57.0546	41.1959	19.6991	39.3165	PCG
	ENSMUSG00000001829	ENSMUST00000123870	7.97941	9.83042	1.61254	6.47412	PCG
	ENSMUSG00000001829	ENSMUST00000136193	10.5508	7.30835	3.65363	7.17091	PCG
	ENSMUSG00000001829	ENSMUST00000137214	9.91021	9.61029	2.58345	7.36798	PCG
	ENSMUSG00000001829	ENSMUST00000142803	16.0595	9.93105	3.26865	9.75306	PCG
	ENSMUSG00000001829	ENSMUST00000147439	21.7238	13.3211	8.45491	14.4999	PCG
	ENSMUSG00000001829	ENSMUST00000150355	43.2645	32.6863	13.876	29.9423	PCG
	ENSMUSG00000001829	ENSMUST00000150832	93.7123	92.0965	33.7446	73.1845	PCG
	ENSMUSG00000001829	ENSMUST00000153473	29.7581	20.1954	11.7889	20.5808	PCG
	ENSMUSG00000001833	ENSMUST00000115272	625.944	393.877	159.706	393.176	PCG
	ENSMUSG00000001833	ENSMUST00000165594	674.59	426.758	174.331	425.226	PCG
	ENSMUSG00000001844	ENSMUST00000001900	42.6514	15.6293	11.973	23.4179	PCG
	ENSMUSG00000001844	ENSMUST00000159718	7.2382	3.24536	1.35104	3.94487	PCG
	ENSMUSG00000001844	ENSMUST00000159813	29.1633	10.3021	7.63412	15.6998	PCG
	ENSMUSG00000001844	ENSMUST00000159941	13.5705	6.89324	2.66577	7.70983	PCG
	ENSMUSG00000001844	ENSMUST00000160061	7.2565	6.2014	2.29048	5.24946	PCG
	ENSMUSG00000001844	ENSMUST00000161199	6.29568	5.30201	1.92487	4.50752	PCG
	ENSMUSG00000001844	ENSMUST00000161333	6.17672	4.35859	2.04351	4.19294	PCG
	ENSMUSG00000001844	ENSMUST00000161915	39.5676	13.667	11.6945	21.643	PCG
	ENSMUSG00000001844	ENSMUST00000162066	4.99628	3.06925	1.50358	3.18971	PCG
	ENSMUSG00000001844	ENSMUST00000162284	6.62511	7.14482	2.74325	5.50439	PCG
	ENSMUSG00000001844	ENSMUST00000162287	14.998	6.95614	3.93449	8.62954	PCG
	ENSMUSG00000001844	ENSMUST00000162358	8.24478	5.61019	3.38487	5.74661	PCG
	ENSMUSG00000001844	ENSMUST00000162941	10.4318	4.8303	2.31469	5.85893	PCG
	ENSMUSG00000001847	ENSMUST00000080537	548.209	365.751	158.278	357.413	PCG
	ENSMUSG00000001847	ENSMUST00000100489	1045.12	658.412	290.116	664.549	PCG
	ENSMUSG00000001847	ENSMUST00000131513	275.097	168.023	48.255	163.792	PCG
	ENSMUSG00000001847	ENSMUST00000145709	1005.89	685.041	218.419	636.45	PCG
	ENSMUSG00000001855	ENSMUST00000065398	294.89	207.162	73.9151	191.989	PCG
	ENSMUSG00000001855	ENSMUST00000123062	92.3123	50.7811	26.2267	56.44	PCG
	ENSMUSG00000001855	ENSMUST00000124455	232.574	104.675	62.6613	133.304	PCG
	ENSMUSG00000001855	ENSMUST00000126301	180.351	119.487	41.1027	113.647	PCG
	ENSMUSG00000001855	ENSMUST00000129496	644.722	442.589	153.452	413.588	PCG
	ENSMUSG00000001855	ENSMUST00000130185	97.3451	81.9516	24.0137	67.7701	PCG
	ENSMUSG00000001855	ENSMUST00000130975	222.206	117.695	41.2746	127.059	PCG
	ENSMUSG00000001855	ENSMUST00000138012	57.3017	32.6611	12.9729	34.3119	PCG
	ENSMUSG00000001855	ENSMUST00000146138	86.9957	40.5418	19.6385	49.0587	PCG
	ENSMUSG00000001855	ENSMUST00000152791	243.939	109.669	54.049	135.886	PCG
	ENSMUSG00000001855	ENSMUST00000153096	91.3423	45.1143	19.1834	51.88	PCG
	ENSMUSG00000001864	ENSMUST00000001920	27.1318	17.5287	6.4574	17.0393	PCG
	ENSMUSG00000001864	ENSMUST00000125457	NA	7.50961	2.22753	4.86857	PCG
	ENSMUSG00000001864	ENSMUST00000128271	NA	9.66689	2.78683	6.22686	PCG
	ENSMUSG00000001864	ENSMUST00000138833	6.08521	8.78008	2.88126	5.91552	PCG
	ENSMUSG00000001864	ENSMUST00000140649	4.29168	NA	1.63675	2.96421	PCG
	ENSMUSG00000001864	ENSMUST00000145137	5.39891	4.73596	1.53021	3.88836	PCG
	ENSMUSG00000001864	ENSMUST00000148056	6.70746	7.19514	2.55681	5.48647	PCG
	ENSMUSG00000001864	ENSMUST00000156564	7.56763	12.0254	2.97811	7.52372	PCG
	ENSMUSG00000001864	ENSMUST00000156743	NA	6.31461	1.76749	4.04105	PCG
	ENSMUSG00000001870	ENSMUST00000001927	20.0126	16.579	6.78911	14.4602	PCG
	ENSMUSG00000001870	ENSMUST00000112514	18.4844	15.0507	5.932	13.1557	PCG
	ENSMUSG00000001870	ENSMUST00000112516	23.7552	19.2457	7.68981	16.8969	PCG
	ENSMUSG00000001870	ENSMUST00000135447	7.80555	6.67311	2.73114	5.7366	PCG
	ENSMUSG00000001870	ENSMUST00000135750	33.3451	28.4535	10.4403	24.0797	PCG
	ENSMUSG00000001870	ENSMUST00000146839	62.9751	32.2209	13.1182	36.1047	PCG
	ENSMUSG00000001891	ENSMUST00000060895	282.885	195.998	78.3774	185.753	PCG
	ENSMUSG00000001891	ENSMUST00000102875	239.501	158.073	66.2205	154.598	PCG
	ENSMUSG00000001891	ENSMUST00000133343	190.92	160.375	54.7293	135.341	PCG
	ENSMUSG00000001891	ENSMUST00000143890	187.946	133.242	49.209	123.466	PCG
	ENSMUSG00000001901	ENSMUST00000001965	13.0855	10.9877	3.4454	9.17286	PCG
	ENSMUSG00000001901	ENSMUST00000106903	12.2528	10.4719	3.54225	8.75566	PCG
	ENSMUSG00000001901	ENSMUST00000145539	13.7077	10.4782	3.67784	9.28794	PCG
	ENSMUSG00000001909	ENSMUST00000001974	95.0483	56.2906	17.9219	56.4203	PCG
	ENSMUSG00000001909	ENSMUST00000077990	27.9371	18.6797	10.881	19.1659	PCG
	ENSMUSG00000001909	ENSMUST00000109767	73.9468	43.9947	14.1859	44.0425	PCG
	ENSMUSG00000001909	ENSMUST00000109768	110.495	71.0268	21.854	67.7918	PCG
	ENSMUSG00000001909	ENSMUST00000125370	110.943	66.6808	21.4472	66.357	PCG
	ENSMUSG00000001909	ENSMUST00000127915	35.5779	26.0824	9.83017	23.8302	PCG
	ENSMUSG00000001909	ENSMUST00000128022	75.5665	40.4035	17.5321	44.5007	PCG
	ENSMUSG00000001909	ENSMUST00000128537	34.7086	29.4724	10.1934	24.7914	PCG
	ENSMUSG00000001909	ENSMUST00000131700	43.8044	25.7176	12.4136	27.3119	PCG
	ENSMUSG00000001909	ENSMUST00000136423	121.201	78.027	23.4859	74.238	PCG
	ENSMUSG00000001909	ENSMUST00000137953	86.0257	57.6303	16.9776	53.5445	PCG
	ENSMUSG00000001909	ENSMUST00000138300	47.3732	26.3277	4.82792	26.1762	PCG
	ENSMUSG00000001909	ENSMUST00000143427	30.9294	24.7113	11.9148	22.5185	PCG
	ENSMUSG00000001909	ENSMUST00000148118	158.929	80.4547	22.9435	87.4425	PCG
	ENSMUSG00000001909	ENSMUST00000150085	25.7318	22.0571	6.27097	18.02	PCG
	ENSMUSG00000001909	ENSMUST00000152301	27.3972	19.1954	10.1377	18.9101	PCG
	ENSMUSG00000001909	ENSMUST00000175704	38.3231	26.2396	9.04569	24.5361	PCG
	ENSMUSG00000001909	ENSMUST00000175767	170.624	106.16	32.6623	103.149	PCG
	ENSMUSG00000001909	ENSMUST00000175784	27.4521	18.6168	9.91491	18.6613	PCG
	ENSMUSG00000001909	ENSMUST00000175870	18.7681	15.2582	4.58338	12.8699	PCG
	ENSMUSG00000001909	ENSMUST00000175884	42.1939	29.7428	8.98758	26.9748	PCG
	ENSMUSG00000001909	ENSMUST00000175980	24.9631	22.7678	7.75518	18.4954	PCG
	ENSMUSG00000001909	ENSMUST00000176053	9.57163	6.58506	NA	8.07835	PCG
	ENSMUSG00000001909	ENSMUST00000176914	15.0346	7.50961	4.57853	9.04091	PCG
	ENSMUSG00000001909	ENSMUST00000177084	50.457	29.8372	13.8591	31.3844	PCG
	ENSMUSG00000001909	ENSMUST00000177260	86.5107	50.4226	22.774	53.2358	PCG
	ENSMUSG00000001909	ENSMUST00000177286	39.714	23.7867	12.4887	25.3298	PCG
	ENSMUSG00000001909	ENSMUST00000177364	15.2908	10.5726	NA	12.9317	PCG
	ENSMUSG00000001909	ENSMUST00000177423	44.994	32.2397	14.0261	30.42	PCG
	ENSMUSG00000001909	ENSMUST00000177531	18.3746	12.6607	3.9587	11.6647	PCG
	ENSMUSG00000001910	ENSMUST00000001975	685.085	431.62	153.985	423.564	PCG
	ENSMUSG00000001911	ENSMUST00000099070	4.90477	5.6668	1.13555	3.90238	PCG
	ENSMUSG00000001911	ENSMUST00000109762	3.15699	2.47176	NA	2.81437	PCG
	ENSMUSG00000001911	ENSMUST00000126806	5.24335	5.40264	NA	5.323	PCG
	ENSMUSG00000001918	ENSMUST00000108496	330.331	214.816	73.9127	206.353	PCG
	ENSMUSG00000001918	ENSMUST00000127401	380.889	249.591	85.5249	238.668	PCG
	ENSMUSG00000001918	ENSMUST00000131664	162.498	99.1784	26.3453	96.0073	PCG
	ENSMUSG00000001918	ENSMUST00000134407	154.171	84.719	43.8944	94.2614	PCG
	ENSMUSG00000001918	ENSMUST00000135817	622.074	432.727	145.411	400.071	PCG
	ENSMUSG00000001918	ENSMUST00000141349	134.177	90.8449	38.2917	87.7711	PCG
	ENSMUSG00000001918	ENSMUST00000147814	240.901	165.928	61.0487	155.959	PCG
	ENSMUSG00000001924	ENSMUST00000001989	837.929	543.705	221.251	534.295	PCG
	ENSMUSG00000001924	ENSMUST00000089217	817.487	534.629	193.032	515.049	PCG
	ENSMUSG00000001924	ENSMUST00000130694	108.299	61.8379	19.4206	63.1857	PCG
	ENSMUSG00000001924	ENSMUST00000136915	977.743	737.03	231.513	648.762	PCG
	ENSMUSG00000001924	ENSMUST00000137892	873.636	624.587	203.739	567.32	PCG
	ENSMUSG00000001924	ENSMUST00000152235	188.944	107.663	33.4419	110.016	PCG
	ENSMUSG00000001942	ENSMUST00000002007	58.3906	40.8752	13.5274	37.5977	PCG
	ENSMUSG00000001948	ENSMUST00000002013	28.4312	7.62282	4.86666	13.6402	PCG
	ENSMUSG00000001962	ENSMUST00000114160	216.954	147.538	70.8692	145.12	PCG
	ENSMUSG00000001962	ENSMUST00000138242	113.578	74.0709	34.3523	74.0006	PCG
	ENSMUSG00000001962	ENSMUST00000149312	17.3863	10.3839	6.93438	11.5682	PCG
	ENSMUSG00000001964	ENSMUST00000002029	151.252	107.952	37.3546	98.8529	PCG
	ENSMUSG00000001964	ENSMUST00000088313	664.661	467.709	207.361	446.577	PCG
	ENSMUSG00000001964	ENSMUST00000096424	136.675	101.625	40.817	93.0389	PCG
	ENSMUSG00000001964	ENSMUST00000119197	153.997	115.808	39.8945	103.233	PCG
	ENSMUSG00000001964	ENSMUST00000129516	111.584	63.0015	25.648	66.7444	PCG
	ENSMUSG00000001964	ENSMUST00000152288	156.395	114.783	40.6717	103.95	PCG
	ENSMUSG00000001983	ENSMUST00000002048	77.9274	62.1524	16.428	52.1693	PCG
	ENSMUSG00000001985	ENSMUST00000030676	15.7758	8.52221	2.20816	8.83539	PCG
	ENSMUSG00000001986	ENSMUST00000076349	4.14527	NA	0.740894	2.44308	PCG
	ENSMUSG00000001986	ENSMUST00000139965	3.92565	NA	0.740894	2.33327	PCG
	ENSMUSG00000001986	ENSMUST00000148212	5.8839	2.0252	NA	3.95455	PCG
	ENSMUSG00000001986	ENSMUST00000156721	4.83157	1.6101	NA	3.22083	PCG
	ENSMUSG00000001998	ENSMUST00000002063	110.367	73.9074	26.941	70.405	PCG
	ENSMUSG00000001998	ENSMUST00000110393	79.8765	40.4664	21.8152	47.386	PCG
	ENSMUSG00000001998	ENSMUST00000110394	90.1527	56.9196	23.4931	56.8551	PCG
	ENSMUSG00000001998	ENSMUST00000129859	16.8647	8.26434	5.03615	10.0551	PCG
	ENSMUSG00000001998	ENSMUST00000142740	36.4106	24.076	12.2708	24.2525	PCG
	ENSMUSG00000001998	ENSMUST00000149254	55.9748	33.5731	16.9897	35.5126	PCG
	ENSMUSG00000001998	ENSMUST00000175663	129.556	91.3229	37.7202	86.1996	PCG
	ENSMUSG00000001998	ENSMUST00000177372	78.1104	52.3723	21.3407	50.6078	PCG
	ENSMUSG00000001999	ENSMUST00000002064	42.4318	35.114	10.0723	29.206	PCG
	ENSMUSG00000001999	ENSMUST00000110389	36.978	28.9189	11.0577	25.6515	PCG
	ENSMUSG00000001999	ENSMUST00000135529	35.7701	28.2019	9.55899	24.5103	PCG
	ENSMUSG00000001999	ENSMUST00000142737	39.3206	29.9567	12.0262	27.1011	PCG
	ENSMUSG00000001999	ENSMUST00000142861	48.4346	31.7743	10.4912	30.2334	PCG
	ENSMUSG00000002006	ENSMUST00000002080	202.505	120.632	54.3395	125.825	PCG
	ENSMUSG00000002006	ENSMUST00000114438	225.061	133.909	60.7267	139.899	PCG
	ENSMUSG00000002010	ENSMUST00000052761	799.121	549.17	222.498	523.597	PCG
	ENSMUSG00000002010	ENSMUST00000129070	830.618	555.629	227.326	537.858	PCG
	ENSMUSG00000002010	ENSMUST00000129367	569.97	385.896	139.015	364.96	PCG
	ENSMUSG00000002010	ENSMUST00000130119	399.282	313.58	96.5487	269.803	PCG
	ENSMUSG00000002010	ENSMUST00000140944	750.659	514.402	197.003	487.355	PCG
	ENSMUSG00000002010	ENSMUST00000142707	309.138	226.446	74.4817	203.355	PCG
	ENSMUSG00000002010	ENSMUST00000145341	648.519	419.041	179.631	415.73	PCG
	ENSMUSG00000002010	ENSMUST00000148419	686.559	476.3	175.534	446.131	PCG
	ENSMUSG00000002010	ENSMUST00000156299	467.793	339.19	135.109	314.031	PCG
	ENSMUSG00000002012	ENSMUST00000002087	5.81984	7.35866	2.06288	5.08046	PCG
	ENSMUSG00000002012	ENSMUST00000114472	6.5153	7.83037	2.24932	5.53166	PCG
	ENSMUSG00000002012	ENSMUST00000114473	7.2565	8.70461	2.52049	6.16053	PCG
	ENSMUSG00000002012	ENSMUST00000129106	NA	7.76748	2.30743	5.03745	PCG
	ENSMUSG00000002014	ENSMUST00000002090	150.035	107.26	42.1245	99.8066	PCG
	ENSMUSG00000002014	ENSMUST00000129239	146.603	100.537	39.2069	95.4491	PCG
	ENSMUSG00000002014	ENSMUST00000130738	96.6131	66.4984	25.5512	62.8876	PCG
	ENSMUSG00000002014	ENSMUST00000136544	79.2817	41.9129	19.9339	47.0428	PCG
	ENSMUSG00000002014	ENSMUST00000141721	86.9591	57.6617	23.4689	56.0299	PCG
	ENSMUSG00000002014	ENSMUST00000142829	84.6623	76.6873	23.6311	61.6602	PCG
	ENSMUSG00000002014	ENSMUST00000155552	109.808	76.2596	27.5172	71.1951	PCG
	ENSMUSG00000002014	ENSMUST00000166518	117.824	79.5805	30.614	76.0063	PCG
	ENSMUSG00000002015	ENSMUST00000002091	439.81	356.48	130.785	309.025	PCG
	ENSMUSG00000002017	ENSMUST00000112507	426.267	311.309	109.011	282.196	PCG
	ENSMUSG00000002017	ENSMUST00000140729	62.2705	43.2211	17.8928	41.1282	PCG
	ENSMUSG00000002017	ENSMUST00000141969	94.2156	51.9257	19.3262	55.1558	PCG
	ENSMUSG00000002028	ENSMUST00000002095	216.03	145.456	52.6519	138.046	PCG
	ENSMUSG00000002028	ENSMUST00000114689	228.914	155.903	58.4532	147.757	PCG
	ENSMUSG00000002028	ENSMUST00000128768	164.072	114.864	48.8433	109.26	PCG
	ENSMUSG00000002028	ENSMUST00000138119	260.886	189.96	61.8937	170.914	PCG
	ENSMUSG00000002028	ENSMUST00000152241	246.62	186.489	67.8282	166.979	PCG
	ENSMUSG00000002031	ENSMUST00000002099	159.451	138.664	51.7101	116.608	PCG
	ENSMUSG00000002031	ENSMUST00000118186	413.099	365.763	146.714	308.525	PCG
	ENSMUSG00000002031	ENSMUST00000124534	166.332	98.4048	27.5729	97.4367	PCG
	ENSMUSG00000002031	ENSMUST00000125877	211.518	163.01	73.782	149.437	PCG
	ENSMUSG00000002031	ENSMUST00000128150	82.6766	42.957	22.3406	49.3247	PCG
	ENSMUSG00000002031	ENSMUST00000133167	137.123	113.292	40.1173	96.8441	PCG
	ENSMUSG00000002031	ENSMUST00000142586	280.881	232.829	79.605	197.772	PCG
	ENSMUSG00000002031	ENSMUST00000143654	252.12	226.949	98.3477	192.472	PCG
	ENSMUSG00000002031	ENSMUST00000147559	119.902	69.9765	33.0158	74.298	PCG
	ENSMUSG00000002031	ENSMUST00000149020	137.947	132.676	40.4296	103.684	PCG
	ENSMUSG00000002031	ENSMUST00000151905	108.829	95.9708	39.2359	81.3453	PCG
	ENSMUSG00000002031	ENSMUST00000154090	112.398	84.807	37.88	78.3617	PCG
	ENSMUSG00000002032	ENSMUST00000002100	4.23677	3.11957	0.975753	2.77737	PCG
	ENSMUSG00000002032	ENSMUST00000114705	4.93223	3.66046	1.22998	3.27422	PCG
	ENSMUSG00000002032	ENSMUST00000132020	3.41321	2.25162	0.760264	2.1417	PCG
	ENSMUSG00000002043	ENSMUST00000002112	21.0009	19.3464	3.46235	14.6032	PCG
	ENSMUSG00000002043	ENSMUST00000108455	12.5273	9.05682	1.5859	7.72334	PCG
	ENSMUSG00000002043	ENSMUST00000135972	27.1501	32.9819	5.25406	21.7954	PCG
	ENSMUSG00000002043	ENSMUST00000136873	21.4584	24.3276	3.85217	16.5461	PCG
	ENSMUSG00000002043	ENSMUST00000147114	29.9228	30.573	5.55429	22.0167	PCG
	ENSMUSG00000002052	ENSMUST00000002121	616.565	403.053	146.917	388.845	PCG
	ENSMUSG00000002052	ENSMUST00000108314	549.115	391.997	135.676	358.929	PCG
	ENSMUSG00000002055	ENSMUST00000045026	193.61	153.859	58.7316	135.4	PCG
	ENSMUSG00000002055	ENSMUST00000125477	57.4115	42.9884	12.6364	37.6788	PCG
	ENSMUSG00000002055	ENSMUST00000128359	93.2731	55.2906	15.2828	54.6155	PCG
	ENSMUSG00000002055	ENSMUST00000133579	103.439	70.6935	27.4664	67.1998	PCG
	ENSMUSG00000002055	ENSMUST00000141026	70.3506	57.3787	14.3651	47.3648	PCG
	ENSMUSG00000002055	ENSMUST00000146068	97.0889	67.8129	24.4931	63.1316	PCG
	ENSMUSG00000002055	ENSMUST00000149711	124.038	88.7945	27.3356	80.056	PCG
	ENSMUSG00000002055	ENSMUST00000150016	101.564	67.1902	23.2486	64.0008	PCG
	ENSMUSG00000002058	ENSMUST00000002127	24.3409	21.1577	6.64384	17.3808	PCG
	ENSMUSG00000002058	ENSMUST00000100755	21.0192	18.6923	5.91505	15.2088	PCG
	ENSMUSG00000002058	ENSMUST00000108295	27.626	23.7175	6.80364	19.3824	PCG
	ENSMUSG00000002058	ENSMUST00000125720	34.7361	28.1013	7.29757	23.3783	PCG
	ENSMUSG00000002058	ENSMUST00000149161	16.0412	19.4784	4.99014	13.5033	PCG
	ENSMUSG00000002058	ENSMUST00000155471	4.84987	7.71087	2.40428	4.98834	PCG
	ENSMUSG00000002059	ENSMUST00000002128	79.6294	67.3726	18.6991	55.2337	PCG
	ENSMUSG00000002059	ENSMUST00000056241	62.1515	50.1961	14.3167	42.2215	PCG
	ENSMUSG00000002059	ENSMUST00000108322	64.9151	52.8377	14.5128	44.0885	PCG
	ENSMUSG00000002059	ENSMUST00000126864	67.7975	42.7368	14.2441	41.5928	PCG
	ENSMUSG00000002059	ENSMUST00000148603	10.1847	4.00009	3.07253	5.75245	PCG
	ENSMUSG00000002059	ENSMUST00000150941	69.1518	58.8756	14.0722	47.3665	PCG
	ENSMUSG00000002059	ENSMUST00000154542	72.0068	72.1589	20.7402	54.9687	PCG
	ENSMUSG00000002059	ENSMUST00000156435	92.6325	79.0647	21.4956	64.3976	PCG
	ENSMUSG00000002064	ENSMUST00000002133	349.767	222.861	84.7017	219.11	PCG
	ENSMUSG00000002064	ENSMUST00000133020	167.924	108.782	40.5991	105.769	PCG
	ENSMUSG00000002064	ENSMUST00000154080	435.043	274.981	106.701	272.242	PCG
	ENSMUSG00000002068	ENSMUST00000108023	410.555	262.025	83.3555	251.979	PCG
	ENSMUSG00000002068	ENSMUST00000124979	26.3174	16.6985	5.57124	16.1957	PCG
	ENSMUSG00000002068	ENSMUST00000128785	334.119	206.936	67.5885	202.881	PCG
	ENSMUSG00000002068	ENSMUST00000130329	258.48	180.224	65.4941	168.066	PCG
	ENSMUSG00000002068	ENSMUST00000137097	473.082	272.333	97.033	280.816	PCG
	ENSMUSG00000002076	ENSMUST00000002145	167.247	107.958	40.6475	105.284	PCG
	ENSMUSG00000002076	ENSMUST00000133308	271.401	178.205	55.785	168.464	PCG
	ENSMUSG00000002076	ENSMUST00000138172	42.0383	22.3905	9.58562	24.6715	PCG
	ENSMUSG00000002083	ENSMUST00000002152	15.0163	12.472	4.85697	10.7818	PCG
	ENSMUSG00000002102	ENSMUST00000002171	345.073	237.245	103.607	228.641	PCG
	ENSMUSG00000002102	ENSMUST00000067663	421.115	277.742	138.545	279.134	PCG
	ENSMUSG00000002102	ENSMUST00000111441	470.52	331.964	158.876	320.453	PCG
	ENSMUSG00000002102	ENSMUST00000131473	333.808	172.451	124.85	210.37	PCG
	ENSMUSG00000002102	ENSMUST00000141462	473.558	265.673	171.684	303.638	PCG
	ENSMUSG00000002102	ENSMUST00000145317	431.318	250.188	218	299.835	PCG
	ENSMUSG00000002102	ENSMUST00000146506	404.598	239.591	125.131	256.44	PCG
	ENSMUSG00000002102	ENSMUST00000151419	378.528	238.974	137.567	251.69	PCG
	ENSMUSG00000002102	ENSMUST00000152269	285.227	197.476	116.5	199.734	PCG
	ENSMUSG00000002103	ENSMUST00000002172	81.7157	59.7939	18.9461	53.4852	PCG
	ENSMUSG00000002103	ENSMUST00000124131	112.133	88.5115	26.9773	75.8738	PCG
	ENSMUSG00000002103	ENSMUST00000150403	46.815	36.07	7.57359	30.1529	PCG
	ENSMUSG00000002103	ENSMUST00000155418	42.1847	39.3594	6.0918	29.212	PCG
	ENSMUSG00000002104	ENSMUST00000050323	6.40549	4.72967	2.93694	4.6907	PCG
	ENSMUSG00000002104	ENSMUST00000111445	7.86045	4.84917	3.3994	5.36967	PCG
	ENSMUSG00000002104	ENSMUST00000111446	7.64083	5.1322	3.32192	5.36498	PCG
	ENSMUSG00000002105	ENSMUST00000073575	30.4993	28.2522	7.90287	22.2181	PCG
	ENSMUSG00000002105	ENSMUST00000079976	50.3929	46.4539	12.8712	36.5727	PCG
	ENSMUSG00000002105	ENSMUST00000111436	7.9062	9.66689	2.18879	6.58729	PCG
	ENSMUSG00000002105	ENSMUST00000123685	3.65113	3.86173	NA	3.75643	PCG
	ENSMUSG00000002105	ENSMUST00000130252	5.29825	3.61015	NA	4.4542	PCG
	ENSMUSG00000002105	ENSMUST00000133047	2.90992	3.11957	NA	3.01475	PCG
	ENSMUSG00000002105	ENSMUST00000141328	14.513	11.3965	2.46238	9.4573	PCG
	ENSMUSG00000002105	ENSMUST00000142943	13.4515	13.4091	NA	13.4303	PCG
	ENSMUSG00000002105	ENSMUST00000149430	11.292	7.84924	1.85224	6.99781	PCG
	ENSMUSG00000002105	ENSMUST00000150348	6.00286	4.54099	1.48421	4.00935	PCG
	ENSMUSG00000002105	ENSMUST00000153367	9.30626	10.1134	NA	9.70985	PCG
	ENSMUSG00000002107	ENSMUST00000002176	17.4138	10.7424	4.45263	10.8696	PCG
	ENSMUSG00000002107	ENSMUST00000100429	15.5836	9.40274	3.97323	9.6532	PCG
	ENSMUSG00000002107	ENSMUST00000114923	4.55705	5.00641	2.89578	4.15308	PCG
	ENSMUSG00000002107	ENSMUST00000114924	14.696	9.30839	3.68994	9.23145	PCG
	ENSMUSG00000002107	ENSMUST00000114927	15.6019	11.1072	3.20086	9.96999	PCG
	ENSMUSG00000002107	ENSMUST00000114934	21.7238	13.0003	5.83515	13.5197	PCG
	ENSMUSG00000002107	ENSMUST00000123142	6.45124	7.09451	3.44056	5.6621	PCG
	ENSMUSG00000002107	ENSMUST00000137733	4.48384	4.24538	2.2251	3.65144	PCG
	ENSMUSG00000002107	ENSMUST00000138347	6.79897	5.43409	2.66577	4.96628	PCG
	ENSMUSG00000002107	ENSMUST00000142941	9.55333	7.74861	2.94421	6.74872	PCG
	ENSMUSG00000002107	ENSMUST00000148321	4.79497	4.08186	NA	4.43841	PCG
	ENSMUSG00000002107	ENSMUST00000150624	11.8319	9.33355	3.42845	8.19795	PCG
	ENSMUSG00000002107	ENSMUST00000170438	16.9471	11.126	4.63664	10.9033	PCG
	ENSMUSG00000002109	ENSMUST00000028696	67.0655	46.1646	15.4692	42.8998	PCG
	ENSMUSG00000002109	ENSMUST00000111352	114.338	79.6622	27.476	73.8254	PCG
	ENSMUSG00000002109	ENSMUST00000135927	101.527	76.2974	23.6457	67.1567	PCG
	ENSMUSG00000002109	ENSMUST00000150427	90.3815	64.2971	20.1276	58.2687	PCG
	ENSMUSG00000002109	ENSMUST00000152277	84.3694	60.5989	19.164	54.7108	PCG
	ENSMUSG00000002129	ENSMUST00000002198	344.478	217.433	73.5108	211.807	PCG
	ENSMUSG00000002129	ENSMUST00000129583	167.65	98.5369	27.5172	97.9014	PCG
	ENSMUSG00000002129	ENSMUST00000132666	207.282	137.475	52.3057	132.354	PCG
	ENSMUSG00000002129	ENSMUST00000133095	110.074	73.2407	33.9262	72.4135	PCG
	ENSMUSG00000002147	ENSMUST00000092074	74.1115	50.0641	17.382	47.1858	PCG
	ENSMUSG00000002147	ENSMUST00000128072	13.3143	1.56607	NA	7.44017	PCG
	ENSMUSG00000002147	ENSMUST00000145470	100.978	83.3541	16.5031	66.9451	PCG
	ENSMUSG00000002147	ENSMUST00000156231	28.4221	20.8118	2.79167	17.3418	PCG
	ENSMUSG00000002190	ENSMUST00000002259	41.288	32.4787	11.2417	28.3361	PCG
	ENSMUSG00000002190	ENSMUST00000109831	59.8364	38.4034	16.3457	38.1952	PCG
	ENSMUSG00000002204	ENSMUST00000002274	6.10352	5.31459	1.69728	4.37179	PCG
	ENSMUSG00000002204	ENSMUST00000153124	10.5874	10.4468	3.42119	8.15178	PCG
	ENSMUSG00000002205	ENSMUST00000002275	52.0858	32.4347	13.2005	32.5737	PCG
	ENSMUSG00000002205	ENSMUST00000125705	21.4035	15.0066	4.9054	13.7718	PCG
	ENSMUSG00000002205	ENSMUST00000134750	112.773	73.7313	28.8683	71.7909	PCG
	ENSMUSG00000002205	ENSMUST00000135783	61.2822	38.4349	15.7694	38.4955	PCG
	ENSMUSG00000002205	ENSMUST00000136069	69.3897	46.7181	17.244	44.4506	PCG
	ENSMUSG00000002205	ENSMUST00000144515	69.7192	54.0704	17.5878	47.1258	PCG
	ENSMUSG00000002205	ENSMUST00000147952	51.1707	34.0385	12.8906	32.6999	PCG
	ENSMUSG00000002205	ENSMUST00000165957	54.346	38.6864	12.8567	35.2964	PCG
	ENSMUSG00000002205	ENSMUST00000171821	60.0011	43.0199	16.2997	39.7736	PCG
	ENSMUSG00000002210	ENSMUST00000002280	30.1516	16.6608	9.60257	18.805	PCG
	ENSMUSG00000002210	ENSMUST00000108434	17.1576	7.66685	6.71647	10.5136	PCG
	ENSMUSG00000002210	ENSMUST00000123188	7.97026	NA	1.80623	4.88825	PCG
	ENSMUSG00000002210	ENSMUST00000139481	21.2296	12.9437	11.5662	15.2465	PCG
	ENSMUSG00000002210	ENSMUST00000146381	18.4478	9.74866	5.24679	11.1478	PCG
	ENSMUSG00000002210	ENSMUST00000146686	22.9774	13.0632	6.48888	14.1765	PCG
	ENSMUSG00000002210	ENSMUST00000148288	31.5974	15.2834	4.69475	17.1918	PCG
	ENSMUSG00000002221	ENSMUST00000002291	207.831	164.413	57.2765	143.173	PCG
	ENSMUSG00000002222	ENSMUST00000002292	65.7661	44.9885	13.5443	41.433	PCG
	ENSMUSG00000002222	ENSMUST00000123947	14.33	9.2455	5.76251	9.77934	PCG
	ENSMUSG00000002222	ENSMUST00000140696	67.4132	53.995	15.6193	45.6758	PCG
	ENSMUSG00000002222	ENSMUST00000144081	71.3022	45.3092	13.4911	43.3675	PCG
	ENSMUSG00000002222	ENSMUST00000149415	124.367	87.958	26.188	79.5044	PCG
	ENSMUSG00000002227	ENSMUST00000002297	123.873	84.8448	28.3332	79.017	PCG
	ENSMUSG00000002227	ENSMUST00000106774	164.905	119.412	38.2118	107.509	PCG
	ENSMUSG00000002227	ENSMUST00000106775	156.733	111.745	36.9576	101.812	PCG
	ENSMUSG00000002227	ENSMUST00000136148	232.181	160.658	54.5986	149.146	PCG
	ENSMUSG00000002227	ENSMUST00000145414	75.173	42.2588	12.7574	43.3964	PCG
	ENSMUSG00000002227	ENSMUST00000166979	187.415	128.424	43.9936	119.944	PCG
	ENSMUSG00000002227	ENSMUST00000168015	167.879	114.122	37.9018	106.634	PCG
	ENSMUSG00000002228	ENSMUST00000002298	16.4621	15.3337	6.89322	12.8963	PCG
	ENSMUSG00000002233	ENSMUST00000002303	19.6557	16.3211	5.79399	13.9236	PCG
	ENSMUSG00000002233	ENSMUST00000106787	21.7055	16.34	5.67293	14.5728	PCG
	ENSMUSG00000002233	ENSMUST00000132721	13.0672	4.24538	3.1597	6.82409	PCG
	ENSMUSG00000002233	ENSMUST00000176347	13.7443	15.3463	5.07004	11.3869	PCG
	ENSMUSG00000002249	ENSMUST00000080572	5.29825	3.60386	NA	4.45106	PCG
	ENSMUSG00000002249	ENSMUST00000114799	4.84072	3.41517	NA	4.12795	PCG
	ENSMUSG00000002249	ENSMUST00000127212	4.91393	3.56612	NA	4.24002	PCG
	ENSMUSG00000002249	ENSMUST00000146668	9.69974	5.7863	NA	7.74302	PCG
	ENSMUSG00000002249	ENSMUST00000151557	16.4987	7.14482	NA	11.8218	PCG
	ENSMUSG00000002249	ENSMUST00000154873	3.03803	2.00005	NA	2.51904	PCG
	ENSMUSG00000002249	ENSMUST00000156862	4.37403	3.38373	NA	3.87888	PCG
	ENSMUSG00000002250	ENSMUST00000002320	34.3243	25.5729	10.1231	23.3401	PCG
	ENSMUSG00000002250	ENSMUST00000123020	10.688	11.8242	3.85701	8.78973	PCG
	ENSMUSG00000002250	ENSMUST00000142226	65.2445	46.6615	20.7329	44.213	PCG
	ENSMUSG00000002250	ENSMUST00000166744	58.5096	43.0325	17.2149	39.5856	PCG
	ENSMUSG00000002250	ENSMUST00000169040	13.4881	11.1009	3.14517	9.24473	PCG
	ENSMUSG00000002257	ENSMUST00000002327	19.4086	12.7613	3.89817	12.0227	PCG
	ENSMUSG00000002265	ENSMUST00000051209	1729.51	1164.66	475.146	1123.11	PCG
	ENSMUSG00000002265	ENSMUST00000143703	334.119	208.722	114.681	219.174	PCG
	ENSMUSG00000002265	ENSMUST00000150182	1209.77	882.788	353.196	815.251	PCG
	ENSMUSG00000002265	ENSMUST00000155910	363.017	191.023	90.486	214.842	PCG
	ENSMUSG00000002266	ENSMUST00000002336	8.35459	5.92467	2.80136	5.69354	PCG
	ENSMUSG00000002266	ENSMUST00000122432	8.45525	6.15109	3.32192	5.97608	PCG
	ENSMUSG00000002274	ENSMUST00000002344	3.49557	3.9938	NA	3.74469	PCG
	ENSMUSG00000002274	ENSMUST00000165838	6.31398	5.36491	2.213	4.63063	PCG
	ENSMUSG00000002279	ENSMUST00000063344	48.2699	31.5102	9.12559	29.6352	PCG
	ENSMUSG00000002279	ENSMUST00000116641	53.495	32.0511	9.37256	31.6395	PCG
	ENSMUSG00000002279	ENSMUST00000126164	25.8782	10.8808	5.90052	14.2198	PCG
	ENSMUSG00000002279	ENSMUST00000127280	8.60166	7.27061	2.1331	6.00179	PCG
	ENSMUSG00000002279	ENSMUST00000128146	11.722	6.78632	3.89817	7.46885	PCG
	ENSMUSG00000002279	ENSMUST00000137201	60.3031	38.2462	11.2224	36.5906	PCG
	ENSMUSG00000002279	ENSMUST00000141606	51.6282	39.3091	10.5154	33.8176	PCG
	ENSMUSG00000002279	ENSMUST00000142264	16.8922	9.66689	4.80613	10.4551	PCG
	ENSMUSG00000002279	ENSMUST00000154842	11.6488	5.91838	1.01934	6.19552	PCG
	ENSMUSG00000002279	ENSMUST00000156868	9.73634	3.64159	NA	6.68897	PCG
	ENSMUSG00000002280	ENSMUST00000002350	26.1069	16.2897	3.88122	15.426	PCG
	ENSMUSG00000002280	ENSMUST00000130861	10.8985	11.5915	1.74086	8.07694	PCG
	ENSMUSG00000002280	ENSMUST00000131458	11.0906	10.1763	2.18152	7.81617	PCG
	ENSMUSG00000002280	ENSMUST00000134108	24.5513	12.6858	3.10885	13.4487	PCG
	ENSMUSG00000002280	ENSMUST00000149645	18.5302	10.2078	2.5786	10.4389	PCG
	ENSMUSG00000002280	ENSMUST00000154711	NA	3.11328	2.65608	2.88468	PCG
	ENSMUSG00000002289	ENSMUST00000002360	81.6791	47.3973	16.3723	48.4829	PCG
	ENSMUSG00000002289	ENSMUST00000173869	135.028	74.6936	28.6019	79.4411	PCG
	ENSMUSG00000002289	ENSMUST00000174858	35.6694	15.0129	6.24191	18.9748	PCG
	ENSMUSG00000002289	ENSMUST00000174872	34.187	15.5853	5.69472	18.489	PCG
	ENSMUSG00000002297	ENSMUST00000002368	1112.42	715.746	278.601	702.257	PCG
	ENSMUSG00000002297	ENSMUST00000163141	513.299	320.882	131.284	321.822	PCG
	ENSMUSG00000002297	ENSMUST00000166364	352.558	193.055	78.7188	208.111	PCG
	ENSMUSG00000002297	ENSMUST00000168500	982.071	611.184	240.268	611.174	PCG
	ENSMUSG00000002297	ENSMUST00000168637	641.281	414.079	162.588	405.982	PCG
	ENSMUSG00000002297	ENSMUST00000170927	160.942	89.4864	35.0327	95.1538	PCG
	ENSMUSG00000002297	ENSMUST00000171808	1042.81	659.091	262.899	654.934	PCG
	ENSMUSG00000002307	ENSMUST00000079421	225.244	129.185	35.7591	130.063	PCG
	ENSMUSG00000002307	ENSMUST00000170075	168.821	89.2222	25.4785	94.5073	PCG
	ENSMUSG00000002307	ENSMUST00000172859	89.4298	51.3282	17.4498	52.7359	PCG
	ENSMUSG00000002307	ENSMUST00000173028	166.332	103.933	36.6452	102.304	PCG
	ENSMUSG00000002307	ENSMUST00000173279	379.882	197.262	60.0875	212.411	PCG
	ENSMUSG00000002307	ENSMUST00000173626	122.327	70.8067	27.3187	73.484	PCG
	ENSMUSG00000002307	ENSMUST00000174146	244.241	140.67	39.7734	141.562	PCG
	ENSMUSG00000002307	ENSMUST00000174541	192.824	101.109	29.7205	107.884	PCG
	ENSMUSG00000002307	ENSMUST00000174646	429.012	228.32	54.877	237.403	PCG
	ENSMUSG00000002308	ENSMUST00000002379	143.364	99.2602	37.4563	93.3602	PCG
	ENSMUSG00000002308	ENSMUST00000087559	310.035	236.603	85.1302	210.589	PCG
	ENSMUSG00000002308	ENSMUST00000173418	14.2385	14.5852	3.20812	10.6773	PCG
	ENSMUSG00000002319	ENSMUST00000047131	74.505	51.1521	15.9873	47.2148	PCG
	ENSMUSG00000002319	ENSMUST00000125133	57.6586	39.4475	20.0526	39.0529	PCG
	ENSMUSG00000002319	ENSMUST00000126064	176.151	119.097	26.5996	107.283	PCG
	ENSMUSG00000002319	ENSMUST00000127773	17.3406	14.2267	5.31459	12.294	PCG
	ENSMUSG00000002319	ENSMUST00000135221	60.8521	41.3154	13.5976	38.5884	PCG
	ENSMUSG00000002319	ENSMUST00000141499	163.788	139.16	35.5048	112.818	PCG
	ENSMUSG00000002319	ENSMUST00000141848	132.813	108.065	28.3453	89.7413	PCG
	ENSMUSG00000002319	ENSMUST00000146528	177.661	152.035	38.4805	122.725	PCG
	ENSMUSG00000002319	ENSMUST00000148351	90.7292	64.121	20.0356	58.2953	PCG
	ENSMUSG00000002319	ENSMUST00000148942	67.6054	43.3218	20.6167	43.848	PCG
	ENSMUSG00000002319	ENSMUST00000150951	62.6182	34.8499	11.4935	36.3206	PCG
	ENSMUSG00000002319	ENSMUST00000155464	156.486	118.739	33.609	102.945	PCG
	ENSMUSG00000002319	ENSMUST00000156420	62.2797	39.9884	13.6436	38.6372	PCG
	ENSMUSG00000002320	ENSMUST00000002391	92.8704	51.2716	22.0622	55.4014	PCG
	ENSMUSG00000002320	ENSMUST00000120041	90.8847	51.2402	21.4278	54.5176	PCG
	ENSMUSG00000002320	ENSMUST00000121791	89.8233	50.3785	21.13	53.7773	PCG
	ENSMUSG00000002320	ENSMUST00000121937	92.1201	51.2653	21.4399	54.9418	PCG
	ENSMUSG00000002320	ENSMUST00000122358	86.1081	50.6112	20.8225	52.5139	PCG
	ENSMUSG00000002320	ENSMUST00000127473	31.5699	19.5225	8.3169	19.8031	PCG
	ENSMUSG00000002320	ENSMUST00000130167	63.1947	42.0261	16.4667	40.5625	PCG
	ENSMUSG00000002320	ENSMUST00000132338	66.1046	35.6172	14.0843	38.602	PCG
	ENSMUSG00000002320	ENSMUST00000133707	30.8196	19.0382	7.32904	19.0623	PCG
	ENSMUSG00000002320	ENSMUST00000138085	43.5116	23.705	9.17402	25.4635	PCG
	ENSMUSG00000002320	ENSMUST00000139313	49.4504	31.6548	9.48393	30.1964	PCG
	ENSMUSG00000002320	ENSMUST00000146588	73.4161	39.1833	18.6144	43.7379	PCG
	ENSMUSG00000002320	ENSMUST00000149726	76.9299	39.5229	17.6192	44.6907	PCG
	ENSMUSG00000002324	ENSMUST00000002395	26.3906	24.7427	6.91744	19.3503	PCG
	ENSMUSG00000002324	ENSMUST00000141425	8.94938	9.69205	1.0266	6.55601	PCG
	ENSMUSG00000002324	ENSMUST00000155193	47.7941	40.6425	13.4814	33.9726	PCG
	ENSMUSG00000002325	ENSMUST00000126269	46.4123	24.7176	5.9659	25.6986	PCG
	ENSMUSG00000002325	ENSMUST00000130697	87.5539	46.9571	17.779	50.7633	PCG
	ENSMUSG00000002325	ENSMUST00000134863	74.8161	41.957	15.4837	44.0856	PCG
	ENSMUSG00000002325	ENSMUST00000136109	23.984	12.994	7.89561	14.9579	PCG
	ENSMUSG00000002325	ENSMUST00000138037	96.5033	50.9635	18.4182	55.295	PCG
	ENSMUSG00000002325	ENSMUST00000145680	45.4424	29.3403	10.3774	28.3867	PCG
	ENSMUSG00000002326	ENSMUST00000002397	123.022	87.6373	30.5631	80.4075	PCG
	ENSMUSG00000002329	ENSMUST00000002400	102.671	65.9324	23.2801	63.9611	PCG
	ENSMUSG00000002332	ENSMUST00000002403	101.811	83.329	28.6261	71.2553	PCG
	ENSMUSG00000002332	ENSMUST00000128802	59.6168	49.8125	18.3359	42.5884	PCG
	ENSMUSG00000002332	ENSMUST00000142043	101.518	88.5807	30.1321	73.4102	PCG
	ENSMUSG00000002332	ENSMUST00000155969	178.301	155.274	53.9981	129.191	PCG
	ENSMUSG00000002341	ENSMUST00000002412	32.1007	23.1263	6.46467	20.5639	PCG
	ENSMUSG00000002342	ENSMUST00000002413	42.4775	33.4285	13.4693	29.7918	PCG
	ENSMUSG00000002342	ENSMUST00000123923	4.06291	7.3335	NA	5.69821	PCG
	ENSMUSG00000002342	ENSMUST00000125906	11.0906	5.23283	NA	8.16174	PCG
	ENSMUSG00000002342	ENSMUST00000126268	NA	5.93725	1.24209	3.58967	PCG
	ENSMUSG00000002342	ENSMUST00000133084	16.4896	9.49708	NA	12.9933	PCG
	ENSMUSG00000002342	ENSMUST00000143543	16.517	8.89958	2.23721	9.21793	PCG
	ENSMUSG00000002342	ENSMUST00000147656	35.8524	29.9504	10.9294	25.5774	PCG
	ENSMUSG00000002342	ENSMUST00000149105	34.7544	28.5415	10.4548	24.5836	PCG
	ENSMUSG00000002343	ENSMUST00000019679	9.60823	6.87437	1.76023	6.08095	PCG
	ENSMUSG00000002343	ENSMUST00000130319	3.41321	2.18873	NA	2.80097	PCG
	ENSMUSG00000002343	ENSMUST00000135931	18.4936	8.98134	3.75774	10.4109	PCG
	ENSMUSG00000002343	ENSMUST00000136666	17.9903	12.5223	2.8522	11.1216	PCG
	ENSMUSG00000002343	ENSMUST00000139765	19.5093	14.1135	3.5592	12.394	PCG
	ENSMUSG00000002343	ENSMUST00000147387	6.22248	3.59128	NA	4.90688	PCG
	ENSMUSG00000002345	ENSMUST00000002418	74.8436	49.3911	18.7717	47.6688	PCG
	ENSMUSG00000002345	ENSMUST00000110139	94.5084	64.3223	21.9823	60.271	PCG
	ENSMUSG00000002345	ENSMUST00000123760	23.2245	13.2519	5.0652	13.8472	PCG
[truncated: 46,702 more rows]

## Sheet: processing
	gene_id	transcript_id	rate_15	rate_30	rate_60	avg_rate	biotype
	ENSMUSG00000056738	ENSMUST00000143346	5.94795	3.2432	0.934855	3.37534	elincRNA
	ENSMUSG00000056738	ENSMUST00000148548	9.80117	4.55985	1.51535	5.29212	elincRNA
	ENSMUSG00000056738	ENSMUST00000165505	4.761	2.70912	0.678434	2.71619	elincRNA
	ENSMUSG00000074813	ENSMUST00000125354	9.81369	4.17214	NA	6.99291	elincRNA
	ENSMUSG00000074813	ENSMUST00000138486	9.07939	2.68185	NA	5.88062	elincRNA
	ENSMUSG00000085156	ENSMUST00000124818	3.45925	4.75384	1.32656	3.17988	elincRNA
	ENSMUSG00000085156	ENSMUST00000129570	20.2185	22.9538	5.56888	16.2471	elincRNA
	ENSMUSG00000085156	ENSMUST00000134527	12.4268	3.34199	1.6296	5.79946	elincRNA
	ENSMUSG00000085156	ENSMUST00000147762	3.2922	4.28383	1.24136	2.93913	elincRNA
	ENSMUSG00000085412	ENSMUST00000125374	15.7696	6.39651	2.26956	8.14523	elincRNA
	ENSMUSG00000085412	ENSMUST00000155758	20.7852	14.8611	3.26475	12.9703	elincRNA
	ENSMUSG00000085412	linc1547	3.58376	1.31949	0.504214	1.80249	elincRNA
	ENSMUSG00000086003	ENSMUST00000125406	10.3087	2.80903	0.559454	4.55906	elincRNA
	ENSMUSG00000086003	ENSMUST00000132584	2.20006	1.99334	0.58589	1.5931	elincRNA
	ENSMUSG00000086003	ENSMUST00000155965	6.08865	4.09746	0.902603	3.69624	elincRNA
	ENSMUSG00000086003	linc1448	2.49589	2.04214	0.461489	1.66651	elincRNA
	ENSMUSG00000086152	ENSMUST00000144092	3.24881	1.06348	0.348292	1.55352	elincRNA
	ENSMUSG00000086290	ENSMUST00000126380	27.3342	32.2579	3.89328	21.1618	elincRNA
	ENSMUSG00000086290	ENSMUST00000128000	11.7763	6.81665	1.56075	6.71789	elincRNA
	ENSMUSG00000086290	ENSMUST00000128131	10.1819	4.90964	1.14756	5.41303	elincRNA
	ENSMUSG00000086290	ENSMUST00000137343	50.8554	36.277	3.815	30.3158	elincRNA
	ENSMUSG00000086290	ENSMUST00000144705	59.5375	52.9252	9.5833	40.682	elincRNA
	ENSMUSG00000086290	ENSMUST00000153474	27.0148	15.9415	3.78581	15.5807	elincRNA
	ENSMUSG00000086617	ENSMUST00000139424	0.569667	0.722273	0.264675	0.518871	elincRNA
	ENSMUSG00000086841	ENSMUST00000131787	31.3089	17.8177	5.80546	18.3107	elincRNA
	ENSMUSG00000092274	ENSMUST00000174287	18.4798	NA	19.1389	18.8094	elincRNA
	ENSMUSG00000092274	ENSMUST00000174829	4.67033	6.02373	1.18943	3.96116	elincRNA
	ENSMUSG00000092274	linc1317	37.3701	NA	34.096	35.7331	elincRNA
	ENSMUSG00000092341	ENSMUST00000173314	7.37054	4.70812	1.92615	4.66827	elincRNA
	ENSMUSG00000092341	ENSMUST00000173499	0.332383	0.280585	0.0834481	0.232139	elincRNA
	ENSMUSG00000092341	ENSMUST00000174808	4.79019	4.03802	2.74655	3.85825	elincRNA
	ENSMUSG00000097107	ENSMUST00000180731	6.3191	4.53055	1.95804	4.26923	elincRNA
	ENSMUSG00000097113	ENSMUST00000180495	2.06677	2.3676	0.500069	1.64481	elincRNA
	ENSMUSG00000097113	ENSMUST00000180962	28.4324	16.1925	9.95519	18.1933	elincRNA
	ENSMUSG00000097113	ENSMUST00000181491	3.3425	3.41778	0.77113	2.51047	elincRNA
	ENSMUSG00000097113	ENSMUST00000181524	29.2027	16.8144	10.1662	18.7278	elincRNA
	ENSMUSG00000097113	linc1422	2.59065	3.27034	0.866698	2.24256	elincRNA
	ENSMUSG00000097173	ENSMUST00000180581	3.79059	4.22353	2.0647	3.35961	elincRNA
	ENSMUSG00000097188	ENSMUST00000181422	5.49401	3.25233	0.994548	3.24696	elincRNA
	ENSMUSG00000097848	ENSMUST00000181742	6.72105	4.23795	1.3842	4.1144	elincRNA
	ENSMUSG00000097848	linc1470	5.39323	3.78491	1.24444	3.4742	elincRNA
	linc1260	linc1260	13.6745	7.09368	4.70947	8.49255	elincRNA
	linc1557	linc1557	7.99488	5.81379	1.75323	5.1873	elincRNA
	XLOC_10895	TCONS_16248	16.096	8.03837	3.56054	9.23163	elincRNA
	XLOC_11005	TCONS_16332	11.3448	5.42457	1.84734	6.20557	elincRNA
	XLOC_12717	TCONS_19094	1.04722	0.650488	0.271901	0.656535	elincRNA
	XLOC_12856	TCONS_19227	2.29995	2.2824	0.938177	1.84018	elincRNA
	XLOC_25721	TCONS_40704	5.52153	2.26568	1.19903	2.99541	elincRNA
	XLOC_30498	TCONS_46618	4.73713	3.13667	1.05053	2.97478	elincRNA
	XLOC_3079	TCONS_4509	2.99573	NA	0.508901	1.75232	elincRNA
	XLOC_3300	TCONS_4725	9.34254	4.63243	2.00719	5.32739	elincRNA
	XLOC_33652	TCONS_53088	6.37477	4.15747	1.59401	4.04208	elincRNA
	XLOC_6239	TCONS_11421	NA	0.256819	0.254548	0.255683	elincRNA
	XLOC_719	TCONS_651	1.58787	0.612619	0.317899	0.839464	elincRNA
	XLOC_8541	TCONS_14641	1.77153	0.781105	0.403389	0.985342	elincRNA
	ENSMUSG00000021268	ENSMUST00000124106	3.08282	3.07154	0.725651	2.29334	oth-lincRNA
	ENSMUSG00000021268	ENSMUST00000126289	4.4792	4.8281	0.800767	3.36936	oth-lincRNA
	ENSMUSG00000021268	ENSMUST00000128458	NA	5.61763	1.78332	3.70048	oth-lincRNA
	ENSMUSG00000021268	ENSMUST00000143272	2.86383	2.49431	0.648212	2.00212	oth-lincRNA
	ENSMUSG00000021268	ENSMUST00000143836	5.56552	4.31778	1.3419	3.74173	oth-lincRNA
	ENSMUSG00000021268	ENSMUST00000143847	13.8962	10.4477	3.82808	9.39065	oth-lincRNA
	ENSMUSG00000021268	ENSMUST00000146701	6.29618	5.03792	1.63	4.32137	oth-lincRNA
	ENSMUSG00000021268	ENSMUST00000166636	10.834	7.65894	2.7898	7.09425	oth-lincRNA
	ENSMUSG00000031736	ENSMUST00000034183	3.55363	2.62656	1.94049	2.70689	oth-lincRNA
	ENSMUSG00000031736	ENSMUST00000178064	5.3339	4.97639	3.28674	4.53234	oth-lincRNA
	ENSMUSG00000031736	ENSMUST00000179029	2.68369	2.61561	1.53175	2.27702	oth-lincRNA
	ENSMUSG00000031736	ENSMUST00000179222	2.37058	NA	1.28816	1.82937	oth-lincRNA
	ENSMUSG00000031736	ENSMUST00000179400	4.27102	4.77461	3.65449	4.23338	oth-lincRNA
	ENSMUSG00000031736	ENSMUST00000179421	3.15701	2.20089	1.9497	2.43587	oth-lincRNA
	ENSMUSG00000031736	ENSMUST00000180102	2.20585	2.30629	1.70578	2.07264	oth-lincRNA
	ENSMUSG00000051319	ENSMUST00000135091	78.3688	13.9533	6.16399	32.8287	oth-lincRNA
	ENSMUSG00000059659	ENSMUST00000144745	10.6011	6.9872	2.96153	6.84993	oth-lincRNA
	ENSMUSG00000059659	linc1558	1.74334	0.931953	0.34583	1.00704	oth-lincRNA
	ENSMUSG00000073155	ENSMUST00000130875	19.5653	10.8358	4.00807	11.4697	oth-lincRNA
	ENSMUSG00000073155	ENSMUST00000136110	11.2491	6.1754	2.36255	6.59568	oth-lincRNA
	ENSMUSG00000073155	ENSMUST00000152147	5.3576	2.89548	1.10301	3.1187	oth-lincRNA
	ENSMUSG00000074071	ENSMUST00000098378	15.699	6.73783	3.44577	8.62753	oth-lincRNA
	ENSMUSG00000074071	ENSMUST00000125685	9.6772	4.7092	2.25036	5.54559	oth-lincRNA
	ENSMUSG00000074876	ENSMUST00000149090	4.0168	0.810314	NA	2.41356	oth-lincRNA
	ENSMUSG00000074876	ENSMUST00000152813	3.48598	0.599548	NA	2.04276	oth-lincRNA
	ENSMUSG00000075020	ENSMUST00000129661	NA	2.89884	1.53111	2.21498	oth-lincRNA
	ENSMUSG00000075020	ENSMUST00000134563	2.49914	2.09175	0.498682	1.69652	oth-lincRNA
	ENSMUSG00000075511	ENSMUST00000100370	3.29659	2.06192	0.792572	2.05036	oth-lincRNA
	ENSMUSG00000075511	ENSMUST00000177890	1.53931	1.20938	0.45284	1.06718	oth-lincRNA
	ENSMUSG00000075511	ENSMUST00000178628	4.4919	2.59276	1.11147	2.73204	oth-lincRNA
	ENSMUSG00000075511	ENSMUST00000179705	3.83462	2.51059	0.935559	2.42693	oth-lincRNA
	ENSMUSG00000078952	ENSMUST00000109431	16.9035	10.6479	4.09003	10.5472	oth-lincRNA
	ENSMUSG00000078952	ENSMUST00000179324	2.86416	1.88209	0.718033	1.82143	oth-lincRNA
	ENSMUSG00000078952	ENSMUST00000180371	0.666233	0.382615	0.253642	0.434163	oth-lincRNA
	ENSMUSG00000078952	linc1283	10.7535	6.63531	2.6958	6.69486	oth-lincRNA
	ENSMUSG00000078952	linc1468	6.12885	3.58989	2.00851	3.90908	oth-lincRNA
	ENSMUSG00000084796	ENSMUST00000123700	45.6464	28.8777	6.79617	27.1068	oth-lincRNA
	ENSMUSG00000085024	ENSMUST00000141543	3.46602	1.3418	0.664061	1.82396	oth-lincRNA
	ENSMUSG00000085024	ENSMUST00000153753	7.68098	3.21654	1.36597	4.08783	oth-lincRNA
	ENSMUSG00000085085	ENSMUST00000149472	1.33101	1.25108	0.752834	1.11164	oth-lincRNA
	ENSMUSG00000085438	ENSMUST00000147425	14.8529	7.75095	2.65652	8.42014	oth-lincRNA
	ENSMUSG00000085438	ENSMUST00000153581	34.3622	12.6089	5.18172	17.3843	oth-lincRNA
	ENSMUSG00000085438	linc1510	17.6321	7.61457	3.44886	9.56518	oth-lincRNA
	ENSMUSG00000086370	ENSMUST00000123841	5.33791	2.73544	1.85706	3.31014	oth-lincRNA
	ENSMUSG00000086370	ENSMUST00000125419	5.72872	2.89901	2.1826	3.60344	oth-lincRNA
	ENSMUSG00000086370	ENSMUST00000130063	1.52198	1.01732	0.378735	0.972679	oth-lincRNA
	ENSMUSG00000086370	ENSMUST00000145803	0.675301	0.53901	0.223334	0.479215	oth-lincRNA
	ENSMUSG00000086370	ENSMUST00000156211	1.13792	0.906555	0.36167	0.802048	oth-lincRNA
	ENSMUSG00000086370	ENSMUST00000156240	1.92646	1.61278	0.571079	1.37011	oth-lincRNA
	ENSMUSG00000086503	ENSMUST00000127786	1.99119	0.84024	0.398937	1.07679	oth-lincRNA
	ENSMUSG00000086503	ENSMUST00000153883	5.02547	0.991784	1.18249	2.39992	oth-lincRNA
	ENSMUSG00000086646	ENSMUST00000137964	2.88134	1.13285	0.849488	1.62123	oth-lincRNA
	ENSMUSG00000086646	ENSMUST00000143209	14.1892	6.97797	4.10534	8.42418	oth-lincRNA
	ENSMUSG00000086730	ENSMUST00000141027	3.16436	1.59954	0.419018	1.72764	oth-lincRNA
	ENSMUSG00000086782	ENSMUST00000144604	3.17582	2.01505	0.873942	2.0216	oth-lincRNA
	ENSMUSG00000086859	ENSMUST00000145438	4.16423	2.82304	1.35031	2.77919	oth-lincRNA
	ENSMUSG00000086859	ENSMUST00000149822	34.8955	9.86706	9.23348	17.9987	oth-lincRNA
	ENSMUSG00000086917	ENSMUST00000152825	0.649851	0.799739	0.210124	0.553238	oth-lincRNA
	ENSMUSG00000087332	ENSMUST00000132108	3.55746	2.23405	0.516482	2.10267	oth-lincRNA
	ENSMUSG00000087403	ENSMUST00000125102	3.60261	0.707411	0.616121	1.64205	oth-lincRNA
	ENSMUSG00000087403	ENSMUST00000135115	2.65587	0.478299	0.378942	1.17104	oth-lincRNA
	ENSMUSG00000087403	ENSMUST00000141922	0.286996	NA	0.0750605	0.181028	oth-lincRNA
	ENSMUSG00000087403	ENSMUST00000148326	2.26727	0.737146	0.431943	1.14545	oth-lincRNA
	ENSMUSG00000087403	ENSMUST00000149098	1.69508	NA	0.324339	1.00971	oth-lincRNA
	ENSMUSG00000087403	ENSMUST00000154085	1.0252	0.409998	0.224863	0.553354	oth-lincRNA
	ENSMUSG00000087403	ENSMUST00000181635	1.25198	NA	0.234341	0.743159	oth-lincRNA
	ENSMUSG00000087547	ENSMUST00000131365	3.34028	1.93587	0.603842	1.96	oth-lincRNA
	ENSMUSG00000087590	ENSMUST00000146010	5.73099	4.11966	2.02223	3.95763	oth-lincRNA
	ENSMUSG00000087590	ENSMUST00000179138	1.89115	1.24224	0.644875	1.25942	oth-lincRNA
	ENSMUSG00000087590	linc1614	1.01696	0.454633	0.259728	0.577108	oth-lincRNA
	ENSMUSG00000090086	ENSMUST00000159072	6.75673	3.36503	1.31891	3.81356	oth-lincRNA
	ENSMUSG00000090086	ENSMUST00000159637	1.85238	0.676841	0.396845	0.975356	oth-lincRNA
	ENSMUSG00000090086	ENSMUST00000160099	13.9196	5.24349	4.8717	8.01159	oth-lincRNA
	ENSMUSG00000090086	ENSMUST00000160227	11.1224	4.23826	2.44149	5.93405	oth-lincRNA
	ENSMUSG00000090086	ENSMUST00000160255	1.58386	0.698639	0.342974	0.875159	oth-lincRNA
	ENSMUSG00000090086	ENSMUST00000160321	5.8216	2.60409	0.831615	3.08577	oth-lincRNA
	ENSMUSG00000090086	ENSMUST00000162697	5.78657	1.33831	0.96699	2.69729	oth-lincRNA
	ENSMUSG00000096917	ENSMUST00000180690	10.6672	4.10097	1.94888	5.57234	oth-lincRNA
	ENSMUSG00000096956	linc1290	7.12377	5.63778	NA	6.38077	oth-lincRNA
	ENSMUSG00000097039	ENSMUST00000180432	4.96797	2.64182	1.72448	3.11142	oth-lincRNA
	ENSMUSG00000097039	ENSMUST00000181416	1.19865	0.473758	0.332753	0.668385	oth-lincRNA
	ENSMUSG00000097039	ENSMUST00000181657	7.48712	3.94683	2.21486	4.5496	oth-lincRNA
	ENSMUSG00000097045	ENSMUST00000181499	0.996905	1.248	0.313748	0.852883	oth-lincRNA
	ENSMUSG00000097048	ENSMUST00000180896	4.19637	1.98849	0.89166	2.35884	oth-lincRNA
	ENSMUSG00000097048	ENSMUST00000181928	15.3742	7.39866	4.50445	9.09244	oth-lincRNA
	ENSMUSG00000097048	linc1552	1.15083	0.681315	0.266205	0.699452	oth-lincRNA
	ENSMUSG00000097059	ENSMUST00000180775	5.99684	1.67456	1.02858	2.89999	oth-lincRNA
	ENSMUSG00000097062	ENSMUST00000181502	8.51746	5.76396	2.95494	5.74545	oth-lincRNA
	ENSMUSG00000097068	ENSMUST00000181901	1.19938	0.45858	0.18068	0.61288	oth-lincRNA
	ENSMUSG00000097119	ENSMUST00000181149	1.51916	0.59936	0.292884	0.803802	oth-lincRNA
	ENSMUSG00000097145	ENSMUST00000180601	12.9875	10.4368	2.21061	8.54496	oth-lincRNA
	ENSMUSG00000097154	ENSMUST00000180468	7.57238	5.69945	1.67534	4.98239	oth-lincRNA
	ENSMUSG00000097180	ENSMUST00000181574	19.0918	12.5264	2.96067	11.5263	oth-lincRNA
	ENSMUSG00000097195	ENSMUST00000180563	33.9225	14.2991	3.61228	17.2779	oth-lincRNA
	ENSMUSG00000097217	ENSMUST00000181112	10.1895	5.73364	2.05576	5.99297	oth-lincRNA
	ENSMUSG00000097248	ENSMUST00000180700	2.34608	1.44543	0.675108	1.48887	oth-lincRNA
	ENSMUSG00000097248	ENSMUST00000180806	2.83346	2.83671	0.819316	2.16316	oth-lincRNA
	ENSMUSG00000097248	ENSMUST00000181159	8.14018	6.38495	2.19537	5.5735	oth-lincRNA
	ENSMUSG00000097248	linc1582	4.55095	2.61011	0.939293	2.70012	oth-lincRNA
	ENSMUSG00000097277	ENSMUST00000180385	1.51021	0.815716	0.398676	0.908202	oth-lincRNA
	ENSMUSG00000097277	ENSMUST00000180705	5.15095	3.5347	1.28194	3.32253	oth-lincRNA
	ENSMUSG00000097277	ENSMUST00000180879	4.17349	1.90054	0.836027	2.30335	oth-lincRNA
	ENSMUSG00000097277	ENSMUST00000180983	4.95483	NA	1.88367	3.41925	oth-lincRNA
	ENSMUSG00000097277	ENSMUST00000181164	1.1582	0.567783	0.278546	0.668175	oth-lincRNA
	ENSMUSG00000097277	ENSMUST00000181264	0.882176	0.479174	0.350509	0.57062	oth-lincRNA
	ENSMUSG00000097277	ENSMUST00000181492	2.93614	1.42013	0.617703	1.65799	oth-lincRNA
	ENSMUSG00000097277	ENSMUST00000181903	2.29114	1.05117	0.631217	1.32451	oth-lincRNA
	ENSMUSG00000097277	linc1572	2.30727	1.20354	0.4994	1.33674	oth-lincRNA
	ENSMUSG00000097282	ENSMUST00000181546	6.27868	3.9982	1.34639	3.87442	oth-lincRNA
	ENSMUSG00000097290	ENSMUST00000180830	42.2689	29.0229	14.1507	28.4808	oth-lincRNA
	ENSMUSG00000097290	ENSMUST00000181780	18.2545	12.4199	6.18689	12.2871	oth-lincRNA
	ENSMUSG00000097290	ENSMUST00000181960	7.59269	4.41203	2.13114	4.71195	oth-lincRNA
	ENSMUSG00000097353	ENSMUST00000180477	5.22525	2.89627	1.61041	3.24397	oth-lincRNA
	ENSMUSG00000097378	ENSMUST00000181073	9.24909	9.01489	NA	9.13199	oth-lincRNA
	ENSMUSG00000097415	ENSMUST00000181224	1.22018	1.25208	0.406308	0.959523	oth-lincRNA
	ENSMUSG00000097448	ENSMUST00000181274	3.26096	2.2314	0.91736	2.13657	oth-lincRNA
	ENSMUSG00000097519	ENSMUST00000181949	16.6113	6.9977	2.321	8.64335	oth-lincRNA
	ENSMUSG00000097536	ENSMUST00000180852	22.9443	11.4733	5.05691	13.1582	oth-lincRNA
	ENSMUSG00000097545	ENSMUST00000180610	4.98463	5.22803	1.087	3.76655	oth-lincRNA
	ENSMUSG00000097574	ENSMUST00000180974	8.92175	6.65913	1.57527	5.71872	oth-lincRNA
	ENSMUSG00000097604	ENSMUST00000181289	22.2511	17.5339	7.04356	15.6095	oth-lincRNA
	ENSMUSG00000097616	ENSMUST00000181090	2.4864	1.37804	0.671598	1.51201	oth-lincRNA
	ENSMUSG00000097616	ENSMUST00000181225	6.00582	3.55275	1.96943	3.84267	oth-lincRNA
	ENSMUSG00000097624	ENSMUST00000181658	3.50573	0.931641	0.508312	1.64856	oth-lincRNA
	ENSMUSG00000097624	linc1304	4.68851	1.32443	0.654855	2.2226	oth-lincRNA
	ENSMUSG00000097639	ENSMUST00000181833	8.98599	5.06651	2.17197	5.40816	oth-lincRNA
	ENSMUSG00000097651	ENSMUST00000181967	16.5484	9.51171	3.23357	9.76455	oth-lincRNA
	ENSMUSG00000097709	ENSMUST00000180567	5.26104	2.47241	1.21404	2.9825	oth-lincRNA
	ENSMUSG00000097709	ENSMUST00000180836	13.2433	8.12678	3.04958	8.13989	oth-lincRNA
	ENSMUSG00000097709	ENSMUST00000181708	14.7363	10.0606	2.902	9.23296	oth-lincRNA
	ENSMUSG00000097715	ENSMUST00000181570	7.77204	4.83453	2.32393	4.97683	oth-lincRNA
	ENSMUSG00000097729	ENSMUST00000180643	8.29484	6.28946	2.13908	5.57446	oth-lincRNA
	ENSMUSG00000097755	ENSMUST00000181641	3.44207	2.36982	1.15123	2.32104	oth-lincRNA
	ENSMUSG00000097767	ENSMUST00000181535	0.739534	0.536474	NA	0.638004	oth-lincRNA
	ENSMUSG00000097769	ENSMUST00000181664	8.0997	4.99989	1.56518	4.88826	oth-lincRNA
	ENSMUSG00000097772	ENSMUST00000180779	17.5474	8.26103	2.05851	9.28898	oth-lincRNA
	ENSMUSG00000097772	ENSMUST00000181873	3.58486	1.24456	0.493031	1.77415	oth-lincRNA
	ENSMUSG00000097772	linc1354	0.523111	0.238151	0.0788355	0.280033	oth-lincRNA
	ENSMUSG00000097779	ENSMUST00000180442	7.37503	6.92951	1.81612	5.37355	oth-lincRNA
	ENSMUSG00000097779	linc1503	8.8867	8.1223	2.66978	6.55959	oth-lincRNA
	ENSMUSG00000097814	ENSMUST00000181489	9.47745	5.50398	2.02928	5.67024	oth-lincRNA
	ENSMUSG00000097835	ENSMUST00000180450	2.96103	0.836673	0.433763	1.41049	oth-lincRNA
	ENSMUSG00000097868	ENSMUST00000181191	0.347337	0.248193	0.204225	0.266585	oth-lincRNA
	ENSMUSG00000097908	ENSMUST00000181045	3.34366	2.90449	0.702823	2.31699	oth-lincRNA
	ENSMUSG00000097908	ENSMUST00000181190	3.00979	2.60195	0.595858	2.0692	oth-lincRNA
	ENSMUSG00000097908	linc1543	2.10237	1.69715	0.460623	1.42005	oth-lincRNA
	ENSMUSG00000097929	ENSMUST00000180458	5.89274	2.96232	1.30889	3.38798	oth-lincRNA
	ENSMUSG00000097929	ENSMUST00000180503	5.61362	3.09998	1.21428	3.3093	oth-lincRNA
	ENSMUSG00000097930	ENSMUST00000181623	4.4953	1.7271	1.04714	2.42318	oth-lincRNA
	linc1463	linc1463	0.881016	0.356544	0.314496	0.517352	oth-lincRNA
	linc1477	linc1477	13.4365	4.45371	2.26697	6.71906	oth-lincRNA
	linc1517	linc1517	5.58335	4.0851	1.58443	3.75096	oth-lincRNA
	XLOC_10952	TCONS_17848	2.40177	0.975956	0.244073	1.20727	oth-lincRNA
	XLOC_12405	TCONS_18827	4.21966	2.15183	0.517799	2.29643	oth-lincRNA
	XLOC_13941	TCONS_21157	2.76812	0.938924	0.367925	1.35832	oth-lincRNA
	XLOC_13991	TCONS_22758	0.216843	0.114908	0.149298	0.16035	oth-lincRNA
	XLOC_14023	TCONS_21221	3.38446	4.05363	1.75008	3.06272	oth-lincRNA
	XLOC_15768	TCONS_23954	1.82076	1.16002	0.523749	1.16817	oth-lincRNA
	XLOC_20730	TCONS_32548	6.99835	3.84268	2.57966	4.47356	oth-lincRNA
	XLOC_22184	TCONS_33632	1.65139	1.10059	0.339324	1.03044	oth-lincRNA
	XLOC_23043	TCONS_37208	39.5722	NA	2.61021	21.0912	oth-lincRNA
	XLOC_23049	TCONS_37214	1.21289	0.837229	0.176652	0.742258	oth-lincRNA
	XLOC_23087	TCONS_34516	3.10162	1.95292	0.884678	1.97974	oth-lincRNA
	XLOC_25077	TCONS_40342	5.11327	2.39249	1.56339	3.02305	oth-lincRNA
	XLOC_30689	TCONS_46784	9.86901	4.38231	5.30938	6.52023	oth-lincRNA
	XLOC_30829	TCONS_46914	2.83191	1.87941	1.71114	2.14082	oth-lincRNA
	XLOC_31406	TCONS_47472	5.45618	2.71172	1.53799	3.2353	oth-lincRNA
	XLOC_3155	TCONS_4578	1.02312	0.444672	0.320522	0.596106	oth-lincRNA
	XLOC_33000	TCONS_50788	2.72349	2.51256	0.682656	1.9729	oth-lincRNA
	XLOC_33334	TCONS_51109	5.69007	3.78017	0.786563	3.41894	oth-lincRNA
	XLOC_33623	TCONS_51384	5.20853	0.758796	NA	2.98366	oth-lincRNA
	XLOC_33719	TCONS_51474	3.02977	1.67028	0.85765	1.85257	oth-lincRNA
	XLOC_34999	TCONS_57198	3.33326	1.7833	0.735513	1.95069	oth-lincRNA
	XLOC_38329	TCONS_59273	6.84976	5.2686	2.31946	4.81261	oth-lincRNA
	XLOC_38477	TCONS_59393	7.10094	3.32127	1.27501	3.89907	oth-lincRNA
	XLOC_38537	TCONS_59444	15.4142	14.9582	6.86327	12.4119	oth-lincRNA
	XLOC_38661	TCONS_59563	2.12763	1.1426	0.483067	1.2511	oth-lincRNA
	XLOC_38797	TCONS_61263	6.66981	3.9193	2.5956	4.39491	oth-lincRNA
	XLOC_40440	TCONS_62362	2.52913	1.3835	0.65712	1.52325	oth-lincRNA
	XLOC_8358	TCONS_12894	3.33865	2.69033	0.688315	2.2391	oth-lincRNA
	ENSMUSG00000000001	ENSMUST00000000001	51.1299	33.86	10.986	31.992	PCG
	ENSMUSG00000000028	ENSMUST00000000028	15.165	11.0205	3.76673	9.98406	PCG
	ENSMUSG00000000028	ENSMUST00000096990	14.5132	10.3544	3.9554	9.60766	PCG
	ENSMUSG00000000028	ENSMUST00000115585	4.26538	2.65036	2.75914	3.22496	PCG
	ENSMUSG00000000037	ENSMUST00000019101	3.79041	2.54066	1.26654	2.53254	PCG
	ENSMUSG00000000037	ENSMUST00000074802	1.56046	0.96035	0.42953	0.983448	PCG
	ENSMUSG00000000037	ENSMUST00000077375	2.67467	2.08677	0.96344	1.90829	PCG
	ENSMUSG00000000037	ENSMUST00000087090	2.25248	1.42703	0.606787	1.42876	PCG
	ENSMUSG00000000037	ENSMUST00000101113	3.02418	1.8272	0.898442	1.91661	PCG
	ENSMUSG00000000037	ENSMUST00000112345	1.07437	0.76832	0.331053	0.72458	PCG
	ENSMUSG00000000056	ENSMUST00000103015	3.91823	2.94447	0.670256	2.51098	PCG
	ENSMUSG00000000078	ENSMUST00000000080	40.3789	30.8203	11.7458	27.6483	PCG
	ENSMUSG00000000085	ENSMUST00000000087	9.50307	4.4136	2.15925	5.35864	PCG
	ENSMUSG00000000085	ENSMUST00000064991	13.5709	6.35123	3.03269	7.65162	PCG
	ENSMUSG00000000085	ENSMUST00000106298	21.3559	8.50543	4.35521	11.4055	PCG
	ENSMUSG00000000085	ENSMUST00000106301	14.158	5.71462	3.05564	7.64276	PCG
	ENSMUSG00000000085	ENSMUST00000122860	10.678	4.21818	2.05316	5.64978	PCG
	ENSMUSG00000000085	ENSMUST00000132116	3.16002	1.40239	0.881798	1.81474	PCG
	ENSMUSG00000000085	ENSMUST00000133169	1.09941	0.821568	0.535814	0.818929	PCG
	ENSMUSG00000000085	ENSMUST00000134375	1.29774	0.416316	0.379932	0.697994	PCG
	ENSMUSG00000000085	ENSMUST00000136801	4.91669	2.90634	0.993323	2.93879	PCG
	ENSMUSG00000000085	ENSMUST00000144555	6.29727	3.02168	1.26643	3.52846	PCG
	ENSMUSG00000000085	ENSMUST00000144862	8.59925	3.02395	1.32354	4.31558	PCG
	ENSMUSG00000000085	ENSMUST00000151345	2.59781	0.951895	0.47073	1.34014	PCG
	ENSMUSG00000000085	ENSMUST00000153099	3.14185	1.88217	1.41304	2.14569	PCG
	ENSMUSG00000000088	ENSMUST00000000090	52.7493	37.6154	14.4023	34.9223	PCG
	ENSMUSG00000000120	ENSMUST00000000122	19.3814	NA	6.71319	13.0473	PCG
	ENSMUSG00000000131	ENSMUST00000009344	17.2595	10.3019	4.59031	10.7172	PCG
	ENSMUSG00000000131	ENSMUST00000163959	3.94724	2.11996	1.04805	2.37175	PCG
	ENSMUSG00000000131	ENSMUST00000164741	6.37912	5.50529	1.66721	4.51721	PCG
	ENSMUSG00000000131	ENSMUST00000165608	72.7347	40.7113	20.1013	44.5158	PCG
	ENSMUSG00000000131	ENSMUST00000165660	70.2018	42.2909	21.2341	44.5756	PCG
	ENSMUSG00000000131	ENSMUST00000166368	13.9152	7.04829	3.50805	8.15718	PCG
	ENSMUSG00000000131	ENSMUST00000166538	20.4746	9.06257	5.36031	11.6325	PCG
	ENSMUSG00000000131	ENSMUST00000166540	7.0016	5.33586	1.99196	4.77647	PCG
	ENSMUSG00000000131	ENSMUST00000166719	15.0712	15.1788	5.64246	11.9641	PCG
	ENSMUSG00000000131	ENSMUST00000167147	13.7235	8.26491	3.77647	8.58829	PCG
	ENSMUSG00000000131	ENSMUST00000167268	9.06639	5.14013	2.32867	5.51173	PCG
	ENSMUSG00000000131	ENSMUST00000167315	23.604	12.5746	6.61523	14.2646	PCG
	ENSMUSG00000000131	ENSMUST00000168189	9.53431	5.65833	2.30267	5.83177	PCG
	ENSMUSG00000000131	ENSMUST00000168564	22.5636	16.7696	6.87628	15.4032	PCG
	ENSMUSG00000000131	ENSMUST00000168649	7.37673	5.87395	1.90524	5.05197	PCG
	ENSMUSG00000000131	ENSMUST00000168933	25.5022	26.6777	9.64817	20.6094	PCG
	ENSMUSG00000000131	ENSMUST00000169059	11.3216	7.01547	2.99518	7.11074	PCG
	ENSMUSG00000000131	ENSMUST00000170675	13.66	8.79356	3.75484	8.73613	PCG
	ENSMUSG00000000131	ENSMUST00000171861	22.551	12.9811	5.86533	13.7992	PCG
	ENSMUSG00000000134	ENSMUST00000077680	61.1859	22.308	9.35896	30.951	PCG
	ENSMUSG00000000134	ENSMUST00000079542	47.7781	19.9284	7.17858	24.9617	PCG
	ENSMUSG00000000134	ENSMUST00000101695	50.7756	19.6684	7.99448	26.1461	PCG
	ENSMUSG00000000134	ENSMUST00000115677	37.6067	16.568	5.55455	19.9098	PCG
	ENSMUSG00000000134	ENSMUST00000115678	49.5002	22.3753	8.23803	26.7045	PCG
	ENSMUSG00000000134	ENSMUST00000115679	71.7736	28.7625	11.7805	37.4389	PCG
	ENSMUSG00000000134	ENSMUST00000115680	59.0868	26.5252	9.1826	31.5982	PCG
	ENSMUSG00000000134	ENSMUST00000126694	31.5459	17.0474	6.16893	18.2541	PCG
	ENSMUSG00000000134	ENSMUST00000132209	10.506	6.90876	2.80163	6.7388	PCG
	ENSMUSG00000000134	ENSMUST00000133456	1.75025	0.902243	0.146626	0.933039	PCG
	ENSMUSG00000000134	ENSMUST00000137467	45.192	19.3541	7.30212	23.9494	PCG
	ENSMUSG00000000134	ENSMUST00000143680	31.4123	12.7159	4.68751	16.2719	PCG
	ENSMUSG00000000134	ENSMUST00000144715	4.29585	4.97507	1.41955	3.56349	PCG
	ENSMUSG00000000134	ENSMUST00000144900	7.80927	4.7487	2.11464	4.89087	PCG
	ENSMUSG00000000142	ENSMUST00000052915	32.5547	13.2931	6.97523	17.6077	PCG
	ENSMUSG00000000142	ENSMUST00000106711	13.3391	5.30695	2.918	7.18803	PCG
	ENSMUSG00000000142	ENSMUST00000139682	29.1362	NA	8.44813	18.7922	PCG
	ENSMUSG00000000148	ENSMUST00000041588	6.19018	3.30901	1.46385	3.65435	PCG
	ENSMUSG00000000148	ENSMUST00000100505	5.41555	3.23185	1.05575	3.23438	PCG
	ENSMUSG00000000148	ENSMUST00000110806	4.42768	2.67041	1.01086	2.70299	PCG
	ENSMUSG00000000148	ENSMUST00000124892	1.28469	0.739936	NA	1.01231	PCG
	ENSMUSG00000000148	ENSMUST00000131905	2.07166	1.24368	0.349782	1.22171	PCG
	ENSMUSG00000000148	ENSMUST00000153440	4.78381	2.07995	0.914299	2.59269	PCG
	ENSMUSG00000000149	ENSMUST00000000153	5.4434	3.86983	1.49946	3.60423	PCG
	ENSMUSG00000000154	ENSMUST00000052348	8.04453	3.69007	2.03536	4.58998	PCG
	ENSMUSG00000000154	ENSMUST00000105917	8.94815	3.74908	2.0947	4.93065	PCG
	ENSMUSG00000000154	ENSMUST00000141988	7.77809	4.26445	1.79418	4.61224	PCG
	ENSMUSG00000000154	ENSMUST00000145943	11.1136	5.3522	2.80577	6.42387	PCG
	ENSMUSG00000000154	ENSMUST00000150791	9.38594	4.57593	1.89378	5.28522	PCG
	ENSMUSG00000000167	ENSMUST00000000171	2.23563	2.21023	0.486542	1.64414	PCG
	ENSMUSG00000000167	ENSMUST00000124029	3.93468	4.02124	0.796891	2.9176	PCG
	ENSMUSG00000000167	ENSMUST00000125606	4.22265	NA	0.813226	2.51794	PCG
	ENSMUSG00000000167	ENSMUST00000132187	2.32228	2.43243	0.497375	1.75069	PCG
	ENSMUSG00000000167	ENSMUST00000141366	7.81969	NA	0.612903	4.2163	PCG
	ENSMUSG00000000167	ENSMUST00000151197	1.61183	1.45238	NA	1.5321	PCG
	ENSMUSG00000000167	ENSMUST00000155773	1.69663	1.09396	0.664829	1.15181	PCG
	ENSMUSG00000000168	ENSMUST00000034567	43.603	26.8883	10.4398	26.9771	PCG
	ENSMUSG00000000168	ENSMUST00000125919	57.7468	40.7594	14.0052	37.5038	PCG
	ENSMUSG00000000168	ENSMUST00000126933	79.4526	47.8875	18.4819	48.6073	PCG
	ENSMUSG00000000168	ENSMUST00000132455	5.71007	6.72129	2.0578	4.82972	PCG
	ENSMUSG00000000168	ENSMUST00000142275	9.16313	7.85802	2.67117	6.56411	PCG
	ENSMUSG00000000168	ENSMUST00000155417	8.84145	6.29832	2.46924	5.86967	PCG
	ENSMUSG00000000171	ENSMUST00000000175	128.506	57.2191	25.2399	70.3217	PCG
	ENSMUSG00000000184	ENSMUST00000000188	9.3482	6.35107	1.47554	5.72493	PCG
	ENSMUSG00000000194	ENSMUST00000056433	9.1358	4.88662	1.55011	5.19084	PCG
	ENSMUSG00000000194	ENSMUST00000127872	3.26534	2.32613	0.74059	2.11069	PCG
	ENSMUSG00000000194	ENSMUST00000146747	5.43046	4.85452	1.56792	3.95097	PCG
	ENSMUSG00000000194	ENSMUST00000147099	NA	10.8596	10.9047	10.8822	PCG
	ENSMUSG00000000194	ENSMUST00000151991	4.86888	3.07015	1.30583	3.08162	PCG
	ENSMUSG00000000194	ENSMUST00000153032	2.77986	0.98782	0.536422	1.4347	PCG
	ENSMUSG00000000194	ENSMUST00000172422	4.86435	2.66605	1.09407	2.87482	PCG
	ENSMUSG00000000253	ENSMUST00000000260	9.837	7.79984	2.11968	6.58551	PCG
	ENSMUSG00000000253	ENSMUST00000128873	3.49656	1.92044	0.520769	1.97926	PCG
	ENSMUSG00000000275	ENSMUST00000000284	45.9733	31.1586	9.4898	28.8739	PCG
	ENSMUSG00000000275	ENSMUST00000100627	39.205	23.3481	7.95493	23.5027	PCG
	ENSMUSG00000000275	ENSMUST00000107896	47.6728	30.7559	8.76884	29.0659	PCG
	ENSMUSG00000000276	ENSMUST00000000285	8.17215	4.0952	1.79808	4.68847	PCG
	ENSMUSG00000000276	ENSMUST00000107894	6.65424	3.32104	1.43801	3.80443	PCG
	ENSMUSG00000000276	ENSMUST00000152772	6.03764	3.29522	1.22585	3.51957	PCG
	ENSMUSG00000000278	ENSMUST00000000287	39.9573	23.7184	11.0107	24.8955	PCG
	ENSMUSG00000000282	ENSMUST00000000291	28.3481	20.2354	6.74399	18.4425	PCG
	ENSMUSG00000000282	ENSMUST00000132150	7.94804	7.68132	4.46876	6.69937	PCG
	ENSMUSG00000000295	ENSMUST00000000304	25.5937	21.245	9.4987	18.7792	PCG
	ENSMUSG00000000295	ENSMUST00000159194	28.5955	21.8712	10.2584	20.2417	PCG
	ENSMUSG00000000295	ENSMUST00000159659	43.2111	37.4354	17.2903	32.6456	PCG
	ENSMUSG00000000295	ENSMUST00000160447	7.87675	NA	2.90291	5.38983	PCG
	ENSMUSG00000000295	ENSMUST00000162076	21.7511	NA	7.15314	14.4521	PCG
	ENSMUSG00000000296	ENSMUST00000000305	5.74154	3.17222	1.55443	3.4894	PCG
	ENSMUSG00000000301	ENSMUST00000000310	6.28515	4.30875	1.68001	4.0913	PCG
	ENSMUSG00000000301	ENSMUST00000102692	3.0477	2.48205	NA	2.76487	PCG
	ENSMUSG00000000301	ENSMUST00000102693	2.68077	2.13549	0.763617	1.85996	PCG
	ENSMUSG00000000303	ENSMUST00000000312	54.678	35.0295	13.2471	34.3182	PCG
	ENSMUSG00000000303	ENSMUST00000136580	5.93027	4.14727	1.4396	3.83905	PCG
	ENSMUSG00000000303	ENSMUST00000167688	42.6902	28.1232	10.7322	27.1818	PCG
	ENSMUSG00000000305	ENSMUST00000000314	2.31911	1.37268	0.742356	1.47805	PCG
	ENSMUSG00000000308	ENSMUST00000000317	NA	7.86954	2.73782	5.30368	PCG
	ENSMUSG00000000308	ENSMUST00000078222	NA	8.0257	2.78963	5.40767	PCG
	ENSMUSG00000000308	ENSMUST00000126130	2.84688	3.11557	0.627007	2.19649	PCG
	ENSMUSG00000000308	ENSMUST00000128612	4.13933	NA	0.339577	2.23946	PCG
	ENSMUSG00000000308	ENSMUST00000129130	3.2814	3.4337	0.754889	2.49	PCG
	ENSMUSG00000000320	ENSMUST00000000329	8.80315	4.24418	1.66027	4.90253	PCG
	ENSMUSG00000000325	ENSMUST00000090103	12.7923	8.95782	3.28895	8.34636	PCG
	ENSMUSG00000000325	ENSMUST00000115610	17.1856	11.4764	3.73307	10.7983	PCG
	ENSMUSG00000000325	ENSMUST00000115612	22.2779	18.4953	6.62174	15.7983	PCG
	ENSMUSG00000000325	ENSMUST00000115613	8.25552	5.88249	2.24723	5.46175	PCG
	ENSMUSG00000000325	ENSMUST00000115614	9.0735	7.62465	2.54695	6.41503	PCG
	ENSMUSG00000000325	ENSMUST00000150253	19.103	15.162	4.42487	12.8966	PCG
	ENSMUSG00000000325	ENSMUST00000150484	4.88037	8.92739	1.34272	5.05016	PCG
	ENSMUSG00000000325	ENSMUST00000155548	NA	0.945438	0.798892	0.872165	PCG
	ENSMUSG00000000326	ENSMUST00000000335	14.2009	7.87766	2.99837	8.35896	PCG
	ENSMUSG00000000326	ENSMUST00000115609	8.98071	5.10891	2.27689	5.4555	PCG
	ENSMUSG00000000326	ENSMUST00000165430	182.768	139.576	NA	161.172	PCG
	ENSMUSG00000000339	ENSMUST00000000348	42.5047	19.8235	7.77835	23.3689	PCG
	ENSMUSG00000000339	ENSMUST00000124486	25.5556	11.9615	4.27933	13.9321	PCG
	ENSMUSG00000000339	ENSMUST00000140677	28.9643	13.9829	5.45373	16.1337	PCG
	ENSMUSG00000000339	ENSMUST00000143425	10.9591	4.38174	1.89333	5.74471	PCG
	ENSMUSG00000000339	ENSMUST00000153005	21.5683	10.1883	4.02408	11.9269	PCG
	ENSMUSG00000000340	ENSMUST00000000349	4.57031	2.80396	1.0944	2.82289	PCG
	ENSMUSG00000000346	ENSMUST00000000356	120.87	55.5824	23.7443	66.7322	PCG
	ENSMUSG00000000355	ENSMUST00000000365	10.1392	3.35672	1.90522	5.13372	PCG
	ENSMUSG00000000355	ENSMUST00000133128	19.9739	7.63728	3.56557	10.3922	PCG
	ENSMUSG00000000355	ENSMUST00000134573	21.4313	7.71538	4.28422	11.1436	PCG
	ENSMUSG00000000355	ENSMUST00000140204	7.52214	2.0642	1.05658	3.54764	PCG
	ENSMUSG00000000355	ENSMUST00000148938	9.3648	3.27194	1.66422	4.76698	PCG
	ENSMUSG00000000365	ENSMUST00000095793	9.83069	5.54322	2.50118	5.95836	PCG
	ENSMUSG00000000374	ENSMUST00000000384	8.09586	4.84685	1.69984	4.88085	PCG
	ENSMUSG00000000378	ENSMUST00000000388	6.17737	4.34382	1.92913	4.15011	PCG
	ENSMUSG00000000378	ENSMUST00000109721	7.27125	5.5856	2.59175	5.14953	PCG
	ENSMUSG00000000378	ENSMUST00000109722	7.82587	5.15967	2.5607	5.18208	PCG
	ENSMUSG00000000378	ENSMUST00000159007	1.10505	NA	0.154361	0.629706	PCG
	ENSMUSG00000000378	ENSMUST00000160633	1.95581	1.41221	1.05136	1.47312	PCG
	ENSMUSG00000000378	ENSMUST00000161501	1.66078	1.14401	0.544295	1.11636	PCG
	ENSMUSG00000000384	ENSMUST00000000394	8.83608	4.20278	1.26813	4.769	PCG
	ENSMUSG00000000384	ENSMUST00000131313	42.0932	35.4018	5.98206	27.8257	PCG
	ENSMUSG00000000384	ENSMUST00000131477	86.1702	NA	11.5782	48.8742	PCG
	ENSMUSG00000000384	ENSMUST00000131815	4.13015	1.65732	0.738138	2.1752	PCG
	ENSMUSG00000000384	ENSMUST00000132446	87.0787	NA	10.8818	48.9802	PCG
	ENSMUSG00000000384	ENSMUST00000136682	2.19737	1.05646	0.282914	1.17891	PCG
	ENSMUSG00000000384	ENSMUST00000144463	2.44388	0.748866	0.348679	1.18048	PCG
	ENSMUSG00000000384	ENSMUST00000150697	12.7584	6.69855	2.03748	7.1648	PCG
	ENSMUSG00000000384	ENSMUST00000151008	45.5124	NA	4.71187	25.1121	PCG
	ENSMUSG00000000384	ENSMUST00000156969	7.53079	3.70319	1.14576	4.12658	PCG
	ENSMUSG00000000399	ENSMUST00000088194	159.94	86.9231	34.0864	93.6499	PCG
	ENSMUSG00000000402	ENSMUST00000000412	39.348	31.9663	13.7687	28.361	PCG
	ENSMUSG00000000409	ENSMUST00000067240	4.30003	2.63815	0.939238	2.62581	PCG
	ENSMUSG00000000409	ENSMUST00000102596	8.63609	5.44564	1.87495	5.31889	PCG
	ENSMUSG00000000409	ENSMUST00000127943	1.48132	0.959135	0.513093	0.984516	PCG
	ENSMUSG00000000409	ENSMUST00000132030	2.66813	1.77628	0.687638	1.71068	PCG
	ENSMUSG00000000409	ENSMUST00000167288	6.38359	3.57864	1.28039	3.74754	PCG
	ENSMUSG00000000416	ENSMUST00000090601	1.8916	NA	0.865231	1.37842	PCG
	ENSMUSG00000000420	ENSMUST00000000430	16.4067	10.0795	4.4381	10.3081	PCG
	ENSMUSG00000000420	ENSMUST00000164066	7.83636	5.57146	3.07064	5.49282	PCG
	ENSMUSG00000000420	ENSMUST00000164998	5.73802	3.02089	2.05694	3.60528	PCG
	ENSMUSG00000000420	ENSMUST00000169474	5.35593	2.9479	2.05829	3.45404	PCG
	ENSMUSG00000000420	ENSMUST00000170191	6.67445	4.25961	2.8026	4.57889	PCG
	ENSMUSG00000000420	ENSMUST00000170243	21.6177	14.5333	5.75592	13.969	PCG
	ENSMUSG00000000420	ENSMUST00000171583	9.36976	6.88354	3.96272	6.73868	PCG
	ENSMUSG00000000420	ENSMUST00000178605	17.9895	13.953	5.04901	12.3305	PCG
	ENSMUSG00000000439	ENSMUST00000000449	16.5383	9.69011	3.70745	9.97862	PCG
	ENSMUSG00000000441	ENSMUST00000000451	3.78539	2.21274	0.919467	2.30587	PCG
	ENSMUSG00000000441	ENSMUST00000112949	6.48962	3.64932	1.44583	3.86159	PCG
	ENSMUSG00000000441	ENSMUST00000124553	4.5743	3.26207	1.0746	2.97033	PCG
	ENSMUSG00000000441	ENSMUST00000127503	6.64017	3.91251	1.57731	4.04333	PCG
	ENSMUSG00000000441	ENSMUST00000130528	3.70083	2.80402	1.12782	2.54422	PCG
	ENSMUSG00000000441	ENSMUST00000147979	3.51259	1.8683	0.924434	2.10177	PCG
	ENSMUSG00000000486	ENSMUST00000106313	14.8177	9.47386	4.34782	9.54645	PCG
	ENSMUSG00000000486	ENSMUST00000106314	21.1062	14.6653	6.2756	14.0157	PCG
	ENSMUSG00000000486	ENSMUST00000133591	8.87101	5.43835	2.72177	5.67704	PCG
	ENSMUSG00000000486	ENSMUST00000133733	10.1605	13.8951	4.50139	9.51901	PCG
	ENSMUSG00000000486	ENSMUST00000133913	17.6194	12.2719	5.28415	11.7252	PCG
	ENSMUSG00000000486	ENSMUST00000138541	18.7423	11.7722	7.40269	12.6391	PCG
	ENSMUSG00000000486	ENSMUST00000142356	11.8272	7.4001	5.09477	8.10737	PCG
	ENSMUSG00000000486	ENSMUST00000152267	14.8474	10.3347	3.98777	9.72327	PCG
	ENSMUSG00000000489	ENSMUST00000000500	4.06186	NA	0.578356	2.32011	PCG
	ENSMUSG00000000532	ENSMUST00000000544	15.0427	7.61733	2.71037	8.45678	PCG
	ENSMUSG00000000538	ENSMUST00000064019	4.13461	2.16922	0.826217	2.37668	PCG
	ENSMUSG00000000538	ENSMUST00000093046	5.16431	2.95043	1.05708	3.05727	PCG
	ENSMUSG00000000538	ENSMUST00000093048	5.70233	3.11116	1.12958	3.31436	PCG
	ENSMUSG00000000538	ENSMUST00000095254	4.24444	2.59964	0.897676	2.58059	PCG
	ENSMUSG00000000538	ENSMUST00000102682	4.71088	2.33333	0.889136	2.64445	PCG
	ENSMUSG00000000538	ENSMUST00000102683	4.08151	2.35745	0.746477	2.39515	PCG
	ENSMUSG00000000538	ENSMUST00000133420	8.96377	3.85514	1.75546	4.85812	PCG
	ENSMUSG00000000538	ENSMUST00000142225	1.15519	0.502319	NA	0.828757	PCG
	ENSMUSG00000000538	ENSMUST00000143124	9.65481	4.06356	2.03542	5.25126	PCG
	ENSMUSG00000000538	ENSMUST00000153920	3.69826	1.79674	0.88935	2.12812	PCG
	ENSMUSG00000000544	ENSMUST00000027847	6.63884	3.96584	1.83273	4.1458	PCG
	ENSMUSG00000000544	ENSMUST00000060833	16.0979	9.57253	3.96157	9.87732	PCG
	ENSMUSG00000000544	ENSMUST00000166159	9.29162	4.20792	1.51668	5.00541	PCG
	ENSMUSG00000000544	ENSMUST00000166860	18.8672	11.0207	4.68842	11.5255	PCG
	ENSMUSG00000000552	ENSMUST00000168828	3.0203	2.08541	0.812094	1.9726	PCG
	ENSMUSG00000000555	ENSMUST00000023128	10.2653	5.97287	1.91217	6.05011	PCG
	ENSMUSG00000000561	ENSMUST00000010278	10.1145	5.04552	2.22621	5.79543	PCG
	ENSMUSG00000000561	ENSMUST00000127464	7.21771	3.33834	1.48866	4.0149	PCG
	ENSMUSG00000000561	ENSMUST00000128005	8.63977	4.91461	1.89292	5.1491	PCG
	ENSMUSG00000000561	ENSMUST00000130994	8.81788	4.1144	1.64224	4.85817	PCG
	ENSMUSG00000000561	ENSMUST00000137168	1.61212	0.836476	0.369821	0.939472	PCG
	ENSMUSG00000000561	ENSMUST00000151263	35.1058	15.7584	4.85272	18.5723	PCG
	ENSMUSG00000000561	ENSMUST00000167642	2.53454	1.49518	0.590541	1.54009	PCG
	ENSMUSG00000000563	ENSMUST00000118209	24.241	12.8409	5.59497	14.2256	PCG
	ENSMUSG00000000563	ENSMUST00000123959	NA	10.3782	2.86846	6.62335	PCG
	ENSMUSG00000000563	ENSMUST00000133320	34.8227	17.8021	7.72348	20.1161	PCG
	ENSMUSG00000000563	ENSMUST00000143022	47.9395	22.6145	12.5558	27.7033	PCG
	ENSMUSG00000000563	ENSMUST00000153666	2.10935	0.90725	0.31215	1.10958	PCG
	ENSMUSG00000000568	ENSMUST00000019128	14.2612	6.89868	3.74756	8.30249	PCG
	ENSMUSG00000000568	ENSMUST00000072750	22.3584	10.3206	5.82148	12.8335	PCG
	ENSMUSG00000000568	ENSMUST00000112939	32.9626	16.815	7.84343	19.207	PCG
	ENSMUSG00000000568	ENSMUST00000164833	30.3165	13.6361	9.23308	17.7286	PCG
	ENSMUSG00000000568	ENSMUST00000168396	38.848	20.4649	9.2919	22.8683	PCG
	ENSMUSG00000000568	ENSMUST00000170654	37.4829	13.9492	5.8939	19.1087	PCG
	ENSMUSG00000000568	ENSMUST00000170912	0.844178	0.429592	0.333182	0.535651	PCG
	ENSMUSG00000000568	ENSMUST00000171106	23.6307	12.6881	6.24323	14.1873	PCG
	ENSMUSG00000000568	ENSMUST00000171640	25.0325	13.3616	6.49198	14.962	PCG
	ENSMUSG00000000568	ENSMUST00000171786	22.6975	10.6661	6.38749	13.2504	PCG
	ENSMUSG00000000568	ENSMUST00000172361	6.38145	2.82539	1.62847	3.61177	PCG
	ENSMUSG00000000581	ENSMUST00000000594	8.87258	3.55107	2.47187	4.96517	PCG
	ENSMUSG00000000581	ENSMUST00000130330	5.66072	1.6083	0.67248	2.64717	PCG
	ENSMUSG00000000581	ENSMUST00000131227	5.31325	2.31049	1.24943	2.95772	PCG
	ENSMUSG00000000581	ENSMUST00000135568	10.4648	3.78469	2.68441	5.64463	PCG
	ENSMUSG00000000581	ENSMUST00000156784	9.14787	3.55929	2.09965	4.9356	PCG
	ENSMUSG00000000594	ENSMUST00000000608	9.86612	9.3338	2.82045	7.34012	PCG
	ENSMUSG00000000600	ENSMUST00000080085	9.85601	5.83917	2.62958	6.10825	PCG
	ENSMUSG00000000600	ENSMUST00000171023	5.71393	3.8283	1.62568	3.72264	PCG
	ENSMUSG00000000605	ENSMUST00000000619	3.44088	2.48668	0.993694	2.30709	PCG
	ENSMUSG00000000627	ENSMUST00000000641	3.17645	NA	1.28851	2.23248	PCG
	ENSMUSG00000000628	ENSMUST00000000642	18.5986	15.9184	6.84581	13.7876	PCG
	ENSMUSG00000000628	ENSMUST00000168725	1.98449	1.23082	0.916666	1.37733	PCG
	ENSMUSG00000000628	ENSMUST00000169270	6.20117	4.08579	2.28054	4.18916	PCG
	ENSMUSG00000000628	ENSMUST00000170833	5.41312	4.59647	2.22179	4.07713	PCG
	ENSMUSG00000000631	ENSMUST00000000645	7.47455	4.93222	2.55292	4.98657	PCG
	ENSMUSG00000000631	ENSMUST00000092884	10.3401	6.28946	3.10397	6.57783	PCG
	ENSMUSG00000000631	ENSMUST00000092887	7.17639	4.58344	2.23143	4.66375	PCG
	ENSMUSG00000000631	ENSMUST00000100794	10.3421	6.42137	3.21665	6.66005	PCG
	ENSMUSG00000000631	ENSMUST00000100795	8.06462	4.39605	2.61271	5.02446	PCG
	ENSMUSG00000000631	ENSMUST00000102488	8.88979	6.11263	3.0777	6.02671	PCG
	ENSMUSG00000000631	ENSMUST00000108375	5.01989	3.51459	1.53054	3.355	PCG
	ENSMUSG00000000631	ENSMUST00000108376	6.44527	4.15362	1.97972	4.19287	PCG
	ENSMUSG00000000631	ENSMUST00000130305	12.2055	7.23118	3.59156	7.67608	PCG
	ENSMUSG00000000631	ENSMUST00000130627	7.3256	4.67865	2.28545	4.76323	PCG
	ENSMUSG00000000631	ENSMUST00000130956	7.14895	3.70951	1.4063	4.08825	PCG
	ENSMUSG00000000631	ENSMUST00000135045	11.6007	6.04522	2.28844	6.6448	PCG
	ENSMUSG00000000631	ENSMUST00000135375	NA	0.325944	0.121648	0.223796	PCG
	ENSMUSG00000000631	ENSMUST00000142571	1.98282	0.744581	0.408475	1.04529	PCG
	ENSMUSG00000000631	ENSMUST00000164334	9.5574	5.92824	3.09248	6.1927	PCG
	ENSMUSG00000000631	ENSMUST00000167856	14.3259	9.08155	3.63956	9.01567	PCG
	ENSMUSG00000000631	ENSMUST00000168348	7.19323	4.78862	2.28112	4.75432	PCG
	ENSMUSG00000000631	ENSMUST00000169105	4.19233	2.72478	1.31586	2.74432	PCG
	ENSMUSG00000000631	ENSMUST00000172303	8.93435	5.70802	3.01716	5.88651	PCG
	ENSMUSG00000000673	ENSMUST00000000687	1.41779	0.724567	0.166241	0.769532	PCG
	ENSMUSG00000000686	ENSMUST00000145676	0.191881	0.0726891	NA	0.132285	PCG
	ENSMUSG00000000686	ENSMUST00000147386	0.181126	0.0566323	NA	0.118879	PCG
	ENSMUSG00000000708	ENSMUST00000000724	18.9123	9.67036	4.88771	11.1568	PCG
	ENSMUSG00000000708	ENSMUST00000163648	8.34055	3.45229	1.35729	4.38338	PCG
	ENSMUSG00000000708	ENSMUST00000164390	17.192	8.24724	2.55098	9.33006	PCG
	ENSMUSG00000000708	ENSMUST00000166525	7.49323	4.38124	1.85034	4.57493	PCG
	ENSMUSG00000000708	ENSMUST00000167092	7.94613	6.17351	3.18185	5.76716	PCG
	ENSMUSG00000000708	ENSMUST00000171072	2.58294	2.5334	1.293	2.13645	PCG
	ENSMUSG00000000708	ENSMUST00000172160	7.67255	6.92245	2.86991	5.82164	PCG
	ENSMUSG00000000711	ENSMUST00000000727	16.0426	8.37811	2.92835	9.11634	PCG
	ENSMUSG00000000730	ENSMUST00000000746	50.048	30.3902	16.3362	32.2581	PCG
	ENSMUSG00000000730	ENSMUST00000123940	67.9967	32.1552	16.3082	38.8201	PCG
	ENSMUSG00000000730	ENSMUST00000131825	82.0085	36.8021	20.5124	46.441	PCG
	ENSMUSG00000000730	ENSMUST00000138785	54.5151	37.251	18.1388	36.635	PCG
	ENSMUSG00000000730	ENSMUST00000139539	72.827	34.7934	19.3741	42.3315	PCG
	ENSMUSG00000000730	ENSMUST00000144446	59.7187	20.2787	11.7787	30.592	PCG
	ENSMUSG00000000730	ENSMUST00000151242	48.7109	29.6333	14.8751	31.0731	PCG
	ENSMUSG00000000731	ENSMUST00000019257	4.46649	4.53564	2.01151	3.67121	PCG
	ENSMUSG00000000731	ENSMUST00000105395	3.40287	2.4116	1.34345	2.38597	PCG
	ENSMUSG00000000731	ENSMUST00000105396	3.31834	2.73774	1.38775	2.48128	PCG
	ENSMUSG00000000731	ENSMUST00000128241	4.97037	4.27951	1.84775	3.69921	PCG
	ENSMUSG00000000731	ENSMUST00000130972	3.89788	3.34905	1.64913	2.96535	PCG
	ENSMUSG00000000731	ENSMUST00000131028	7.05975	5.41905	2.36012	4.94631	PCG
	ENSMUSG00000000731	ENSMUST00000140636	4.19602	3.48469	1.60679	3.09583	PCG
	ENSMUSG00000000731	ENSMUST00000141255	30.5917	27.9966	9.65119	22.7465	PCG
	ENSMUSG00000000731	ENSMUST00000143452	3.01175	2.50686	1.08676	2.20179	PCG
	ENSMUSG00000000731	ENSMUST00000143548	5.55618	4.18637	2.06595	3.93616	PCG
	ENSMUSG00000000731	ENSMUST00000143735	3.80673	3.24675	1.50414	2.85254	PCG
	ENSMUSG00000000731	ENSMUST00000145975	5.22955	4.94089	2.22834	4.13293	PCG
	ENSMUSG00000000731	ENSMUST00000148469	5.48281	4.02	2.08539	3.86273	PCG
	ENSMUSG00000000731	ENSMUST00000154374	3.09013	2.49245	1.35994	2.31417	PCG
	ENSMUSG00000000731	ENSMUST00000155021	3.61955	3.45585	1.57659	2.88399	PCG
	ENSMUSG00000000731	ENSMUST00000156417	3.17213	2.54278	1.33202	2.34898	PCG
	ENSMUSG00000000732	ENSMUST00000105393	10.1899	6.78598	3.09043	6.68875	PCG
	ENSMUSG00000000738	ENSMUST00000108868	7.22122	5.5874	2.2995	5.03604	PCG
	ENSMUSG00000000738	ENSMUST00000125975	7.96437	5.35578	2.58422	5.30146	PCG
	ENSMUSG00000000738	ENSMUST00000128234	14.8138	11.0084	5.78675	10.5363	PCG
	ENSMUSG00000000738	ENSMUST00000128803	7.35597	5.12287	2.40398	4.96094	PCG
	ENSMUSG00000000738	ENSMUST00000130787	3.69818	2.77344	1.47702	2.64955	PCG
	ENSMUSG00000000738	ENSMUST00000135991	18.4914	10.6332	7.01921	12.0479	PCG
	ENSMUSG00000000738	ENSMUST00000142150	3.47311	3.26383	1.08	2.60564	PCG
	ENSMUSG00000000738	ENSMUST00000142541	2.47408	1.62531	0.632716	1.57737	PCG
	ENSMUSG00000000738	ENSMUST00000149248	8.55367	6.40167	2.92699	5.96078	PCG
	ENSMUSG00000000738	ENSMUST00000153285	8.46694	5.50738	2.68733	5.55389	PCG
	ENSMUSG00000000738	ENSMUST00000153492	4.34458	3.20936	0.995829	2.84992	PCG
	ENSMUSG00000000739	ENSMUST00000000755	2.30117	1.75723	0.777851	1.61208	PCG
	ENSMUSG00000000739	ENSMUST00000122819	2.07304	1.84501	0.77216	1.5634	PCG
	ENSMUSG00000000740	ENSMUST00000000756	830.342	684.493	206.853	573.896	PCG
	ENSMUSG00000000740	ENSMUST00000129311	200.306	125.497	29.3396	118.381	PCG
	ENSMUSG00000000740	ENSMUST00000132275	337.836	238.776	50.2857	208.966	PCG
	ENSMUSG00000000743	ENSMUST00000000759	0.187947	0.139546	0.0464389	0.124644	PCG
	ENSMUSG00000000743	ENSMUST00000167655	NA	0.00954684	0.00133453	0.00544069	PCG
	ENSMUSG00000000743	ENSMUST00000172336	2.86104	2.35855	0.411625	1.87707	PCG
	ENSMUSG00000000751	ENSMUST00000000767	16.4393	8.5114	4.06854	9.67308	PCG
	ENSMUSG00000000751	ENSMUST00000092907	8.08569	5.31002	2.19131	5.19567	PCG
	ENSMUSG00000000751	ENSMUST00000135770	7.3149	4.33516	2.01497	4.55501	PCG
	ENSMUSG00000000751	ENSMUST00000149365	8.83447	1.35052	1.58034	3.92178	PCG
	ENSMUSG00000000751	ENSMUST00000154894	4.60269	2.86642	1.15588	2.875	PCG
	ENSMUSG00000000759	ENSMUST00000000776	24.0858	10.0724	3.768	12.6421	PCG
	ENSMUSG00000000759	ENSMUST00000164611	16.0485	8.92216	2.31914	9.0966	PCG
	ENSMUSG00000000759	ENSMUST00000164774	20.7141	8.98837	3.36906	11.0238	PCG
	ENSMUSG00000000759	ENSMUST00000164861	17.9298	7.8455	2.65704	9.47746	PCG
	ENSMUSG00000000759	ENSMUST00000164971	14.2277	8.05413	2.75452	8.34544	PCG
	ENSMUSG00000000759	ENSMUST00000165321	11.6436	5.35922	2.1547	6.38585	PCG
	ENSMUSG00000000759	ENSMUST00000167547	12.7815	5.19945	2.25445	6.74512	PCG
	ENSMUSG00000000759	ENSMUST00000168657	24.5925	11.0993	3.55338	13.0817	PCG
	ENSMUSG00000000759	ENSMUST00000172056	11.9395	6.7536	2.15948	6.95085	PCG
	ENSMUSG00000000782	ENSMUST00000086844	50.6734	24.4042	9.57152	28.2164	PCG
	ENSMUSG00000000782	ENSMUST00000109071	40.8537	20.5142	7.75403	23.0407	PCG
	ENSMUSG00000000787	ENSMUST00000000804	33.7454	17.1706	6.11301	19.0097	PCG
	ENSMUSG00000000787	ENSMUST00000123096	123.902	66.2679	15.5568	68.5755	PCG
	ENSMUSG00000000787	ENSMUST00000149639	23.9359	15.4693	7.81558	15.7402	PCG
	ENSMUSG00000000787	ENSMUST00000153611	20.0296	9.15366	2.97803	10.7204	PCG
	ENSMUSG00000000787	ENSMUST00000153851	8.39034	4.85497	1.73521	4.99351	PCG
	ENSMUSG00000000804	ENSMUST00000000821	21.9792	10.9409	5.0694	12.6632	PCG
	ENSMUSG00000000804	ENSMUST00000108075	13.5543	7.82669	2.94588	8.10895	PCG
	ENSMUSG00000000804	ENSMUST00000172515	29.1312	13.7433	5.77986	16.2181	PCG
	ENSMUSG00000000804	ENSMUST00000172595	1.20864	0.390095	0.282708	0.627148	PCG
	ENSMUSG00000000804	ENSMUST00000172950	21.8515	7.21586	4.98062	11.3493	PCG
	ENSMUSG00000000804	ENSMUST00000173156	13.92	9.22153	4.31977	9.15376	PCG
	ENSMUSG00000000804	ENSMUST00000173271	5.28974	2.15381	0.908459	2.784	PCG
	ENSMUSG00000000804	ENSMUST00000174602	17.8534	7.14876	3.36697	9.45638	PCG
	ENSMUSG00000000804	ENSMUST00000174809	0.944152	0.251424	0.261392	0.485656	PCG
	ENSMUSG00000000805	ENSMUST00000150596	4.5909	NA	1.14912	2.87001	PCG
	ENSMUSG00000000811	ENSMUST00000000828	6.96454	4.30045	2.48726	4.58408	PCG
	ENSMUSG00000000811	ENSMUST00000101171	4.13278	2.56071	1.26575	2.65308	PCG
	ENSMUSG00000000823	ENSMUST00000108789	26.9719	10.5763	4.66527	14.0712	PCG
	ENSMUSG00000000823	ENSMUST00000128553	14.5318	5.43166	2.55177	7.50507	PCG
	ENSMUSG00000000823	ENSMUST00000132538	5.67217	4.75152	1.42216	3.94862	PCG
	ENSMUSG00000000823	ENSMUST00000133598	11.5883	4.73021	1.56991	5.96279	PCG
	ENSMUSG00000000823	ENSMUST00000135561	10.4211	7.6695	1.45182	6.51414	PCG
	ENSMUSG00000000823	ENSMUST00000155947	8.13652	4.09196	1.14771	4.45873	PCG
	ENSMUSG00000000826	ENSMUST00000072334	5.27505	2.57	1.11594	2.987	PCG
	ENSMUSG00000000826	ENSMUST00000108796	3.26665	1.30981	0.810005	1.79549	PCG
	ENSMUSG00000000826	ENSMUST00000108797	9.93329	4.44833	2.07096	5.48419	PCG
	ENSMUSG00000000826	ENSMUST00000116365	11.4153	5.70504	2.4546	6.525	PCG
	ENSMUSG00000000826	ENSMUST00000141523	3.11787	0.762845	0.849703	1.5768	PCG
	ENSMUSG00000000826	ENSMUST00000152578	3.03077	1.13012	0.640453	1.60045	PCG
	ENSMUSG00000000827	ENSMUST00000000844	12.7255	7.36673	3.20844	7.76687	PCG
	ENSMUSG00000000827	ENSMUST00000069712	18.786	13.4151	5.5138	12.5716	PCG
	ENSMUSG00000000827	ENSMUST00000108799	32.6764	21.4777	8.97199	21.042	PCG
	ENSMUSG00000000827	ENSMUST00000108800	10.2528	6.48011	2.72966	6.48753	PCG
	ENSMUSG00000000827	ENSMUST00000129390	27.3702	9.44789	5.84185	14.22	PCG
	ENSMUSG00000000827	ENSMUST00000130261	13.7175	10.515	3.78723	9.33991	PCG
	ENSMUSG00000000827	ENSMUST00000141825	20.6455	12.3929	5.08718	12.7085	PCG
	ENSMUSG00000000827	ENSMUST00000149163	13.1208	7.89678	3.2244	8.08066	PCG
	ENSMUSG00000000827	ENSMUST00000155589	13.4822	5.45228	2.48035	7.13827	PCG
	ENSMUSG00000000838	ENSMUST00000088546	25.7848	14.757	5.08192	15.2079	PCG
	ENSMUSG00000000838	ENSMUST00000114653	35.6455	20.893	6.99732	21.1786	PCG
	ENSMUSG00000000838	ENSMUST00000114654	36.6038	25.3161	8.22101	23.3803	PCG
	ENSMUSG00000000838	ENSMUST00000114655	26.3099	17.1828	5.43696	16.3099	PCG
	ENSMUSG00000000838	ENSMUST00000114656	38.2369	25.3581	8.07213	23.8891	PCG
	ENSMUSG00000000838	ENSMUST00000114657	36.1038	21.1122	7.43176	21.5492	PCG
	ENSMUSG00000000838	ENSMUST00000127954	10.1663	5.14711	2.41542	5.9096	PCG
	ENSMUSG00000000838	ENSMUST00000127993	11.8007	9.95128	2.04305	7.93168	PCG
	ENSMUSG00000000838	ENSMUST00000142584	26.5947	19.4739	6.47745	17.5154	PCG
	ENSMUSG00000000838	ENSMUST00000146177	16.3945	10.1802	4.06296	10.2125	PCG
	ENSMUSG00000000838	ENSMUST00000148348	21.8098	14.803	4.86867	13.8272	PCG
	ENSMUSG00000000876	ENSMUST00000000896	8.73726	4.34191	1.62504	4.9014	PCG
	ENSMUSG00000000876	ENSMUST00000109703	2.99798	2.96611	0.936178	2.30009	PCG
	ENSMUSG00000000881	ENSMUST00000000901	8.16752	5.40236	2.32425	5.29804	PCG
	ENSMUSG00000000881	ENSMUST00000087984	10.5186	7.99728	3.0256	7.18049	PCG
	ENSMUSG00000000881	ENSMUST00000113735	10.5624	7.63585	2.59008	6.92945	PCG
	ENSMUSG00000000881	ENSMUST00000113736	11.5158	7.90674	3.33783	7.58678	PCG
	ENSMUSG00000000881	ENSMUST00000146772	54.461	27.1783	8.72893	30.1228	PCG
	ENSMUSG00000000881	ENSMUST00000147863	5.16446	3.73167	1.41408	3.43674	PCG
	ENSMUSG00000000881	ENSMUST00000148076	10.7733	3.45213	1.33963	5.18836	PCG
	ENSMUSG00000000881	ENSMUST00000151020	7.73339	5.2531	2.12569	5.0374	PCG
	ENSMUSG00000000884	ENSMUST00000000904	0.784346	0.50118	0.161808	0.482445	PCG
	ENSMUSG00000000884	ENSMUST00000090086	1.08206	0.630406	0.226363	0.646276	PCG
	ENSMUSG00000000884	ENSMUST00000115600	1.66783	1.51714	0.508939	1.2313	PCG
	ENSMUSG00000000884	ENSMUST00000115601	0.756987	0.42539	0.156714	0.446364	PCG
	ENSMUSG00000000884	ENSMUST00000129952	0.447824	0.128678	0.16637	0.247624	PCG
	ENSMUSG00000000884	ENSMUST00000139625	NA	0.236236	0.0966752	0.166456	PCG
	ENSMUSG00000000884	ENSMUST00000149035	NA	0.206262	0.0857978	0.14603	PCG
	ENSMUSG00000000884	ENSMUST00000167778	0.979758	0.57068	0.203412	0.584617	PCG
	ENSMUSG00000000901	ENSMUST00000000924	67.044	49.483	16.3186	44.2819	PCG
	ENSMUSG00000000901	ENSMUST00000120281	9.81605	6.64692	2.40268	6.28855	PCG
	ENSMUSG00000000901	ENSMUST00000132869	1.20455	0.773454	0.292171	0.756726	PCG
	ENSMUSG00000000901	ENSMUST00000152222	7.52565	4.31741	1.56589	4.46965	PCG
	ENSMUSG00000000902	ENSMUST00000000925	14.9443	9.38777	4.39934	9.57714	PCG
	ENSMUSG00000000902	ENSMUST00000121304	21.2882	12.5531	6.43327	13.4249	PCG
	ENSMUSG00000000902	ENSMUST00000133189	11.5341	8.56652	2.95379	7.6848	PCG
	ENSMUSG00000000902	ENSMUST00000140388	11.7894	6.86775	3.52862	7.39527	PCG
	ENSMUSG00000000902	ENSMUST00000140408	7.44634	5.59265	1.93444	4.99114	PCG
	ENSMUSG00000000902	ENSMUST00000146555	2.65476	2.05683	0.963608	1.89173	PCG
	ENSMUSG00000000915	ENSMUST00000000939	4.60818	2.65284	1.02695	2.76266	PCG
	ENSMUSG00000000915	ENSMUST00000167879	NA	0.645622	0.495861	0.570741	PCG
	ENSMUSG00000000916	ENSMUST00000000940	3.82278	2.14329	0.756011	2.24069	PCG
	ENSMUSG00000000916	ENSMUST00000141867	0.466828	0.159281	0.15576	0.260623	PCG
	ENSMUSG00000000916	ENSMUST00000170342	0.309409	NA	0.0797397	0.194574	PCG
	ENSMUSG00000000934	ENSMUST00000000958	2.83509	1.85219	0.691778	1.79302	PCG
	ENSMUSG00000000948	ENSMUST00000059305	32.3979	13.8286	5.00738	17.078	PCG
	ENSMUSG00000000948	ENSMUST00000098402	174.428	78.3671	31.9869	94.9272	PCG
	ENSMUSG00000000957	ENSMUST00000089688	3.28021	2.0143	0.704692	1.99974	PCG
	ENSMUSG00000000959	ENSMUST00000000985	16.9445	10.6363	3.68642	10.4224	PCG
	ENSMUSG00000000976	ENSMUST00000001002	14.901	6.10656	3.26228	8.08993	PCG
	ENSMUSG00000000976	ENSMUST00000125602	5.37006	6.64566	2.22174	4.74582	PCG
	ENSMUSG00000000976	ENSMUST00000125831	12.1961	5.80964	2.58462	6.86346	PCG
	ENSMUSG00000000976	ENSMUST00000127428	6.82244	2.19051	1.34932	3.45409	PCG
	ENSMUSG00000000976	ENSMUST00000136572	5.54381	3.04137	1.81242	3.46586	PCG
	ENSMUSG00000001016	ENSMUST00000001042	23.9038	15.8162	4.71886	14.8129	PCG
	ENSMUSG00000001017	ENSMUST00000001043	16.4397	8.16728	2.59577	9.06757	PCG
	ENSMUSG00000001017	ENSMUST00000049937	12.7026	7.59925	2.22794	7.50992	PCG
	ENSMUSG00000001017	ENSMUST00000076639	13.9375	7.99418	2.40209	8.11126	PCG
	ENSMUSG00000001017	ENSMUST00000107342	9.25879	4.03631	1.35159	4.88223	PCG
	ENSMUSG00000001017	ENSMUST00000107343	13.3112	6.77495	1.89671	7.32764	PCG
	ENSMUSG00000001017	ENSMUST00000107344	11.7251	5.81658	1.81972	6.45382	PCG
	ENSMUSG00000001017	ENSMUST00000107346	9.91531	5.66729	1.70266	5.76175	PCG
	ENSMUSG00000001017	ENSMUST00000131868	1.29237	0.655679	0.184371	0.710805	PCG
	ENSMUSG00000001017	ENSMUST00000146740	1.9446	1.00595	0.241114	1.06389	PCG
	ENSMUSG00000001018	ENSMUST00000107351	62.1727	22.7662	10.8737	31.9375	PCG
	ENSMUSG00000001018	ENSMUST00000107352	NA	124.628	40.9625	82.7954	PCG
	ENSMUSG00000001018	ENSMUST00000149884	73.6848	26.8155	10.8933	37.1312	PCG
	ENSMUSG00000001034	ENSMUST00000079080	4.43405	3.0882	1.18505	2.90243	PCG
	ENSMUSG00000001034	ENSMUST00000101085	8.46832	6.60984	2.05175	5.70997	PCG
	ENSMUSG00000001034	ENSMUST00000108714	3.69245	2.50165	0.827531	2.34054	PCG
	ENSMUSG00000001034	ENSMUST00000123360	4.28463	2.92509	1.27171	2.82714	PCG
	ENSMUSG00000001034	ENSMUST00000125840	6.07911	4.22138	1.29433	3.86494	PCG
	ENSMUSG00000001034	ENSMUST00000126495	2.50162	1.96648	1.20454	1.89088	PCG
	ENSMUSG00000001034	ENSMUST00000128478	6.3551	4.55611	1.05332	3.98818	PCG
	ENSMUSG00000001034	ENSMUST00000129272	1.71553	0.97721	0.519563	1.07077	PCG
	ENSMUSG00000001034	ENSMUST00000135521	6.79629	4.25339	2.90405	4.65125	PCG
	ENSMUSG00000001034	ENSMUST00000139663	3.54437	2.05728	1.27287	2.29151	PCG
	ENSMUSG00000001034	ENSMUST00000139932	3.93485	2.56266	1.13414	2.54388	PCG
	ENSMUSG00000001034	ENSMUST00000140779	4.64877	3.1355	1.50506	3.09645	PCG
	ENSMUSG00000001034	ENSMUST00000152755	2.57095	1.89913	0.615924	1.69534	PCG
	ENSMUSG00000001034	ENSMUST00000153441	4.89799	1.53051	0.590896	2.3398	PCG
	ENSMUSG00000001036	ENSMUST00000001063	15.4289	8.89387	3.90018	9.40766	PCG
	ENSMUSG00000001036	ENSMUST00000108711	9.34355	5.90683	2.45725	5.90254	PCG
	ENSMUSG00000001036	ENSMUST00000108712	17.8128	9.29851	4.39664	10.5027	PCG
	ENSMUSG00000001036	ENSMUST00000108713	15.164	8.33296	3.61893	9.03861	PCG
	ENSMUSG00000001036	ENSMUST00000137525	1.04559	0.689953	0.359238	0.698261	PCG
	ENSMUSG00000001036	ENSMUST00000141335	0.769775	0.20401	NA	0.486892	PCG
	ENSMUSG00000001036	ENSMUST00000146455	0.835863	0.221714	0.0496783	0.369085	PCG
	ENSMUSG00000001036	ENSMUST00000147501	2.1112	0.658625	0.155212	0.975013	PCG
	ENSMUSG00000001036	ENSMUST00000148956	5.14395	2.99331	0.856954	2.99807	PCG
	ENSMUSG00000001036	ENSMUST00000151545	3.83195	1.60533	0.608557	2.01528	PCG
	ENSMUSG00000001036	ENSMUST00000153984	3.5034	1.77216	0.608511	1.96136	PCG
	ENSMUSG00000001036	ENSMUST00000178202	9.27912	5.68377	2.30134	5.75474	PCG
	ENSMUSG00000001036	ENSMUST00000179936	14.1174	7.96494	3.62347	8.56862	PCG
	ENSMUSG00000001039	ENSMUST00000102657	26.6279	18.8657	5.59656	17.03	PCG
	ENSMUSG00000001039	ENSMUST00000127889	24.217	14.4022	5.16885	14.596	PCG
	ENSMUSG00000001039	ENSMUST00000138057	3.33214	4.3835	0.76421	2.82662	PCG
	ENSMUSG00000001039	ENSMUST00000140548	34.3181	21.5532	7.92063	21.264	PCG
	ENSMUSG00000001039	ENSMUST00000146562	18.6997	NA	3.93273	11.3162	PCG
	ENSMUSG00000001039	ENSMUST00000155176	24.1857	17.3961	5.58821	15.7234	PCG
	ENSMUSG00000001052	ENSMUST00000001079	12.1474	7.93497	3.92711	8.00316	PCG
	ENSMUSG00000001052	ENSMUST00000165873	12.5584	10.1003	4.91572	9.19147	PCG
	ENSMUSG00000001052	ENSMUST00000165889	12.0761	8.66772	5.03056	8.59145	PCG
	ENSMUSG00000001052	ENSMUST00000168644	17.4128	11.9781	7.72309	12.3713	PCG
	ENSMUSG00000001052	ENSMUST00000168675	3.23402	2.35855	1.01441	2.20233	PCG
	ENSMUSG00000001052	ENSMUST00000168908	6.88858	4.7262	2.27849	4.63109	PCG
	ENSMUSG00000001052	ENSMUST00000172324	12.9706	33.5379	NA	23.2543	PCG
	ENSMUSG00000001053	ENSMUST00000001080	3.25023	1.5459	0.752105	1.84941	PCG
	ENSMUSG00000001053	ENSMUST00000142721	2.36391	1.14747	0.410311	1.30723	PCG
	ENSMUSG00000001053	ENSMUST00000156835	1.22729	0.336325	0.17091	0.578175	PCG
	ENSMUSG00000001054	ENSMUST00000001081	18.2858	10.8502	3.74165	10.9592	PCG
	ENSMUSG00000001054	ENSMUST00000132854	2.6628	2.24254	0.668073	1.8578	PCG
	ENSMUSG00000001054	ENSMUST00000136020	17.2007	12.1874	3.95047	11.1129	PCG
	ENSMUSG00000001054	ENSMUST00000147009	26.5037	22.5283	5.48747	18.1732	PCG
	ENSMUSG00000001056	ENSMUST00000001083	15.1398	8.02383	4.56822	9.24394	PCG
	ENSMUSG00000001056	ENSMUST00000127405	18.5709	9.16157	5.45081	11.0611	PCG
	ENSMUSG00000001062	ENSMUST00000117643	7.92098	4.67801	1.80044	4.79981	PCG
	ENSMUSG00000001062	ENSMUST00000118279	5.50138	2.68204	1.16512	3.11618	PCG
	ENSMUSG00000001062	ENSMUST00000122363	6.97993	4.15546	1.46948	4.20163	PCG
	ENSMUSG00000001062	ENSMUST00000130275	1.67271	1.7941	0.428938	1.29858	PCG
	ENSMUSG00000001062	ENSMUST00000137569	2.07005	3.04579	0.416411	1.84408	PCG
	ENSMUSG00000001062	ENSMUST00000146136	7.59633	5.43929	2.02265	5.01943	PCG
	ENSMUSG00000001062	ENSMUST00000149490	6.01621	3.60616	1.36374	3.66204	PCG
	ENSMUSG00000001062	ENSMUST00000155869	9.5078	5.34815	2.1782	5.67805	PCG
	ENSMUSG00000001065	ENSMUST00000001092	3.84123	3.70642	1.21413	2.92059	PCG
	ENSMUSG00000001065	ENSMUST00000146158	4.24713	2.73048	0.867579	2.61506	PCG
	ENSMUSG00000001065	ENSMUST00000147312	2.8916	1.69618	0.449679	1.67915	PCG
	ENSMUSG00000001065	ENSMUST00000154450	1.25803	NA	0.365579	0.811804	PCG
	ENSMUSG00000001065	ENSMUST00000156896	3.93398	3.82992	1.00899	2.9243	PCG
	ENSMUSG00000001082	ENSMUST00000149657	11.2354	16.178	NA	13.7067	PCG
	ENSMUSG00000001082	ENSMUST00000151247	2.87325	NA	1.3876	2.13042	PCG
	ENSMUSG00000001089	ENSMUST00000001116	23.2389	15.7591	10.1674	16.3885	PCG
	ENSMUSG00000001089	ENSMUST00000063021	21.5091	14.244	6.90444	14.2192	PCG
	ENSMUSG00000001089	ENSMUST00000105849	12.4174	7.4609	3.82956	7.90263	PCG
	ENSMUSG00000001089	ENSMUST00000129230	14.8756	9.94571	5.36423	10.0618	PCG
	ENSMUSG00000001089	ENSMUST00000142248	0.25269	0.187143	0.0891839	0.176339	PCG
	ENSMUSG00000001089	ENSMUST00000168936	0.694812	0.362272	0.174278	0.410454	PCG
	ENSMUSG00000001089	ENSMUST00000170102	15.0516	9.85097	4.70058	9.86773	PCG
	ENSMUSG00000001100	ENSMUST00000001127	23.7385	11.753	4.37567	13.2891	PCG
	ENSMUSG00000001100	ENSMUST00000133601	18.8892	8.5933	3.4354	10.306	PCG
	ENSMUSG00000001100	ENSMUST00000147930	30.8485	18.7713	NA	24.8099	PCG
	ENSMUSG00000001100	ENSMUST00000151499	6.03431	NA	1.70021	3.86726	PCG
	ENSMUSG00000001100	ENSMUST00000156754	42.5269	10.2831	13.7683	22.1928	PCG
	ENSMUSG00000001105	ENSMUST00000050366	75.1468	31.0398	14.9159	40.3675	PCG
	ENSMUSG00000001105	ENSMUST00000108275	50.7744	18.4514	12.6484	27.2914	PCG
	ENSMUSG00000001105	ENSMUST00000128788	110.455	40.9437	23.3578	58.2522	PCG
	ENSMUSG00000001105	ENSMUST00000137120	119.748	40.8503	18.5277	59.7086	PCG
	ENSMUSG00000001105	ENSMUST00000152016	57.078	17.4001	10.3712	28.2831	PCG
	ENSMUSG00000001120	ENSMUST00000001148	10.3873	4.8551	1.83268	5.6917	PCG
	ENSMUSG00000001120	ENSMUST00000092393	18.5915	7.26019	2.80992	9.55387	PCG
	ENSMUSG00000001120	ENSMUST00000105411	6.98508	3.21965	1.53149	3.91207	PCG
	ENSMUSG00000001120	ENSMUST00000165571	35.7281	13.0239	2.61795	17.1233	PCG
	ENSMUSG00000001120	ENSMUST00000168240	10.27	4.46266	1.74452	5.4924	PCG
	ENSMUSG00000001120	ENSMUST00000168465	11.7993	5.44179	2.1521	6.46438	PCG
	ENSMUSG00000001120	ENSMUST00000168505	15.5714	7.13161	2.80037	8.50111	PCG
	ENSMUSG00000001120	ENSMUST00000171437	11.3773	5.34133	1.98559	6.23474	PCG
	ENSMUSG00000001120	ENSMUST00000173854	6.19445	2.96284	1.18534	3.44754	PCG
	ENSMUSG00000001127	ENSMUST00000001155	2.95092	1.95638	0.725809	1.8777	PCG
	ENSMUSG00000001127	ENSMUST00000120356	13.1664	8.76785	3.73206	8.55543	PCG
	ENSMUSG00000001127	ENSMUST00000122312	7.03138	3.77719	1.59811	4.13556	PCG
	ENSMUSG00000001127	ENSMUST00000122850	4.0227	2.51738	0.988074	2.50938	PCG
	ENSMUSG00000001127	ENSMUST00000128250	8.7696	6.92499	3.11633	6.27031	PCG
	ENSMUSG00000001127	ENSMUST00000136451	4.2377	2.61356	0.997009	2.61609	PCG
	ENSMUSG00000001127	ENSMUST00000148032	5.34675	2.69006	1.38302	3.13994	PCG
	ENSMUSG00000001127	ENSMUST00000150190	7.66285	5.88416	2.08422	5.21041	PCG
	ENSMUSG00000001127	ENSMUST00000152955	4.71787	2.61037	1.38314	2.9038	PCG
	ENSMUSG00000001128	ENSMUST00000001156	4.65048	3.15414	2.09226	3.29896	PCG
	ENSMUSG00000001128	ENSMUST00000122862	1.69926	1.25245	1.81643	1.58938	PCG
	ENSMUSG00000001131	ENSMUST00000009530	11.8807	11.1479	4.13477	9.05445	PCG
	ENSMUSG00000001131	ENSMUST00000115342	9.25664	8.58784	3.13205	6.99218	PCG
	ENSMUSG00000001134	ENSMUST00000001162	22.0145	11.0505	5.05781	12.7076	PCG
	ENSMUSG00000001134	ENSMUST00000123836	19.1324	8.3952	3.28791	10.2718	PCG
	ENSMUSG00000001134	ENSMUST00000129899	15.4704	9.48109	2.68047	9.21064	PCG
	ENSMUSG00000001134	ENSMUST00000142341	12.8189	5.39824	2.8871	7.03475	PCG
	ENSMUSG00000001134	ENSMUST00000150719	28.0942	12.213	5.71474	15.3406	PCG
	ENSMUSG00000001138	ENSMUST00000001166	4.97316	3.11432	1.08408	3.05719	PCG
	ENSMUSG00000001138	ENSMUST00000097776	5.16467	3.82202	1.17358	3.38676	PCG
	ENSMUSG00000001138	ENSMUST00000135100	2.16406	2.68464	0.46231	1.77034	PCG
	ENSMUSG00000001138	ENSMUST00000154225	0.453806	0.821738	0.322626	0.532723	PCG
	ENSMUSG00000001143	ENSMUST00000001171	2.9825	1.53115	0.613638	1.7091	PCG
	ENSMUSG00000001143	ENSMUST00000115011	3.09893	1.51668	0.602481	1.73936	PCG
	ENSMUSG00000001143	ENSMUST00000123583	0.886218	0.478705	0.244624	0.536515	PCG
	ENSMUSG00000001143	ENSMUST00000125304	3.90065	2.04238	0.955682	2.29957	PCG
	ENSMUSG00000001143	ENSMUST00000134594	4.12945	2.38854	0.892309	2.4701	PCG
	ENSMUSG00000001143	ENSMUST00000152088	0.927271	1.0416	0.194024	0.720964	PCG
	ENSMUSG00000001150	ENSMUST00000170795	13.7868	9.15664	2.90281	8.61543	PCG
	ENSMUSG00000001151	ENSMUST00000001179	9.21988	6.22393	2.65429	6.0327	PCG
	ENSMUSG00000001156	ENSMUST00000001184	13.1516	6.65924	3.02896	7.61326	PCG
	ENSMUSG00000001157	ENSMUST00000001185	6.14454	4.84542	2.11593	4.36863	PCG
	ENSMUSG00000001157	ENSMUST00000113679	1.83977	1.25653	0.748474	1.28159	PCG
	ENSMUSG00000001157	ENSMUST00000135880	0.396201	0.332445	0.261034	0.329893	PCG
	ENSMUSG00000001158	ENSMUST00000001186	118.282	54.4977	21.6778	64.8191	PCG
	ENSMUSG00000001158	ENSMUST00000113683	49.6207	20.127	7.34931	25.699	PCG
	ENSMUSG00000001158	ENSMUST00000131674	73.7782	35.8455	12.5962	40.74	PCG
	ENSMUSG00000001166	ENSMUST00000117193	14.8999	8.59223	4.9781	9.49008	PCG
	ENSMUSG00000001166	ENSMUST00000125547	1.26005	1.30262	1.25742	1.27336	PCG
	ENSMUSG00000001166	ENSMUST00000130045	6.92659	4.04211	3.97616	4.98162	PCG
	ENSMUSG00000001173	ENSMUST00000001202	14.7095	9.458	4.91453	9.69402	PCG
	ENSMUSG00000001173	ENSMUST00000115013	47.9607	31.3588	8.86927	29.3963	PCG
	ENSMUSG00000001173	ENSMUST00000115020	10.1659	6.94559	4.43537	7.18227	PCG
	ENSMUSG00000001173	ENSMUST00000142719	10.4957	5.99789	4.18089	6.89148	PCG
	ENSMUSG00000001173	ENSMUST00000144664	3.88427	0.915563	0.488472	1.76277	PCG
	ENSMUSG00000001173	ENSMUST00000154732	38.312	24.8948	15.7228	26.3099	PCG
	ENSMUSG00000001175	ENSMUST00000001204	70.3625	45.1868	19.3264	44.9586	PCG
	ENSMUSG00000001175	ENSMUST00000110082	40.921	28.475	10.7245	26.7069	PCG
	ENSMUSG00000001175	ENSMUST00000127300	125.606	92.6217	25.4282	81.2185	PCG
	ENSMUSG00000001175	ENSMUST00000153524	125.803	78.6028	21.5226	75.3094	PCG
	ENSMUSG00000001211	ENSMUST00000001240	8.31922	3.29965	2.44599	4.68829	PCG
	ENSMUSG00000001211	ENSMUST00000105387	19.3074	10.4304	5.8005	11.8461	PCG
	ENSMUSG00000001211	ENSMUST00000105388	11.0341	4.9618	2.97507	6.32366	PCG
	ENSMUSG00000001211	ENSMUST00000105389	7.7942	3.74047	2.21135	4.58201	PCG
	ENSMUSG00000001211	ENSMUST00000105390	17.1309	7.96381	5.63253	10.2424	PCG
	ENSMUSG00000001211	ENSMUST00000138035	1.8695	1.47987	NA	1.67468	PCG
	ENSMUSG00000001211	ENSMUST00000139282	16.4035	5.79646	1.17704	7.79233	PCG
	ENSMUSG00000001211	ENSMUST00000146296	27.2669	9.01566	13.5507	16.6111	PCG
	ENSMUSG00000001211	ENSMUST00000146899	2.20212	1.42546	NA	1.81379	PCG
	ENSMUSG00000001211	ENSMUST00000150828	8.07092	2.21995	0.378206	3.55636	PCG
	ENSMUSG00000001211	ENSMUST00000166360	10.0458	5.25308	2.8318	6.04355	PCG
	ENSMUSG00000001228	ENSMUST00000001258	42.8738	20.7855	9.14208	24.2671	PCG
	ENSMUSG00000001228	ENSMUST00000113035	37.3535	17.7373	8.70749	21.2661	PCG
	ENSMUSG00000001228	ENSMUST00000113038	38.2385	17.9188	8.22076	21.4594	PCG
	ENSMUSG00000001228	ENSMUST00000113039	50.0132	23.3909	10.8082	28.0707	PCG
	ENSMUSG00000001228	ENSMUST00000139654	36.1101	21.4651	4.43661	20.6706	PCG
	ENSMUSG00000001228	ENSMUST00000142387	14.1357	6.8695	3.83485	8.28001	PCG
	ENSMUSG00000001229	ENSMUST00000038794	10.7022	7.62171	2.06262	6.7955	PCG
	ENSMUSG00000001240	ENSMUST00000128260	68.1031	36.9358	13.4121	39.4837	PCG
	ENSMUSG00000001247	ENSMUST00000001279	10.364	3.64681	2.22883	5.41321	PCG
	ENSMUSG00000001247	ENSMUST00000098553	11.6117	4.28445	2.35787	6.08467	PCG
	ENSMUSG00000001247	ENSMUST00000108116	14.4322	4.96678	2.88426	7.42774	PCG
	ENSMUSG00000001247	ENSMUST00000147431	3.06098	1.2738	0.721837	1.68554	PCG
	ENSMUSG00000001248	ENSMUST00000001280	6.80744	5.24817	1.74282	4.59947	PCG
	ENSMUSG00000001248	ENSMUST00000085636	3.91741	3.02345	1.0699	2.67025	PCG
	ENSMUSG00000001249	ENSMUST00000039435	1.23634	1.16427	0.293431	0.898013	PCG
	ENSMUSG00000001249	ENSMUST00000108102	1.961	1.78201	0.464355	1.40245	PCG
	ENSMUSG00000001249	ENSMUST00000165124	2.39296	2.01144	0.561467	1.65529	PCG
	ENSMUSG00000001249	ENSMUST00000168884	1.75837	1.5665	0.405594	1.24349	PCG
	ENSMUSG00000001249	ENSMUST00000171259	0.815268	0.761279	NA	0.788274	PCG
	ENSMUSG00000001270	ENSMUST00000001304	99.6222	55.8345	29.4814	61.646	PCG
	ENSMUSG00000001280	ENSMUST00000001326	25.2884	19.2532	5.54806	16.6966	PCG
	ENSMUSG00000001280	ENSMUST00000163709	11.5353	6.75204	2.44594	6.91108	PCG
	ENSMUSG00000001280	ENSMUST00000165837	4.66673	4.68453	1.38756	3.57961	PCG
	ENSMUSG00000001280	ENSMUST00000165924	15.1263	11.738	3.58565	10.15	PCG
	ENSMUSG00000001280	ENSMUST00000168802	13.9821	9.43176	1.79436	8.40274	PCG
	ENSMUSG00000001280	ENSMUST00000169619	1.93239	2.30689	0.449442	1.56291	PCG
	ENSMUSG00000001280	ENSMUST00000170042	18.0994	17.6767	7.06601	14.2807	PCG
	ENSMUSG00000001280	ENSMUST00000170884	1.32824	0.872595	0.162941	0.787925	PCG
	ENSMUSG00000001281	ENSMUST00000001327	7.45753	4.88794	2.4748	4.94009	PCG
	ENSMUSG00000001285	ENSMUST00000001331	7.27962	4.84352	1.87229	4.66514	PCG
	ENSMUSG00000001285	ENSMUST00000113682	5.65675	4.08348	1.4148	3.71834	PCG
	ENSMUSG00000001285	ENSMUST00000164019	2.87463	2.38575	0.486637	1.91567	PCG
	ENSMUSG00000001285	ENSMUST00000170078	8.53136	6.84056	2.34069	5.9042	PCG
	ENSMUSG00000001285	ENSMUST00000170713	2.60777	1.54027	0.486678	1.54491	PCG
	ENSMUSG00000001285	ENSMUST00000171244	4.84354	3.93822	1.30029	3.36068	PCG
	ENSMUSG00000001285	ENSMUST00000171733	2.80314	2.35251	0.797556	1.9844	PCG
	ENSMUSG00000001288	ENSMUST00000043172	3.83551	2.58701	0.984905	2.46914	PCG
	ENSMUSG00000001288	ENSMUST00000063339	2.14284	1.47035	0.616872	1.41002	PCG
	ENSMUSG00000001288	ENSMUST00000135466	8.0763	6.23526	2.51838	5.60998	PCG
	ENSMUSG00000001289	ENSMUST00000001335	80.0087	61.7513	14.3174	52.0258	PCG
	ENSMUSG00000001289	ENSMUST00000062492	69.2187	57.344	13.3697	46.6441	PCG
	ENSMUSG00000001289	ENSMUST00000165671	53.393	54.5648	9.53129	39.163	PCG
	ENSMUSG00000001289	ENSMUST00000165717	89.8661	84.8068	14.7419	63.1382	PCG
	ENSMUSG00000001289	ENSMUST00000166658	38.0355	37.1333	6.31958	27.1628	PCG
	ENSMUSG00000001289	ENSMUST00000168805	46.553	45.2805	7.89576	33.2431	PCG
	ENSMUSG00000001289	ENSMUST00000169637	42.8752	21.6865	6.4497	23.6705	PCG
	ENSMUSG00000001289	ENSMUST00000170627	85.3661	58.9023	15.9785	53.4156	PCG
	ENSMUSG00000001305	ENSMUST00000001339	38.7535	21.608	10.014	23.4585	PCG
	ENSMUSG00000001305	ENSMUST00000162336	20.7243	11.2628	5.17501	12.3874	PCG
	ENSMUSG00000001313	ENSMUST00000001347	22.6257	14.365	6.39964	14.4634	PCG
	ENSMUSG00000001313	ENSMUST00000134980	2.11789	1.37271	0.733209	1.40793	PCG
	ENSMUSG00000001313	ENSMUST00000153185	28.6339	17.0562	7.80197	17.8307	PCG
	ENSMUSG00000001323	ENSMUST00000065211	32.0282	16.9061	5.53467	18.1563	PCG
	ENSMUSG00000001323	ENSMUST00000108447	40.5964	21.7216	6.75564	23.0245	PCG
	ENSMUSG00000001323	ENSMUST00000108448	21.3341	11.5283	3.58179	12.148	PCG
	ENSMUSG00000001323	ENSMUST00000121738	26.7023	14.3653	4.1154	15.061	PCG
	ENSMUSG00000001323	ENSMUST00000123855	3.24236	1.8566	0.432683	1.84388	PCG
	ENSMUSG00000001323	ENSMUST00000127499	29.1748	15.0468	4.62954	16.2837	PCG
	ENSMUSG00000001323	ENSMUST00000128556	2.09387	0.949088	0.28769	1.11022	PCG
	ENSMUSG00000001323	ENSMUST00000135587	2.67274	0.938766	0.246586	1.28603	PCG
	ENSMUSG00000001323	ENSMUST00000138612	2.96292	0.852669	NA	1.90779	PCG
	ENSMUSG00000001323	ENSMUST00000147817	2.35529	0.807494	0.274536	1.14577	PCG
	ENSMUSG00000001348	ENSMUST00000165735	NA	4.11635	2.62602	3.37119	PCG
	ENSMUSG00000001366	ENSMUST00000001402	13.4484	6.45333	2.99538	7.63237	PCG
	ENSMUSG00000001366	ENSMUST00000085311	10.2685	5.0162	2.46371	5.91612	PCG
	ENSMUSG00000001366	ENSMUST00000159099	1.42757	0.661488	0.422832	0.837296	PCG
	ENSMUSG00000001366	ENSMUST00000159453	11.0986	7.20784	3.45122	7.25256	PCG
	ENSMUSG00000001366	ENSMUST00000162310	NA	2.21052	1.28869	1.74961	PCG
	ENSMUSG00000001366	ENSMUST00000162625	1.71281	0.536085	0.593889	0.947595	PCG
	ENSMUSG00000001376	ENSMUST00000001412	23.6502	12.1352	5.25902	13.6815	PCG
	ENSMUSG00000001376	ENSMUST00000164052	12.9368	7.20095	3.07479	7.73752	PCG
	ENSMUSG00000001376	ENSMUST00000170873	13.6927	7.24897	3.01517	7.98561	PCG
	ENSMUSG00000001379	ENSMUST00000001415	3.46021	1.65792	0.642594	1.92024	PCG
	ENSMUSG00000001380	ENSMUST00000001416	25.142	11.5116	6.83248	14.4954	PCG
	ENSMUSG00000001383	ENSMUST00000001419	36.9715	16.7952	10.4925	21.4198	PCG
	ENSMUSG00000001403	ENSMUST00000001439	13.6375	9.12413	3.04694	8.60286	PCG
	ENSMUSG00000001403	ENSMUST00000088248	110.011	34.5329	14.6187	53.0543	PCG
	ENSMUSG00000001415	ENSMUST00000001451	10.6028	5.06932	1.62789	5.76666	PCG
	ENSMUSG00000001416	ENSMUST00000001452	69.0398	42.8126	19.2571	43.7032	PCG
	ENSMUSG00000001416	ENSMUST00000163735	24.0453	14.3298	5.88779	14.7543	PCG
	ENSMUSG00000001416	ENSMUST00000164122	481.826	180.279	45.1879	235.764	PCG
	ENSMUSG00000001416	ENSMUST00000164166	52.7187	33.9949	14.3552	33.6896	PCG
	ENSMUSG00000001416	ENSMUST00000164783	12.9218	8.85318	3.43207	8.40235	PCG
	ENSMUSG00000001416	ENSMUST00000167000	14.2924	9.34725	3.40636	9.01533	PCG
	ENSMUSG00000001416	ENSMUST00000167718	21.7414	13.3444	4.9289	13.3383	PCG
	ENSMUSG00000001416	ENSMUST00000168062	30.7427	19.6143	7.11293	19.1566	PCG
	ENSMUSG00000001416	ENSMUST00000168971	477.393	159.999	64.4271	233.94	PCG
	ENSMUSG00000001417	ENSMUST00000163277	0.190979	0.135123	NA	0.163051	PCG
	ENSMUSG00000001417	ENSMUST00000165196	0.354258	0.250706	NA	0.302482	PCG
	ENSMUSG00000001418	ENSMUST00000001454	16.4011	5.91317	3.22742	8.51391	PCG
	ENSMUSG00000001418	ENSMUST00000131666	14.7253	5.26719	2.15129	7.38124	PCG
	ENSMUSG00000001418	ENSMUST00000140039	NA	31.243	18.4315	24.8372	PCG
	ENSMUSG00000001418	ENSMUST00000176425	27.8422	8.98247	4.9404	13.9217	PCG
	ENSMUSG00000001418	ENSMUST00000176519	1.06994	0.681555	0.255584	0.669025	PCG
	ENSMUSG00000001418	ENSMUST00000177005	NA	8.58949	5.18026	6.88487	PCG
	ENSMUSG00000001419	ENSMUST00000001455	16.1397	12.7622	4.15941	11.0204	PCG
	ENSMUSG00000001419	ENSMUST00000107558	10.4272	9.04641	2.89647	7.45671	PCG
	ENSMUSG00000001419	ENSMUST00000107559	16.1423	14.5199	4.65189	11.7714	PCG
	ENSMUSG00000001419	ENSMUST00000119251	11.8493	10.0482	3.49522	8.46424	PCG
	ENSMUSG00000001419	ENSMUST00000139153	3.82752	3.64777	1.00104	2.82544	PCG
	ENSMUSG00000001419	ENSMUST00000140927	2.30114	1.48093	0.937955	1.57334	PCG
	ENSMUSG00000001419	ENSMUST00000152861	0.722633	0.549786	0.184397	0.485605	PCG
	ENSMUSG00000001420	ENSMUST00000001456	4.59122	1.76403	0.642705	2.33265	PCG
	ENSMUSG00000001420	ENSMUST00000107552	3.8327	1.28015	0.490597	1.86781	PCG
	ENSMUSG00000001420	ENSMUST00000107553	4.15989	1.36872	0.483272	2.00396	PCG
	ENSMUSG00000001424	ENSMUST00000001460	12.6095	7.38221	3.75663	7.91611	PCG
	ENSMUSG00000001424	ENSMUST00000164915	5.00995	3.39044	1.51373	3.30471	PCG
	ENSMUSG00000001424	ENSMUST00000165151	36.4337	29.5558	9.78444	25.258	PCG
	ENSMUSG00000001424	ENSMUST00000166136	12.6379	9.07044	2.27352	7.99394	PCG
	ENSMUSG00000001424	ENSMUST00000167201	2.26051	1.22738	0.741717	1.40987	PCG
	ENSMUSG00000001424	ENSMUST00000168362	1.24924	0.465867	0.192279	0.635794	PCG
	ENSMUSG00000001424	ENSMUST00000169321	7.37275	3.46116	2.63355	4.48915	PCG
	ENSMUSG00000001424	ENSMUST00000169579	4.42952	2.36231	0.727399	2.50641	PCG
	ENSMUSG00000001424	ENSMUST00000171195	3.35058	1.69622	0.515881	1.85423	PCG
	ENSMUSG00000001424	ENSMUST00000171532	9.65455	3.62288	2.94586	5.40776	PCG
	ENSMUSG00000001435	ENSMUST00000072755	7.66621	4.43035	1.72937	4.60864	PCG
	ENSMUSG00000001435	ENSMUST00000081654	7.28428	4.19519	1.71458	4.39802	PCG
	ENSMUSG00000001435	ENSMUST00000105409	9.20828	5.21051	1.95928	5.45936	PCG
	ENSMUSG00000001435	ENSMUST00000156009	3.87423	2.14252	1.14024	2.38566	PCG
	ENSMUSG00000001436	ENSMUST00000105410	5.78151	2.70655	1.63118	3.37308	PCG
	ENSMUSG00000001436	ENSMUST00000127249	4.18786	2.02568	1.83389	2.68247	PCG
	ENSMUSG00000001436	ENSMUST00000131031	5.8926	5.01746	2.19534	4.36847	PCG
	ENSMUSG00000001436	ENSMUST00000132984	4.18025	2.55974	1.54211	2.7607	PCG
	ENSMUSG00000001436	ENSMUST00000133059	1.04579	0.823379	NA	0.934586	PCG
	ENSMUSG00000001436	ENSMUST00000136150	4.8963	3.09992	1.75268	3.24963	PCG
	ENSMUSG00000001436	ENSMUST00000136925	3.72671	2.4455	1.31017	2.49413	PCG
	ENSMUSG00000001436	ENSMUST00000144234	6.09204	2.77388	1.52824	3.46472	PCG
	ENSMUSG00000001440	ENSMUST00000001479	53.1478	33.8716	12.7792	33.2662	PCG
	ENSMUSG00000001440	ENSMUST00000132633	62.3472	50.9465	9.96002	41.0846	PCG
	ENSMUSG00000001440	ENSMUST00000153727	68.8054	18.0799	18.0705	34.9853	PCG
	ENSMUSG00000001441	ENSMUST00000001480	12.8345	8.28173	3.87334	8.32987	PCG
	ENSMUSG00000001441	ENSMUST00000107608	31.3815	22.9451	7.81654	20.7144	PCG
	ENSMUSG00000001441	ENSMUST00000109294	1.52449	1.15062	0.484648	1.05325	PCG
	ENSMUSG00000001441	ENSMUST00000133907	9.00383	5.98233	2.44979	5.81198	PCG
	ENSMUSG00000001441	ENSMUST00000146833	6.77585	3.35981	2.05186	4.0625	PCG
	ENSMUSG00000001441	ENSMUST00000147287	5.39293	2.77431	1.46776	3.21167	PCG
	ENSMUSG00000001441	ENSMUST00000152546	2.10344	1.45917	1.76471	1.77577	PCG
	ENSMUSG00000001441	ENSMUST00000152820	2.64788	1.84119	1.07172	1.8536	PCG
	ENSMUSG00000001441	ENSMUST00000154372	3.69754	2.57345	1.46945	2.58015	PCG
	ENSMUSG00000001441	ENSMUST00000154917	2.26323	1.30505	0.796301	1.45486	PCG
	ENSMUSG00000001441	ENSMUST00000163164	5.12969	3.23158	1.82613	3.3958	PCG
	ENSMUSG00000001441	ENSMUST00000163950	3.38387	1.70036	1.45504	2.17976	PCG
	ENSMUSG00000001441	ENSMUST00000165216	10.7197	7.24003	3.45315	7.13763	PCG
	ENSMUSG00000001441	ENSMUST00000165489	7.28014	5.21838	2.32578	4.94143	PCG
	ENSMUSG00000001441	ENSMUST00000167806	3.61272	2.38467	1.25834	2.41858	PCG
	ENSMUSG00000001441	ENSMUST00000168743	2.97896	2.22359	1.27392	2.15883	PCG
	ENSMUSG00000001441	ENSMUST00000170506	7.71753	4.4225	2.46617	4.86874	PCG
	ENSMUSG00000001441	ENSMUST00000171320	24.5751	18.9696	6.57613	16.7069	PCG
	ENSMUSG00000001441	ENSMUST00000172108	4.58255	3.17658	1.58799	3.11571	PCG
	ENSMUSG00000001445	ENSMUST00000001485	8.59765	4.71722	1.78877	5.03455	PCG
	ENSMUSG00000001445	ENSMUST00000054252	9.49832	5.41524	1.83659	5.58338	PCG
	ENSMUSG00000001467	ENSMUST00000001507	19.8821	11.3755	3.29261	11.5167	PCG
	ENSMUSG00000001467	ENSMUST00000129448	17.9475	9.03625	2.91401	9.96591	PCG
	ENSMUSG00000001467	ENSMUST00000151539	12.5335	4.32528	1.08964	5.9828	PCG
	ENSMUSG00000001472	ENSMUST00000057934	44.6038	31.9892	10.0302	28.8744	PCG
	ENSMUSG00000001472	ENSMUST00000108840	36.8987	26.2689	7.80105	23.6562	PCG
	ENSMUSG00000001473	ENSMUST00000001513	52.4072	33.8397	12.3844	32.8771	PCG
	ENSMUSG00000001482	ENSMUST00000001522	28.3543	20.0203	8.55116	18.9752	PCG
	ENSMUSG00000001482	ENSMUST00000065534	26.7428	16.3744	6.61271	16.5766	PCG
	ENSMUSG00000001482	ENSMUST00000093049	10.011	7.07439	2.68985	6.59173	PCG
	ENSMUSG00000001482	ENSMUST00000108830	14.0786	9.79211	3.67429	9.18167	PCG
	ENSMUSG00000001482	ENSMUST00000108832	19.4314	12.7805	5.27509	12.4957	PCG
	ENSMUSG00000001482	ENSMUST00000124741	4.17708	4.23208	0.803221	3.07079	PCG
	ENSMUSG00000001482	ENSMUST00000128424	4.76295	5.82872	1.47389	4.02185	PCG
	ENSMUSG00000001482	ENSMUST00000132063	2.26364	2.26991	0.219423	1.58432	PCG
	ENSMUSG00000001507	ENSMUST00000001548	6.95981	4.99174	2.00922	4.65359	PCG
	ENSMUSG00000001507	ENSMUST00000107739	7.04287	5.33953	2.32778	4.90339	PCG
	ENSMUSG00000001507	ENSMUST00000120375	6.21542	4.61921	2.03042	4.28835	PCG
	ENSMUSG00000001507	ENSMUST00000140342	1.74163	1.32841	0.691859	1.25397	PCG
	ENSMUSG00000001507	ENSMUST00000141693	6.11735	4.73197	2.37144	4.40692	PCG
	ENSMUSG00000001507	ENSMUST00000145671	3.0025	1.83209	1.35664	2.06374	PCG
	ENSMUSG00000001517	ENSMUST00000073316	21.105	13.0064	5.73864	13.2833	PCG
	ENSMUSG00000001517	ENSMUST00000112148	11.2529	8.70328	3.45316	7.80311	PCG
	ENSMUSG00000001517	ENSMUST00000123988	2.05079	1.04265	0.63332	1.24225	PCG
	ENSMUSG00000001517	ENSMUST00000125456	15.2137	10.6404	4.1019	9.9853	PCG
	ENSMUSG00000001517	ENSMUST00000136395	11.1793	NA	3.5973	7.38829	PCG
	ENSMUSG00000001517	ENSMUST00000153423	12.0397	11.2894	3.22889	8.85268	PCG
	ENSMUSG00000001518	ENSMUST00000001559	3.82397	2.69486	0.850144	2.45632	PCG
	ENSMUSG00000001518	ENSMUST00000133994	0.952855	0.740897	0.201015	0.631589	PCG
	ENSMUSG00000001518	ENSMUST00000142615	4.7181	3.81019	1.37206	3.30012	PCG
	ENSMUSG00000001521	ENSMUST00000001562	15.8269	10.1238	3.8103	9.92031	PCG
	ENSMUSG00000001521	ENSMUST00000128708	2.89245	4.15758	1.13036	2.7268	PCG
	ENSMUSG00000001521	ENSMUST00000138313	1.64769	1.05315	0.468607	1.05648	PCG
	ENSMUSG00000001521	ENSMUST00000157005	3.92428	2.26611	1.17358	2.45466	PCG
	ENSMUSG00000001524	ENSMUST00000001565	18.0392	11.9745	3.54158	11.1851	PCG
	ENSMUSG00000001524	ENSMUST00000159671	4.49107	2.69391	0.868404	2.68446	PCG
	ENSMUSG00000001524	ENSMUST00000160734	21.858	16.0365	5.15386	14.3494	PCG
	ENSMUSG00000001524	ENSMUST00000160752	19.943	12.8139	4.18127	12.3127	PCG
	ENSMUSG00000001524	ENSMUST00000162266	4.1735	0.781652	NA	2.47758	PCG
	ENSMUSG00000001525	ENSMUST00000001566	94.0415	61.4495	35.0758	63.5223	PCG
	ENSMUSG00000001525	ENSMUST00000134978	27.2034	15.3229	5.88878	16.1384	PCG
	ENSMUSG00000001525	ENSMUST00000156050	31.9168	15.7407	10.2374	19.2983	PCG
	ENSMUSG00000001525	ENSMUST00000173253	86.6438	73.3762	27.9707	62.6636	PCG
	ENSMUSG00000001542	ENSMUST00000001583	30.3227	14.2781	7.2613	17.2874	PCG
	ENSMUSG00000001552	ENSMUST00000001592	30.5294	14.8794	5.16188	16.8569	PCG
	ENSMUSG00000001552	ENSMUST00000107403	28.6834	14.285	5.70225	16.2236	PCG
	ENSMUSG00000001552	ENSMUST00000123903	17.3431	15.6579	6.41898	13.14	PCG
	ENSMUSG00000001552	ENSMUST00000124659	58.1466	NA	10.4096	34.2781	PCG
	ENSMUSG00000001552	ENSMUST00000128268	12.6229	10.8017	4.46356	9.29605	PCG
	ENSMUSG00000001552	ENSMUST00000149798	18.9567	5.22344	1.89171	8.69062	PCG
	ENSMUSG00000001552	ENSMUST00000151476	3.32595	1.18552	0.550227	1.68723	PCG
	ENSMUSG00000001552	ENSMUST00000152774	19.2236	1.95482	1.10828	7.42889	PCG
	ENSMUSG00000001552	ENSMUST00000155746	13.3131	7.11427	3.17283	7.86674	PCG
	ENSMUSG00000001555	ENSMUST00000001595	2.00232	0.850433	0.315534	1.0561	PCG
	ENSMUSG00000001555	ENSMUST00000107400	1.57389	0.799909	0.295799	0.889865	PCG
	ENSMUSG00000001555	ENSMUST00000134815	1.73555	0.60609	NA	1.17082	PCG
	ENSMUSG00000001569	ENSMUST00000001611	5.87454	2.88142	1.29373	3.3499	PCG
	ENSMUSG00000001569	ENSMUST00000146347	16.2635	12.7188	3.8082	10.9302	PCG
	ENSMUSG00000001576	ENSMUST00000001619	23.1875	16.5047	6.49193	15.3947	PCG
	ENSMUSG00000001576	ENSMUST00000163213	13.104	9.5156	3.73147	8.78368	PCG
	ENSMUSG00000001576	ENSMUST00000165021	8.50499	1.89454	2.2706	4.22338	PCG
	ENSMUSG00000001576	ENSMUST00000165802	18.6796	14.314	6.35262	13.1154	PCG
	ENSMUSG00000001576	ENSMUST00000167070	4.24442	3.03434	2.17454	3.1511	PCG
	ENSMUSG00000001576	ENSMUST00000167662	14.7078	11.0702	4.64243	10.1401	PCG
	ENSMUSG00000001576	ENSMUST00000170640	25.1737	23.6999	8.13941	19.0043	PCG
	ENSMUSG00000001583	ENSMUST00000001626	18.3482	10.8175	6.51016	11.892	PCG
	ENSMUSG00000001583	ENSMUST00000108626	4.73897	3.3042	1.10152	3.04823	PCG
	ENSMUSG00000001583	ENSMUST00000108628	13.711	8.08764	4.26048	8.68637	PCG
	ENSMUSG00000001583	ENSMUST00000125571	1.8616	1.49633	0.655009	1.33764	PCG
	ENSMUSG00000001583	ENSMUST00000156507	13.0118	5.4217	3.55042	7.32798	PCG
	ENSMUSG00000001588	ENSMUST00000001631	3.0177	2.34483	0.694166	2.0189	PCG
	ENSMUSG00000001588	ENSMUST00000108622	2.50211	2.12184	0.564341	1.72943	PCG
	ENSMUSG00000001588	ENSMUST00000127238	5.99085	NA	2.87038	4.43061	PCG
	ENSMUSG00000001604	ENSMUST00000102533	21.4665	11.2527	6.29772	13.0056	PCG
	ENSMUSG00000001604	ENSMUST00000136812	11.3326	7.1918	2.91624	7.14687	PCG
	ENSMUSG00000001604	ENSMUST00000143942	2.74009	1.60452	0.87058	1.7384	PCG
	ENSMUSG00000001627	ENSMUST00000001672	9.95106	5.17835	2.17266	5.76735	PCG
	ENSMUSG00000001627	ENSMUST00000164047	47.4656	25.0208	12.7772	28.4212	PCG
	ENSMUSG00000001627	ENSMUST00000164354	16.6905	10.4369	3.60394	10.2438	PCG
	ENSMUSG00000001627	ENSMUST00000165027	17.0852	8.31748	2.9615	9.45474	PCG
	ENSMUSG00000001627	ENSMUST00000169319	14.2511	9.44947	2.95319	8.88458	PCG
	ENSMUSG00000001627	ENSMUST00000169926	45.9532	30.9148	11.4988	29.4556	PCG
	ENSMUSG00000001627	ENSMUST00000170119	136.728	26.0669	14.6642	59.1529	PCG
	ENSMUSG00000001627	ENSMUST00000170752	3.20612	1.23671	0.623222	1.68868	PCG
	ENSMUSG00000001627	ENSMUST00000171530	16.2337	10.1357	3.71532	10.0282	PCG
	ENSMUSG00000001627	ENSMUST00000171553	2.02129	0.743595	0.177444	0.980777	PCG
	ENSMUSG00000001630	ENSMUST00000001675	16.7441	10.1023	2.70834	9.85158	PCG
	ENSMUSG00000001630	ENSMUST00000111644	17.1364	11.8782	3.58583	10.8668	PCG
	ENSMUSG00000001632	ENSMUST00000113117	5.43055	2.73882	1.11883	3.09607	PCG
	ENSMUSG00000001632	ENSMUST00000113119	16.5795	7.36003	3.36281	9.10079	PCG
	ENSMUSG00000001632	ENSMUST00000113121	5.88682	3.03864	1.17543	3.36696	PCG
	ENSMUSG00000001632	ENSMUST00000113122	12.1196	4.54703	2.2269	6.29785	PCG
	ENSMUSG00000001632	ENSMUST00000124530	4.46329	4.68615	0.755199	3.30155	PCG
	ENSMUSG00000001632	ENSMUST00000131594	9.61477	5.11568	2.46546	5.73197	PCG
	ENSMUSG00000001632	ENSMUST00000138737	1.21961	0.913838	0.356062	0.829836	PCG
	ENSMUSG00000001642	ENSMUST00000102980	231.221	113.266	53.0038	132.497	PCG
	ENSMUSG00000001642	ENSMUST00000126991	98.2143	53.919	19.5592	57.2308	PCG
	ENSMUSG00000001642	ENSMUST00000136559	38.628	18.124	8.14769	21.6332	PCG
	ENSMUSG00000001642	ENSMUST00000142761	93.2872	45.2854	20.8026	53.125	PCG
	ENSMUSG00000001642	ENSMUST00000154655	69.489	34.3455	13.7147	39.1831	PCG
	ENSMUSG00000001663	ENSMUST00000001713	13.4944	8.75882	4.58039	8.94454	PCG
	ENSMUSG00000001663	ENSMUST00000120177	6.07017	4.35827	2.10007	4.17617	PCG
	ENSMUSG00000001663	ENSMUST00000139724	2.57171	3.50213	1.19949	2.42444	PCG
	ENSMUSG00000001665	ENSMUST00000001715	22.9584	NA	5.11539	14.0369	PCG
	ENSMUSG00000001665	ENSMUST00000173537	7.3956	5.75144	1.38305	4.84336	PCG
	ENSMUSG00000001665	ENSMUST00000174649	6.75396	9.10291	2.02795	5.96161	PCG
	ENSMUSG00000001666	ENSMUST00000001716	200.312	39.3828	NA	119.847	PCG
	ENSMUSG00000001666	ENSMUST00000172820	157.56	32.9419	14.3814	68.2944	PCG
	ENSMUSG00000001672	ENSMUST00000001722	0.321121	0.308041	NA	0.314581	PCG
	ENSMUSG00000001672	ENSMUST00000051430	5.80033	4.12889	2.09349	4.00757	PCG
	ENSMUSG00000001674	ENSMUST00000001724	69.4351	30.2778	15.8229	38.5119	PCG
	ENSMUSG00000001674	ENSMUST00000131471	31.4377	8.26954	7.29911	15.6688	PCG
	ENSMUSG00000001674	ENSMUST00000134417	226.206	173.517	68.0811	155.935	PCG
	ENSMUSG00000001674	ENSMUST00000148809	163.502	92.7375	39.7836	98.6742	PCG
	ENSMUSG00000001687	ENSMUST00000079324	9.34165	4.41802	1.88588	5.21519	PCG
	ENSMUSG00000001687	ENSMUST00000164904	12.2085	5.45769	2.51088	6.7257	PCG
	ENSMUSG00000001700	ENSMUST00000070166	8.01425	6.57991	3.0059	5.86669	PCG
	ENSMUSG00000001707	ENSMUST00000001757	13.9696	6.61626	4.11211	8.23267	PCG
	ENSMUSG00000001729	ENSMUST00000128300	15.834	NA	6.00883	10.9214	PCG
	ENSMUSG00000001750	ENSMUST00000001801	1.37796	2.22741	0.589609	1.39833	PCG
	ENSMUSG00000001750	ENSMUST00000122885	0.671017	1.14513	0.264177	0.69344	PCG
	ENSMUSG00000001750	ENSMUST00000126070	0.773376	1.28082	0.318959	0.791053	PCG
	ENSMUSG00000001750	ENSMUST00000131327	0.619213	0.913765	0.264095	0.599024	PCG
	ENSMUSG00000001750	ENSMUST00000132164	0.479269	0.542803	0.152048	0.391373	PCG
	ENSMUSG00000001750	ENSMUST00000135070	1.61975	2.08313	0.7057	1.46953	PCG
	ENSMUSG00000001750	ENSMUST00000145791	1.2995	2.02589	0.541317	1.2889	PCG
	ENSMUSG00000001755	ENSMUST00000001806	55.6752	NA	12.1919	33.9336	PCG
	ENSMUSG00000001755	ENSMUST00000151056	0.830591	1.72136	0.480564	1.01084	PCG
	ENSMUSG00000001761	ENSMUST00000001812	12.7416	7.85011	4.77394	8.45522	PCG
	ENSMUSG00000001763	ENSMUST00000046750	1.77441	1.54163	0.686096	1.33405	PCG
	ENSMUSG00000001763	ENSMUST00000115250	1.48897	1.1408	0.496267	1.04201	PCG
	ENSMUSG00000001767	ENSMUST00000001818	43.2571	23.0771	5.8316	24.0553	PCG
	ENSMUSG00000001767	ENSMUST00000145425	27.8682	NA	4.29924	16.0837	PCG
	ENSMUSG00000001767	ENSMUST00000147904	51.8628	15.2136	3.29583	23.4574	PCG
	ENSMUSG00000001768	ENSMUST00000094480	14.4647	8.6078	3.61529	8.89592	PCG
	ENSMUSG00000001768	ENSMUST00000110005	10.9468	6.72373	2.49663	6.7224	PCG
	ENSMUSG00000001768	ENSMUST00000147976	10.2186	6.55961	2.23979	6.33934	PCG
	ENSMUSG00000001768	ENSMUST00000149269	3.23213	2.11727	NA	2.6747	PCG
	ENSMUSG00000001768	ENSMUST00000150449	1.92313	0.843628	NA	1.38338	PCG
	ENSMUSG00000001774	ENSMUST00000001825	36.2358	19.5237	8.25938	21.3396	PCG
	ENSMUSG00000001783	ENSMUST00000001834	25.9641	10.3354	4.38651	13.562	PCG
	ENSMUSG00000001783	ENSMUST00000139413	21.9262	8.31237	3.19458	11.1444	PCG
	ENSMUSG00000001785	ENSMUST00000001836	38.9541	31.5104	9.30849	26.591	PCG
	ENSMUSG00000001785	ENSMUST00000164053	12.0772	9.27882	2.79941	8.05182	PCG
	ENSMUSG00000001785	ENSMUST00000164562	7.79988	7.00397	1.75265	5.51884	PCG
	ENSMUSG00000001785	ENSMUST00000168509	12.3757	9.94196	2.44367	8.25376	PCG
	ENSMUSG00000001786	ENSMUST00000001837	7.21802	3.49766	2.01211	4.2426	PCG
	ENSMUSG00000001786	ENSMUST00000117597	4.9272	2.29437	1.41439	2.87865	PCG
	ENSMUSG00000001786	ENSMUST00000120344	6.93905	3.27617	1.95665	4.05729	PCG
	ENSMUSG00000001786	ENSMUST00000130320	4.3728	1.64794	1.34227	2.45434	PCG
	ENSMUSG00000001786	ENSMUST00000130383	12.7255	5.97318	1.74058	6.81308	PCG
	ENSMUSG00000001786	ENSMUST00000134490	4.71127	1.60965	1.24198	2.52097	PCG
	ENSMUSG00000001786	ENSMUST00000147168	2.95555	0.721479	0.644958	1.44066	PCG
	ENSMUSG00000001794	ENSMUST00000001845	160.3	127.779	50.9354	113.005	PCG
	ENSMUSG00000001794	ENSMUST00000108196	216.381	171.198	73.8578	153.812	PCG
	ENSMUSG00000001794	ENSMUST00000126116	238.132	215.871	49.357	167.787	PCG
	ENSMUSG00000001794	ENSMUST00000129761	135.934	115.598	41.6345	97.7222	PCG
	ENSMUSG00000001794	ENSMUST00000141851	157.3	128.571	47.0125	110.961	PCG
	ENSMUSG00000001794	ENSMUST00000146852	0.44122	0.373512	0.329047	0.381259	PCG
	ENSMUSG00000001794	ENSMUST00000148973	209.689	155.693	84.7309	150.038	PCG
	ENSMUSG00000001802	ENSMUST00000122409	2.7395	NA	1.30426	2.02188	PCG
	ENSMUSG00000001827	ENSMUST00000001882	12.2149	6.86801	2.73719	7.27338	PCG
	ENSMUSG00000001827	ENSMUST00000106981	12.7209	8.15795	4.37391	8.41757	PCG
	ENSMUSG00000001827	ENSMUST00000106982	20.8086	10.3364	4.6815	11.9422	PCG
	ENSMUSG00000001827	ENSMUST00000106983	12.2573	6.63077	2.66614	7.18472	PCG
	ENSMUSG00000001827	ENSMUST00000106985	15.2909	8.00095	3.23166	8.84118	PCG
	ENSMUSG00000001827	ENSMUST00000106986	14.3392	7.11101	3.23306	8.22777	PCG
	ENSMUSG00000001827	ENSMUST00000123321	5.76777	2.28205	0.521973	2.85726	PCG
	ENSMUSG00000001827	ENSMUST00000123630	4.32418	2.05867	0.572915	2.31859	PCG
	ENSMUSG00000001827	ENSMUST00000124026	1.33676	0.678401	NA	1.00758	PCG
	ENSMUSG00000001827	ENSMUST00000126204	9.89508	4.49207	2.17405	5.5204	PCG
	ENSMUSG00000001827	ENSMUST00000134145	7.63137	4.13617	1.28575	4.3511	PCG
	ENSMUSG00000001827	ENSMUST00000140068	8.0304	3.74791	1.96254	4.58029	PCG
	ENSMUSG00000001827	ENSMUST00000140584	2.15066	1.05212	0.554699	1.25249	PCG
	ENSMUSG00000001827	ENSMUST00000150184	5.67813	2.63541	0.499765	2.93777	PCG
	ENSMUSG00000001827	ENSMUST00000151706	7.30047	3.46081	1.87786	4.21305	PCG
	ENSMUSG00000001827	ENSMUST00000155311	6.37169	2.444	0.869185	3.22829	PCG
	ENSMUSG00000001829	ENSMUST00000001884	5.25361	3.25264	2.00158	3.50261	PCG
	ENSMUSG00000001829	ENSMUST00000106998	7.42899	4.42729	2.87788	4.91138	PCG
	ENSMUSG00000001829	ENSMUST00000123870	1.21823	1.36819	0.304827	0.963748	PCG
	ENSMUSG00000001829	ENSMUST00000136193	1.05984	0.553244	0.285328	0.632806	PCG
	ENSMUSG00000001829	ENSMUST00000137214	1.44464	1.26534	0.480641	1.06354	PCG
	ENSMUSG00000001829	ENSMUST00000142803	4.8813	3.31588	0.752279	2.98315	PCG
	ENSMUSG00000001829	ENSMUST00000147439	3.32931	1.43701	1.52204	2.09612	PCG
	ENSMUSG00000001829	ENSMUST00000150355	6.72331	4.11148	2.36792	4.40091	PCG
	ENSMUSG00000001829	ENSMUST00000150832	11.4144	11.5049	4.43133	9.11687	PCG
	ENSMUSG00000001829	ENSMUST00000153473	3.30462	1.72022	1.63169	2.21884	PCG
	ENSMUSG00000001833	ENSMUST00000115272	45.7227	26.4613	13.2481	28.4774	PCG
	ENSMUSG00000001833	ENSMUST00000165594	49.2941	28.6896	14.4553	30.813	PCG
	ENSMUSG00000001844	ENSMUST00000001900	4.58125	2.05513	1.18897	2.60845	PCG
	ENSMUSG00000001844	ENSMUST00000159718	0.323134	0.222743	0.05869	0.201522	PCG
	ENSMUSG00000001844	ENSMUST00000159813	3.35982	1.37913	0.784596	1.84118	PCG
	ENSMUSG00000001844	ENSMUST00000159941	1.07745	0.667626	0.201342	0.648806	PCG
	ENSMUSG00000001844	ENSMUST00000160061	0.250483	0.287036	0.0832447	0.206921	PCG
	ENSMUSG00000001844	ENSMUST00000161333	0.308991	0.298125	0.106461	0.237859	PCG
	ENSMUSG00000001844	ENSMUST00000161915	13.2777	3.50885	2.81118	6.53259	PCG
	ENSMUSG00000001844	ENSMUST00000162066	0.204431	0.184174	0.0693373	0.152647	PCG
	ENSMUSG00000001844	ENSMUST00000162284	0.223557	0.340635	0.097781	0.220658	PCG
	ENSMUSG00000001844	ENSMUST00000162287	1.41158	0.890671	0.303939	0.868729	PCG
	ENSMUSG00000001844	ENSMUST00000162358	0.354081	0.344078	0.159138	0.285766	PCG
	ENSMUSG00000001844	ENSMUST00000162941	0.694758	0.440721	0.152583	0.429354	PCG
	ENSMUSG00000001847	ENSMUST00000080537	62.2611	36.7404	18.2243	39.0753	PCG
	ENSMUSG00000001847	ENSMUST00000100489	103.426	57.5283	28.4567	63.137	PCG
	ENSMUSG00000001847	ENSMUST00000131513	20.9359	9.76593	4.30656	11.6695	PCG
	ENSMUSG00000001847	ENSMUST00000145709	100.138	59.8551	21.0727	60.3554	PCG
	ENSMUSG00000001855	ENSMUST00000065398	23.4972	13.1157	5.59116	14.068	PCG
	ENSMUSG00000001855	ENSMUST00000123062	3.51934	2.59352	1.02809	2.38032	PCG
	ENSMUSG00000001855	ENSMUST00000124455	50.0159	8.13961	15.1539	24.4365	PCG
	ENSMUSG00000001855	ENSMUST00000126301	8.78904	4.883	2.2759	5.31598	PCG
	ENSMUSG00000001855	ENSMUST00000129496	67.2285	45.5573	16.2126	42.9995	PCG
	ENSMUSG00000001855	ENSMUST00000130185	19.4302	6.30882	2.72728	9.48876	PCG
	ENSMUSG00000001855	ENSMUST00000130975	39.6443	14.6751	6.23013	20.1832	PCG
	ENSMUSG00000001855	ENSMUST00000138012	3.66262	1.76786	0.995619	2.14203	PCG
	ENSMUSG00000001855	ENSMUST00000152791	29.8762	11.0777	6.49237	15.8154	PCG
	ENSMUSG00000001855	ENSMUST00000153096	9.03484	4.44695	3.06688	5.51622	PCG
	ENSMUSG00000001870	ENSMUST00000001927	4.26707	3.13996	1.49705	2.96803	PCG
	ENSMUSG00000001870	ENSMUST00000112514	9.85835	6.77958	3.36091	6.66628	PCG
	ENSMUSG00000001870	ENSMUST00000112516	17.5965	11.2878	5.98429	11.6229	PCG
	ENSMUSG00000001870	ENSMUST00000135447	3.97229	2.77468	1.42618	2.72438	PCG
	ENSMUSG00000001870	ENSMUST00000146839	32.1302	8.93783	4.6354	15.2345	PCG
	ENSMUSG00000001891	ENSMUST00000060895	37.3939	20.9176	9.26447	22.5253	PCG
	ENSMUSG00000001891	ENSMUST00000102875	35.2208	18.2743	8.53357	20.6762	PCG
	ENSMUSG00000001891	ENSMUST00000133343	18.7821	15.0093	5.57609	13.1225	PCG
	ENSMUSG00000001891	ENSMUST00000143890	12.2401	13.9448	3.12736	9.77072	PCG
	ENSMUSG00000001901	ENSMUST00000001965	0.532147	0.352226	0.125037	0.33647	PCG
	ENSMUSG00000001901	ENSMUST00000106903	0.363908	0.236922	0.0898478	0.230226	PCG
	ENSMUSG00000001901	ENSMUST00000145539	0.563641	0.313157	0.133134	0.336644	PCG
	ENSMUSG00000001909	ENSMUST00000001974	7.31704	4.33338	1.50225	4.38422	PCG
	ENSMUSG00000001909	ENSMUST00000077990	3.20747	1.90512	1.49464	2.20241	PCG
	ENSMUSG00000001909	ENSMUST00000109767	4.48027	2.74538	0.941962	2.72254	PCG
	ENSMUSG00000001909	ENSMUST00000109768	8.40903	5.36456	1.73238	5.16866	PCG
	ENSMUSG00000001909	ENSMUST00000125370	7.15531	4.45578	1.50507	4.37205	PCG
	ENSMUSG00000001909	ENSMUST00000127915	17.4402	NA	4.40815	10.9242	PCG
	ENSMUSG00000001909	ENSMUST00000128022	3.75392	2.1049	0.975359	2.27806	PCG
	ENSMUSG00000001909	ENSMUST00000128537	9.47029	6.2774	2.95888	6.23552	PCG
	ENSMUSG00000001909	ENSMUST00000131700	2.15945	1.34471	0.679826	1.39466	PCG
	ENSMUSG00000001909	ENSMUST00000136423	44.7236	NA	13.459	29.0913	PCG
	ENSMUSG00000001909	ENSMUST00000137953	7.32757	4.70451	1.56837	4.53349	PCG
	ENSMUSG00000001909	ENSMUST00000143427	2.16516	1.81035	0.980242	1.65192	PCG
	ENSMUSG00000001909	ENSMUST00000148118	9.22935	5.52005	1.47499	5.40813	PCG
	ENSMUSG00000001909	ENSMUST00000150085	13.095	NA	2.40728	7.75116	PCG
	ENSMUSG00000001909	ENSMUST00000152301	1.41405	0.972412	0.573722	0.986728	PCG
	ENSMUSG00000001909	ENSMUST00000175784	1.71683	1.10682	0.670153	1.1646	PCG
	ENSMUSG00000001909	ENSMUST00000175870	6.69094	3.15905	0.985672	3.61189	PCG
	ENSMUSG00000001909	ENSMUST00000175884	24.5313	NA	4.30028	14.4158	PCG
	ENSMUSG00000001909	ENSMUST00000175980	3.17193	3.86223	1.17592	2.73669	PCG
	ENSMUSG00000001909	ENSMUST00000176053	3.29488	1.31046	NA	2.30267	PCG
	ENSMUSG00000001909	ENSMUST00000176914	2.77391	NA	0.697416	1.73566	PCG
	ENSMUSG00000001909	ENSMUST00000177084	2.65214	1.52894	0.791269	1.65745	PCG
	ENSMUSG00000001909	ENSMUST00000177286	2.47132	1.30053	0.814922	1.52892	PCG
	ENSMUSG00000001909	ENSMUST00000177423	2.22853	1.61522	0.770244	1.538	PCG
	ENSMUSG00000001909	ENSMUST00000177531	2.78826	2.43241	0.713279	1.97798	PCG
	ENSMUSG00000001910	ENSMUST00000001975	39.3954	22.5802	7.35539	23.1103	PCG
	ENSMUSG00000001918	ENSMUST00000108496	10.3666	6.93068	2.67557	6.65761	PCG
	ENSMUSG00000001918	ENSMUST00000127401	8.59115	6.25149	2.22258	5.68841	PCG
	ENSMUSG00000001918	ENSMUST00000131664	3.78607	3.17067	0.678042	2.54493	PCG
	ENSMUSG00000001918	ENSMUST00000134407	5.62668	3.2875	2.36564	3.75994	PCG
	ENSMUSG00000001918	ENSMUST00000135817	12.9937	9.33305	3.47459	8.60045	PCG
	ENSMUSG00000001918	ENSMUST00000141349	4.40357	3.12719	1.60788	3.04621	PCG
	ENSMUSG00000001918	ENSMUST00000147814	4.55003	3.11837	1.32513	2.99784	PCG
	ENSMUSG00000001924	ENSMUST00000001989	70.5922	42.7777	16.9606	43.4435	PCG
	ENSMUSG00000001924	ENSMUST00000089217	100.8	51.2342	21.189	57.741	PCG
	ENSMUSG00000001924	ENSMUST00000130694	12.7111	6.94418	2.51075	7.38867	PCG
	ENSMUSG00000001924	ENSMUST00000137892	85.5248	48.7387	16.6999	50.3211	PCG
	ENSMUSG00000001924	ENSMUST00000152235	22.1505	10.6755	3.96937	12.2651	PCG
	ENSMUSG00000001942	ENSMUST00000002007	17.5875	11.2604	5.81823	11.5554	PCG
	ENSMUSG00000001962	ENSMUST00000114160	17.2803	11.9416	4.39227	11.2047	PCG
	ENSMUSG00000001962	ENSMUST00000138242	10.4584	6.91928	2.89283	6.75684	PCG
	ENSMUSG00000001964	ENSMUST00000002029	74.5083	17.6105	6.75491	32.9579	PCG
	ENSMUSG00000001964	ENSMUST00000088313	20.181	16.1307	7.54863	14.6201	PCG
	ENSMUSG00000001964	ENSMUST00000096424	22.0978	9.75288	3.69385	11.8482	PCG
	ENSMUSG00000001964	ENSMUST00000119197	4.36191	4.23351	1.32342	3.30628	PCG
	ENSMUSG00000001964	ENSMUST00000152288	77.0417	19.1145	7.42862	34.5283	PCG
	ENSMUSG00000001983	ENSMUST00000002048	11.3929	5.8005	2.0244	6.40593	PCG
	ENSMUSG00000001985	ENSMUST00000030676	1.0681	0.545247	0.138747	0.584031	PCG
	ENSMUSG00000001986	ENSMUST00000076349	1.55837	NA	0.279056	0.918714	PCG
	ENSMUSG00000001986	ENSMUST00000139965	1.60231	NA	0.303645	0.952976	PCG
	ENSMUSG00000001986	ENSMUST00000148212	2.37733	0.745932	NA	1.56163	PCG
	ENSMUSG00000001986	ENSMUST00000156721	2.28984	0.689551	NA	1.4897	PCG
	ENSMUSG00000001998	ENSMUST00000002063	9.58459	5.41446	2.10723	5.70209	PCG
	ENSMUSG00000001998	ENSMUST00000110393	1.62814	1.05409	0.480353	1.05419	PCG
	ENSMUSG00000001998	ENSMUST00000110394	5.87505	3.47071	1.63715	3.66097	PCG
	ENSMUSG00000001998	ENSMUST00000129859	0.915567	0.487716	0.321388	0.57489	PCG
	ENSMUSG00000001998	ENSMUST00000142740	5.20524	2.78497	1.70309	3.2311	PCG
	ENSMUSG00000001998	ENSMUST00000149254	3.47886	1.96391	1.13568	2.19282	PCG
	ENSMUSG00000001998	ENSMUST00000175663	7.32159	4.59486	2.18099	4.69915	PCG
	ENSMUSG00000001998	ENSMUST00000177372	5.57732	3.50434	1.59437	3.55868	PCG
	ENSMUSG00000001999	ENSMUST00000002064	6.07036	4.6142	1.40283	4.02913	PCG
	ENSMUSG00000001999	ENSMUST00000110389	5.91648	3.86875	1.60606	3.7971	PCG
	ENSMUSG00000001999	ENSMUST00000135529	5.31107	3.60408	1.28741	3.40085	PCG
	ENSMUSG00000001999	ENSMUST00000142737	5.05081	3.97303	1.75437	3.59274	PCG
	ENSMUSG00000001999	ENSMUST00000142861	7.09146	3.80531	1.23063	4.04247	PCG
	ENSMUSG00000002006	ENSMUST00000002080	7.44504	4.40182	2.3698	4.73888	PCG
	ENSMUSG00000002006	ENSMUST00000114438	9.0714	5.43792	2.90837	5.8059	PCG
	ENSMUSG00000002010	ENSMUST00000052761	82.2141	38.8243	23.7585	48.2657	PCG
	ENSMUSG00000002010	ENSMUST00000129070	27.2245	11.5407	8.84366	15.8696	PCG
	ENSMUSG00000002010	ENSMUST00000129367	34.9782	14.5155	7.55925	19.0177	PCG
	ENSMUSG00000002010	ENSMUST00000140944	65.9051	32.5365	16.7093	38.3836	PCG
	ENSMUSG00000002010	ENSMUST00000142707	21.0226	10.265	4.82082	12.0362	PCG
	ENSMUSG00000002010	ENSMUST00000145341	42.4562	16.8188	10.0831	23.1194	PCG
	ENSMUSG00000002010	ENSMUST00000148419	95.1571	29.6853	68.9721	64.6048	PCG
	ENSMUSG00000002010	ENSMUST00000156299	36.2069	18.5401	11.2826	22.0098	PCG
	ENSMUSG00000002014	ENSMUST00000002090	13.1725	10.9785	3.15303	9.10136	PCG
	ENSMUSG00000002014	ENSMUST00000129239	15.9178	14.071	4.30372	11.4308	PCG
	ENSMUSG00000002014	ENSMUST00000130738	7.89968	8.05553	2.06391	6.00637	PCG
	ENSMUSG00000002014	ENSMUST00000136544	6.98209	3.69114	1.34371	4.00565	PCG
	ENSMUSG00000002014	ENSMUST00000141721	6.63051	8.07022	2.36344	5.68805	PCG
	ENSMUSG00000002014	ENSMUST00000142829	8.27184	8.62625	2.07291	6.32366	PCG
	ENSMUSG00000002014	ENSMUST00000155552	12.0735	8.81105	2.45909	7.78121	PCG
	ENSMUSG00000002014	ENSMUST00000166518	11.9135	9.19474	2.61882	7.90901	PCG
	ENSMUSG00000002015	ENSMUST00000002091	24.1654	14.9813	5.78822	14.9783	PCG
	ENSMUSG00000002017	ENSMUST00000112507	24.268	15.5771	5.5946	15.1466	PCG
	ENSMUSG00000002017	ENSMUST00000140729	1.44613	1.04172	0.363972	0.95061	PCG
	ENSMUSG00000002017	ENSMUST00000141969	11.2698	5.73132	2.58027	6.52713	PCG
	ENSMUSG00000002028	ENSMUST00000002095	18.1081	11.0951	4.16056	11.1212	PCG
	ENSMUSG00000002028	ENSMUST00000114689	16.3978	10.3315	3.95488	10.2281	PCG
	ENSMUSG00000002028	ENSMUST00000128768	10.5242	6.24263	2.47873	6.41518	PCG
	ENSMUSG00000002028	ENSMUST00000138119	42.4551	26.0398	14.3605	27.6185	PCG
	ENSMUSG00000002028	ENSMUST00000152241	33.1702	28.6245	10.4592	24.0846	PCG
	ENSMUSG00000002031	ENSMUST00000002099	5.74701	3.68394	1.87355	3.76817	PCG
	ENSMUSG00000002031	ENSMUST00000118186	21.9851	12.186	7.42856	13.8665	PCG
	ENSMUSG00000002031	ENSMUST00000124534	4.04111	1.75144	1.07183	2.28813	PCG
	ENSMUSG00000002031	ENSMUST00000125877	8.42535	4.46542	3.14233	5.34437	PCG
	ENSMUSG00000002031	ENSMUST00000128150	1.87475	0.738219	0.537681	1.05022	PCG
	ENSMUSG00000002031	ENSMUST00000133167	15.3639	8.09228	3.6158	9.02401	PCG
	ENSMUSG00000002031	ENSMUST00000142586	28.3432	14.0216	6.224	16.1963	PCG
	ENSMUSG00000002031	ENSMUST00000143654	8.71483	5.68794	3.55752	5.98676	PCG
	ENSMUSG00000002031	ENSMUST00000147559	3.36471	1.56302	0.997005	1.97491	PCG
	ENSMUSG00000002031	ENSMUST00000149020	21.4536	10.9786	2.18597	11.5394	PCG
	ENSMUSG00000002031	ENSMUST00000151905	2.60357	1.695	0.862897	1.72049	PCG
	ENSMUSG00000002031	ENSMUST00000154090	3.32686	2.05493	1.15611	2.1793	PCG
	ENSMUSG00000002043	ENSMUST00000002112	1.16574	1.27488	0.212414	0.884347	PCG
	ENSMUSG00000002043	ENSMUST00000108455	0.808735	0.752227	0.111135	0.557366	PCG
	ENSMUSG00000002043	ENSMUST00000136873	0.853725	1.35379	0.162539	0.790018	PCG
	ENSMUSG00000002043	ENSMUST00000147114	2.03556	2.28327	0.374026	1.56429	PCG
	ENSMUSG00000002052	ENSMUST00000002121	43.5274	23.1308	8.72431	25.1275	PCG
	ENSMUSG00000002052	ENSMUST00000108314	47.6662	31.0492	12.3735	30.363	PCG
	ENSMUSG00000002055	ENSMUST00000045026	9.2881	7.59048	2.74575	6.54144	PCG
	ENSMUSG00000002055	ENSMUST00000128359	8.34658	3.65437	1.26147	4.42081	PCG
	ENSMUSG00000002055	ENSMUST00000133579	4.9398	3.70414	1.2898	3.31125	PCG
	ENSMUSG00000002055	ENSMUST00000141026	31.4768	NA	5.74605	18.6114	PCG
	ENSMUSG00000002055	ENSMUST00000146068	5.12072	4.11986	1.30248	3.51435	PCG
	ENSMUSG00000002055	ENSMUST00000149711	7.81094	5.71761	1.68478	5.07111	PCG
	ENSMUSG00000002055	ENSMUST00000150016	37.6162	NA	5.52223	21.5692	PCG
	ENSMUSG00000002058	ENSMUST00000002127	NA	10.9342	4.13946	7.53684	PCG
	ENSMUSG00000002058	ENSMUST00000100755	NA	13.1174	3.61777	8.36757	PCG
	ENSMUSG00000002058	ENSMUST00000108295	NA	11.7414	4.31977	8.03056	PCG
	ENSMUSG00000002058	ENSMUST00000149161	NA	11.9134	3.32676	7.62009	PCG
	ENSMUSG00000002059	ENSMUST00000002128	13.2716	13.7495	3.05292	10.0247	PCG
	ENSMUSG00000002059	ENSMUST00000056241	6.39748	4.82192	1.895	4.37146	PCG
	ENSMUSG00000002059	ENSMUST00000108322	5.70431	5.97374	1.59569	4.42458	PCG
	ENSMUSG00000002059	ENSMUST00000150941	9.80877	6.86996	1.75902	6.14592	PCG
	ENSMUSG00000002059	ENSMUST00000156435	7.01496	8.13842	1.63155	5.59497	PCG
	ENSMUSG00000002064	ENSMUST00000002133	16.8481	7.995	3.43269	9.42527	PCG
	ENSMUSG00000002064	ENSMUST00000133020	8.1735	3.70955	1.62754	4.50353	PCG
	ENSMUSG00000002064	ENSMUST00000154080	19.6186	9.10383	3.75906	10.8272	PCG
	ENSMUSG00000002068	ENSMUST00000108023	27.4344	13.3652	5.58122	15.4603	PCG
	ENSMUSG00000002068	ENSMUST00000128785	17.0209	NA	2.50235	9.7616	PCG
	ENSMUSG00000002068	ENSMUST00000130329	12.8119	5.49967	2.81816	7.04324	PCG
	ENSMUSG00000002076	ENSMUST00000002145	6.99341	3.59323	1.84719	4.14461	PCG
	ENSMUSG00000002076	ENSMUST00000133308	3.5076	1.93944	0.803471	2.0835	PCG
	ENSMUSG00000002076	ENSMUST00000138172	0.730149	0.381179	0.18402	0.431783	PCG
	ENSMUSG00000002083	ENSMUST00000002152	3.0552	3.00168	0.890371	2.31575	PCG
	ENSMUSG00000002102	ENSMUST00000002171	33.244	25.3331	10.1327	22.9033	PCG
	ENSMUSG00000002102	ENSMUST00000067663	63.5646	34.9581	13.7105	37.4111	PCG
	ENSMUSG00000002102	ENSMUST00000111441	63.9728	39.9956	14.0412	39.3365	PCG
	ENSMUSG00000002102	ENSMUST00000131473	79.5729	56.9144	18.9167	51.8013	PCG
	ENSMUSG00000002102	ENSMUST00000141462	80.8119	91.2965	32.9845	68.3643	PCG
	ENSMUSG00000002102	ENSMUST00000145317	150.285	19.5383	28.22	66.0145	PCG
	ENSMUSG00000002102	ENSMUST00000146506	102.82	73.494	27.5014	67.9386	PCG
	ENSMUSG00000002102	ENSMUST00000151419	85.834	78.7394	24.9667	63.18	PCG
	ENSMUSG00000002102	ENSMUST00000152269	49.996	97.5192	25.6043	57.7065	PCG
	ENSMUSG00000002103	ENSMUST00000002172	15.6995	7.90924	3.23312	8.94728	PCG
	ENSMUSG00000002103	ENSMUST00000124131	39.7634	17.4064	8.45683	21.8755	PCG
	ENSMUSG00000002103	ENSMUST00000150403	9.429	5.16763	1.25703	5.28455	PCG
	ENSMUSG00000002103	ENSMUST00000155418	24.4549	12.0365	2.91474	13.1354	PCG
	ENSMUSG00000002104	ENSMUST00000050323	2.87242	1.9707	1.5622	2.13511	PCG
	ENSMUSG00000002104	ENSMUST00000111445	2.84284	1.9281	1.58112	2.11735	PCG
	ENSMUSG00000002104	ENSMUST00000111446	2.36558	2.06112	1.15948	1.86206	PCG
	ENSMUSG00000002105	ENSMUST00000073575	3.6724	3.03136	1.14121	2.61499	PCG
	ENSMUSG00000002105	ENSMUST00000079976	10.4658	7.90705	2.33386	6.90224	PCG
	ENSMUSG00000002105	ENSMUST00000111436	1.05066	1.41329	0.367863	0.943937	PCG
	ENSMUSG00000002105	ENSMUST00000123685	0.462461	0.446442	NA	0.454452	PCG
	ENSMUSG00000002105	ENSMUST00000130252	0.666867	0.478482	NA	0.572674	PCG
	ENSMUSG00000002105	ENSMUST00000153367	1.04978	1.06513	NA	1.05745	PCG
	ENSMUSG00000002107	ENSMUST00000002176	6.08873	3.93494	1.58457	3.86941	PCG
	ENSMUSG00000002107	ENSMUST00000100429	7.79182	4.01826	2.11906	4.64305	PCG
	ENSMUSG00000002107	ENSMUST00000114923	1.15077	1.35308	0.72576	1.07654	PCG
	ENSMUSG00000002107	ENSMUST00000114924	4.2721	2.40838	1.08848	2.58965	PCG
	ENSMUSG00000002107	ENSMUST00000114927	8.83963	5.4986	1.94581	5.42801	PCG
	ENSMUSG00000002107	ENSMUST00000114934	8.38755	4.05626	2.23998	4.8946	PCG
	ENSMUSG00000002107	ENSMUST00000123142	2.14684	1.93839	1.10986	1.73169	PCG
	ENSMUSG00000002107	ENSMUST00000137733	1.99282	1.88684	0.946853	1.60884	PCG
	ENSMUSG00000002107	ENSMUST00000138347	1.89123	1.36879	0.746714	1.33558	PCG
	ENSMUSG00000002107	ENSMUST00000142941	4.93712	3.31846	1.57866	3.27808	PCG
	ENSMUSG00000002107	ENSMUST00000150624	6.7036	4.59781	2.08417	4.46186	PCG
	ENSMUSG00000002107	ENSMUST00000170438	5.33767	2.97488	1.43772	3.25009	PCG
	ENSMUSG00000002109	ENSMUST00000028696	6.63358	4.46466	1.62492	4.24105	PCG
	ENSMUSG00000002109	ENSMUST00000111352	13.2797	7.87565	3.14371	8.09968	PCG
	ENSMUSG00000002109	ENSMUST00000135927	8.6961	6.35018	2.08332	5.70987	PCG
	ENSMUSG00000002109	ENSMUST00000150427	10.0035	7.11251	2.38338	6.49979	PCG
	ENSMUSG00000002109	ENSMUST00000152277	8.24726	5.91209	2.03981	5.39972	PCG
	ENSMUSG00000002129	ENSMUST00000002198	22.5444	9.77006	3.19751	11.8373	PCG
	ENSMUSG00000002129	ENSMUST00000129583	5.24152	2.51691	0.608182	2.78887	PCG
	ENSMUSG00000002129	ENSMUST00000132666	8.13348	4.62878	1.49701	4.75309	PCG
	ENSMUSG00000002129	ENSMUST00000133095	17.3072	17.3351	3.65781	12.7667	PCG
	ENSMUSG00000002147	ENSMUST00000092074	20.5295	15.3336	3.73806	13.2004	PCG
	ENSMUSG00000002190	ENSMUST00000002259	15.2636	10.0243	4.54212	9.94333	PCG
	ENSMUSG00000002190	ENSMUST00000109831	16.9269	9.19842	4.99868	10.3747	PCG
	ENSMUSG00000002204	ENSMUST00000002274	0.822576	0.692455	0.247778	0.587603	PCG
	ENSMUSG00000002204	ENSMUST00000153124	2.75712	2.9848	1.05592	2.26595	PCG
	ENSMUSG00000002205	ENSMUST00000002275	11.2012	6.70832	2.84494	6.91817	PCG
	ENSMUSG00000002205	ENSMUST00000125705	4.22576	3.33111	0.847219	2.80136	PCG
	ENSMUSG00000002205	ENSMUST00000134750	18.9376	10.5481	3.67514	11.0536	PCG
	ENSMUSG00000002205	ENSMUST00000135783	7.80665	3.81866	1.77384	4.46639	PCG
	ENSMUSG00000002205	ENSMUST00000136069	6.62432	3.9193	1.55351	4.03238	PCG
	ENSMUSG00000002205	ENSMUST00000144515	11.7372	7.77992	2.58454	7.36723	PCG
	ENSMUSG00000002205	ENSMUST00000147952	8.6437	5.65424	2.09774	5.46523	PCG
	ENSMUSG00000002205	ENSMUST00000165957	8.61268	4.96298	1.49932	5.02499	PCG
	ENSMUSG00000002205	ENSMUST00000171821	8.28745	5.21453	1.79611	5.09936	PCG
	ENSMUSG00000002210	ENSMUST00000002280	3.89303	1.77148	1.19287	2.28579	PCG
	ENSMUSG00000002210	ENSMUST00000108434	5.0762	1.54886	1.73105	2.78537	PCG
	ENSMUSG00000002210	ENSMUST00000123188	1.54015	NA	0.494858	1.0175	PCG
	ENSMUSG00000002210	ENSMUST00000139481	6.47245	2.53301	2.61975	3.87507	PCG
	ENSMUSG00000002210	ENSMUST00000146381	5.06808	1.91338	1.19245	2.72464	PCG
	ENSMUSG00000002210	ENSMUST00000148288	4.695	2.20539	1.055	2.6518	PCG
	ENSMUSG00000002221	ENSMUST00000002291	19.7558	15.636	5.59068	13.6608	PCG
	ENSMUSG00000002222	ENSMUST00000002292	12.1005	7.5484	2.69807	7.44898	PCG
	ENSMUSG00000002222	ENSMUST00000123947	4.99303	5.05219	NA	5.02261	PCG
	ENSMUSG00000002222	ENSMUST00000140696	3.38675	3.0679	0.800375	2.41834	PCG
	ENSMUSG00000002222	ENSMUST00000149415	10.4642	7.32984	2.17961	6.65788	PCG
	ENSMUSG00000002227	ENSMUST00000002297	6.23731	3.14356	1.45336	3.61141	PCG
	ENSMUSG00000002227	ENSMUST00000106774	6.55555	3.63174	1.56158	3.91629	PCG
	ENSMUSG00000002227	ENSMUST00000106775	6.7997	3.53455	1.57266	3.96897	PCG
	ENSMUSG00000002227	ENSMUST00000136148	7.77955	4.18216	1.87721	4.61297	PCG
	ENSMUSG00000002227	ENSMUST00000145414	2.18431	0.860406	0.364915	1.13654	PCG
	ENSMUSG00000002227	ENSMUST00000166979	7.49212	3.92975	1.80821	4.41003	PCG
	ENSMUSG00000002227	ENSMUST00000168015	6.66847	3.47087	1.54891	3.89608	PCG
	ENSMUSG00000002233	ENSMUST00000002303	10.0029	5.91346	3.98212	6.63283	PCG
	ENSMUSG00000002233	ENSMUST00000106787	10.2384	5.73333	3.7078	6.55985	PCG
	ENSMUSG00000002233	ENSMUST00000176347	6.48318	5.11542	3.34656	4.98172	PCG
	ENSMUSG00000002249	ENSMUST00000080572	2.89522	1.95862	NA	2.42692	PCG
	ENSMUSG00000002249	ENSMUST00000114799	2.47607	1.81658	NA	2.14633	PCG
	ENSMUSG00000002249	ENSMUST00000127212	3.21172	2.24284	NA	2.72728	PCG
	ENSMUSG00000002249	ENSMUST00000154873	1.84123	1.34231	NA	1.59177	PCG
	ENSMUSG00000002249	ENSMUST00000156862	2.92578	2.03839	NA	2.48208	PCG
	ENSMUSG00000002250	ENSMUST00000002320	4.89647	3.32981	1.54434	3.25687	PCG
	ENSMUSG00000002250	ENSMUST00000123020	1.52795	1.53262	0.587959	1.21618	PCG
	ENSMUSG00000002250	ENSMUST00000142226	13.6068	9.20345	4.72277	9.17766	PCG
	ENSMUSG00000002250	ENSMUST00000166744	12.2533	8.52972	3.93934	8.24079	PCG
	ENSMUSG00000002250	ENSMUST00000169040	2.39151	1.7224	0.597373	1.57043	PCG
	ENSMUSG00000002257	ENSMUST00000002327	1.57922	1.30617	0.383301	1.08956	PCG
	ENSMUSG00000002265	ENSMUST00000051209	36.9159	21.3269	9.83942	22.6941	PCG
	ENSMUSG00000002265	ENSMUST00000143703	5.83921	3.52809	2.07436	3.81389	PCG
	ENSMUSG00000002265	ENSMUST00000150182	20.1159	13.2412	5.71191	13.023	PCG
	ENSMUSG00000002265	ENSMUST00000155910	244.456	59.8819	NA	152.169	PCG
	ENSMUSG00000002266	ENSMUST00000002336	1.93842	1.66892	0.996924	1.53475	PCG
	ENSMUSG00000002266	ENSMUST00000122432	2.56608	2.23676	1.60092	2.13459	PCG
	ENSMUSG00000002279	ENSMUST00000063344	12.1587	7.68541	2.42058	7.42155	PCG
	ENSMUSG00000002279	ENSMUST00000116641	10.1798	6.4295	1.87827	6.16253	PCG
	ENSMUSG00000002279	ENSMUST00000126164	6.47764	2.80071	1.56513	3.61449	PCG
	ENSMUSG00000002279	ENSMUST00000127280	2.06275	1.80189	0.559134	1.47459	PCG
	ENSMUSG00000002279	ENSMUST00000128146	2.7356	1.64517	0.818943	1.73324	PCG
	ENSMUSG00000002279	ENSMUST00000137201	15.3638	8.732	2.85557	8.98381	PCG
	ENSMUSG00000002279	ENSMUST00000142264	2.1102	1.6058	0.830792	1.5156	PCG
	ENSMUSG00000002279	ENSMUST00000154842	2.53511	1.29647	0.254198	1.36193	PCG
	ENSMUSG00000002279	ENSMUST00000156868	2.77389	1.12743	NA	1.95066	PCG
	ENSMUSG00000002280	ENSMUST00000002350	11.921	4.9288	1.47575	6.10851	PCG
	ENSMUSG00000002280	ENSMUST00000131458	2.97735	2.81503	0.617995	2.13679	PCG
	ENSMUSG00000002280	ENSMUST00000134108	9.12689	4.56325	0.80125	4.83046	PCG
	ENSMUSG00000002280	ENSMUST00000149645	6.19738	2.46267	0.695979	3.11868	PCG
	ENSMUSG00000002289	ENSMUST00000002360	27.5014	13.7783	6.76542	16.015	PCG
	ENSMUSG00000002289	ENSMUST00000173869	44.9343	22.1314	13.1806	26.7488	PCG
	ENSMUSG00000002289	ENSMUST00000174858	17.7902	6.8396	NA	12.3149	PCG
	ENSMUSG00000002297	ENSMUST00000002368	37.2172	17.3725	9.11204	21.2339	PCG
	ENSMUSG00000002297	ENSMUST00000163141	11.9164	6.82074	4.20646	7.64787	PCG
	ENSMUSG00000002297	ENSMUST00000166364	12.0884	5.00596	2.43034	6.50823	PCG
	ENSMUSG00000002297	ENSMUST00000168500	28.8463	14.1905	6.78627	16.6077	PCG
	ENSMUSG00000002297	ENSMUST00000168637	12.6224	6.39257	5.58624	8.2004	PCG
	ENSMUSG00000002297	ENSMUST00000170927	15.0414	10.6849	4.64933	10.1252	PCG
	ENSMUSG00000002297	ENSMUST00000171808	33.3221	16.4793	8.39396	19.3984	PCG
	ENSMUSG00000002307	ENSMUST00000079421	19.7064	11.1223	3.80213	11.5436	PCG
	ENSMUSG00000002307	ENSMUST00000170075	16.9075	8.51763	3.76345	9.72952	PCG
	ENSMUSG00000002307	ENSMUST00000172859	4.63007	1.96209	0.884204	2.49212	PCG
	ENSMUSG00000002307	ENSMUST00000173028	15.4011	7.34251	4.19042	8.97802	PCG
	ENSMUSG00000002307	ENSMUST00000173279	72.914	44.9345	14.2219	44.0235	PCG
	ENSMUSG00000002307	ENSMUST00000173626	10.3142	4.1095	2.4512	5.62497	PCG
	ENSMUSG00000002307	ENSMUST00000174146	29.4089	15.6998	5.5472	16.8853	PCG
	ENSMUSG00000002307	ENSMUST00000174541	20.9136	11.5686	4.13647	12.2062	PCG
	ENSMUSG00000002307	ENSMUST00000174646	15.8395	7.47854	3.12423	8.81408	PCG
	ENSMUSG00000002308	ENSMUST00000002379	24.3609	14.6294	5.24598	14.7454	PCG
	ENSMUSG00000002308	ENSMUST00000087559	47.082	29.7989	10.4326	29.1045	PCG
	ENSMUSG00000002319	ENSMUST00000047131	45.0181	NA	7.74205	26.3801	PCG
	ENSMUSG00000002319	ENSMUST00000125133	23.156	17.226	NA	20.191	PCG
	ENSMUSG00000002319	ENSMUST00000135221	37.4475	NA	6.99105	22.2193	PCG
	ENSMUSG00000002319	ENSMUST00000141499	31.1089	NA	7.05861	19.0838	PCG
	ENSMUSG00000002319	ENSMUST00000148351	32.8134	29.6856	7.64719	23.3821	PCG
	ENSMUSG00000002319	ENSMUST00000148942	20.8981	19.0845	NA	19.9913	PCG
	ENSMUSG00000002319	ENSMUST00000155464	12.8215	12.4791	3.74891	9.68316	PCG
	ENSMUSG00000002319	ENSMUST00000156420	26.223	NA	4.85537	15.5392	PCG
	ENSMUSG00000002320	ENSMUST00000002391	20.0801	16.3026	3.40992	13.2642	PCG
	ENSMUSG00000002320	ENSMUST00000120041	31.0717	25.8137	4.41811	20.4345	PCG
	ENSMUSG00000002320	ENSMUST00000121791	27.9823	20.3139	4.78055	17.6923	PCG
	ENSMUSG00000002320	ENSMUST00000121937	31.7109	26.2227	5.42783	21.1205	PCG
	ENSMUSG00000002320	ENSMUST00000122358	30.8631	23.4311	4.96958	19.7546	PCG
	ENSMUSG00000002320	ENSMUST00000130167	33.7039	NA	4.30503	19.0044	PCG
	ENSMUSG00000002320	ENSMUST00000132338	34.4295	26.8809	4.92457	22.0783	PCG
	ENSMUSG00000002320	ENSMUST00000138085	24.7929	16.2363	NA	20.5146	PCG
	ENSMUSG00000002320	ENSMUST00000139313	8.36724	4.32739	1.69659	4.79707	PCG
	ENSMUSG00000002320	ENSMUST00000149726	22.7267	16.1318	3.6441	14.1675	PCG
	ENSMUSG00000002324	ENSMUST00000002395	4.81142	5.94063	1.14717	3.9664	PCG
	ENSMUSG00000002325	ENSMUST00000130697	10.4667	4.13173	2.60881	5.73574	PCG
	ENSMUSG00000002325	ENSMUST00000134863	6.47759	3.3987	1.76352	3.87994	PCG
	ENSMUSG00000002325	ENSMUST00000136109	0.409353	0.216928	0.210297	0.27886	PCG
	ENSMUSG00000002325	ENSMUST00000138037	11.7258	6.09611	2.24066	6.68752	PCG
	ENSMUSG00000002325	ENSMUST00000145680	9.12497	7.69078	3.94577	6.92051	PCG
	ENSMUSG00000002326	ENSMUST00000002397	13.271	8.24433	2.86843	8.12791	PCG
	ENSMUSG00000002332	ENSMUST00000002403	19.5414	12.4931	5.25732	12.4306	PCG
	ENSMUSG00000002332	ENSMUST00000128802	10.3233	7.34156	3.39869	7.02117	PCG
	ENSMUSG00000002341	ENSMUST00000002412	19.2219	11.9826	5.62145	12.2753	PCG
	ENSMUSG00000002342	ENSMUST00000002413	3.10282	2.16646	0.97816	2.08248	PCG
	ENSMUSG00000002342	ENSMUST00000123923	0.198336	0.349964	NA	0.27415	PCG
	ENSMUSG00000002342	ENSMUST00000125906	0.569627	0.273755	NA	0.421691	PCG
	ENSMUSG00000002342	ENSMUST00000133084	0.497723	0.306704	NA	0.402213	PCG
	ENSMUSG00000002342	ENSMUST00000147656	2.48372	1.79882	0.76296	1.68183	PCG
	ENSMUSG00000002342	ENSMUST00000149105	1.63128	1.23476	0.514637	1.12689	PCG
	ENSMUSG00000002343	ENSMUST00000019679	1.67976	1.17011	0.332747	1.06087	PCG
	ENSMUSG00000002343	ENSMUST00000130319	0.431233	0.267898	NA	0.349566	PCG
	ENSMUSG00000002343	ENSMUST00000135931	2.29591	1.04861	0.468838	1.27112	PCG
	ENSMUSG00000002343	ENSMUST00000147387	0.73989	0.557219	NA	0.648555	PCG
	ENSMUSG00000002345	ENSMUST00000002418	3.27615	2.74624	0.926314	2.31623	PCG
	ENSMUSG00000002345	ENSMUST00000110139	4.45479	4.17541	1.18695	3.27239	PCG
	ENSMUSG00000002345	ENSMUST00000123760	0.937037	0.788568	0.240799	0.655468	PCG
	ENSMUSG00000002345	ENSMUST00000123976	1.56209	1.38482	0.39582	1.11424	PCG
	ENSMUSG00000002345	ENSMUST00000129668	2.86067	2.87722	0.837296	2.19173	PCG
	ENSMUSG00000002345	ENSMUST00000163756	NA	0.316989	0.0620827	0.189536	PCG
	ENSMUSG00000002346	ENSMUST00000063788	17.6562	10.1473	3.7348	10.5128	PCG
	ENSMUSG00000002346	ENSMUST00000110127	16.0137	11.604	4.16796	10.5952	PCG
	ENSMUSG00000002346	ENSMUST00000134596	3.28655	2.817	0.894326	2.33262	PCG
	ENSMUSG00000002346	ENSMUST00000139333	12.798	8.60335	2.99634	8.13257	PCG
	ENSMUSG00000002346	ENSMUST00000150706	6.58573	4.16451	1.18177	3.97734	PCG
	ENSMUSG00000002365	ENSMUST00000002436	11.3902	7.45209	2.40447	7.08225	PCG
	ENSMUSG00000002372	ENSMUST00000002445	10.8039	6.88158	1.77517	6.48688	PCG
	ENSMUSG00000002379	ENSMUST00000002452	10.4165	10.0424	4.66374	8.3742	PCG
	ENSMUSG00000002384	ENSMUST00000002457	16.3192	11.1996	3.96628	10.495	PCG
	ENSMUSG00000002384	ENSMUST00000151850	2.34183	1.04293	0.495842	1.29353	PCG
	ENSMUSG00000002393	ENSMUST00000002466	4.56173	5.36081	0.704913	3.54248	PCG
	ENSMUSG00000002393	ENSMUST00000132630	6.58791	5.65747	0.984294	4.40989	PCG
	ENSMUSG00000002393	ENSMUST00000155463	5.17258	21.6672	0.857914	9.23255	PCG
	ENSMUSG00000002393	ENSMUST00000156270	1.12699	1.02032	0.650684	0.932663	PCG
	ENSMUSG00000002395	ENSMUST00000136368	17.3009	NA	1.8883	9.59461	PCG
	ENSMUSG00000002395	ENSMUST00000139541	5.69013	NA	2.08733	3.88873	PCG
	ENSMUSG00000002395	ENSMUST00000143657	94.7666	NA	20.8616	57.8141	PCG
	ENSMUSG00000002395	ENSMUST00000146221	28.4131	NA	3.82393	16.1185	PCG
	ENSMUSG00000002396	ENSMUST00000002469	5.39324	4.02934	2.03845	3.82035	PCG
	ENSMUSG00000002396	ENSMUST00000110051	8.65107	4.27944	2.44526	5.12525	PCG
	ENSMUSG00000002396	ENSMUST00000110052	1.91925	1.41331	0.3169	1.21649	PCG
	ENSMUSG00000002409	ENSMUST00000172467	11.3283	4.14508	1.5365	5.66997	PCG
	ENSMUSG00000002409	ENSMUST00000173223	14.5582	5.43166	NA	9.99494	PCG
	ENSMUSG00000002413	ENSMUST00000002487	15.2567	9.01509	3.56266	9.27814	PCG
	ENSMUSG00000002413	ENSMUST00000101497	24.6218	14.1968	6.21959	15.0127	PCG
	ENSMUSG00000002413	ENSMUST00000167073	1.67664	1.33013	0.569941	1.19224	PCG
	ENSMUSG00000002413	ENSMUST00000167169	54.1834	25.2303	11.9243	30.446	PCG
	ENSMUSG00000002413	ENSMUST00000169647	13.5833	7.04608	2.9419	7.8571	PCG
	ENSMUSG00000002416	ENSMUST00000002490	18.0548	15.2468	5.94272	13.0814	PCG
	ENSMUSG00000002416	ENSMUST00000119379	22.8686	20.2395	7.40512	16.8378	PCG
	ENSMUSG00000002416	ENSMUST00000128064	2.16413	1.56818	0.645015	1.45911	PCG
	ENSMUSG00000002416	ENSMUST00000135239	17.6621	4.88134	3.45069	8.66473	PCG
	ENSMUSG00000002416	ENSMUST00000135671	6.17594	3.44395	1.62649	3.74879	PCG
	ENSMUSG00000002416	ENSMUST00000146793	17.5107	14.2662	4.86302	12.2133	PCG
	ENSMUSG00000002428	ENSMUST00000002502	16.6016	9.81198	4.60863	10.3407	PCG
	ENSMUSG00000002428	ENSMUST00000128127	10.9234	6.66609	3.1141	6.90119	PCG
	ENSMUSG00000002428	ENSMUST00000143005	12.3508	7.74815	3.64754	7.91551	PCG
	ENSMUSG00000002428	ENSMUST00000145853	16.92	10.0831	4.93327	10.6455	PCG
	ENSMUSG00000002428	ENSMUST00000154233	3.80685	2.26292	1.46758	2.51245	PCG
	ENSMUSG00000002428	ENSMUST00000155635	21.1141	12.6348	5.40694	13.0519	PCG
	ENSMUSG00000002455	ENSMUST00000002529	17.191	11.9848	4.76845	11.3148	PCG
	ENSMUSG00000002455	ENSMUST00000132714	7.8732	4.3581	1.28954	4.50695	PCG
	ENSMUSG00000002455	ENSMUST00000136481	24.1079	17.1659	6.90434	16.0594	PCG
	ENSMUSG00000002455	ENSMUST00000139955	8.20864	5.83341	1.85146	5.29784	PCG
	ENSMUSG00000002458	ENSMUST00000002532	NA	96.5269	25.7642	61.1455	PCG
	ENSMUSG00000002458	ENSMUST00000108769	NA	100.18	22.8213	61.5006	PCG
	ENSMUSG00000002458	ENSMUST00000108772	NA	38.5054	7.16462	22.835	PCG
	ENSMUSG00000002458	ENSMUST00000108776	NA	26.39	5.53151	15.9608	PCG
	ENSMUSG00000002458	ENSMUST00000108779	9.24282	4.24172	2.55188	5.34547	PCG
	ENSMUSG00000002458	ENSMUST00000124776	NA	43.9113	10.1664	27.0389	PCG
	ENSMUSG00000002458	ENSMUST00000130712	NA	21.4008	4.35951	12.8801	PCG
	ENSMUSG00000002458	ENSMUST00000143510	NA	17.6683	3.44725	10.5578	PCG
	ENSMUSG00000002458	ENSMUST00000144476	1.41	0.664855	0.389971	0.821608	PCG
	ENSMUSG00000002459	ENSMUST00000002533	1.41609	0.34032	0.255898	0.670768	PCG
	ENSMUSG00000002459	ENSMUST00000118000	1.56885	0.283735	0.287048	0.713212	PCG
	ENSMUSG00000002459	ENSMUST00000119256	1.79041	0.31945	0.453979	0.854613	PCG
	ENSMUSG00000002459	ENSMUST00000147158	0.52431	NA	0.119038	0.321674	PCG
	ENSMUSG00000002459	ENSMUST00000170566	1.999	0.267636	0.521929	0.929523	PCG
	ENSMUSG00000002477	ENSMUST00000002551	43.5675	25.536	14.7316	27.945	PCG
	ENSMUSG00000002486	ENSMUST00000094441	7.5203	6.34282	1.89541	5.25284	PCG
	ENSMUSG00000002486	ENSMUST00000124242	10.0151	8.19027	2.55751	6.92095	PCG
	ENSMUSG00000002489	ENSMUST00000002588	12.5234	7.05304	3.76843	7.78164	PCG
	ENSMUSG00000002489	ENSMUST00000089084	15.7929	8.13772	4.64143	9.52403	PCG
	ENSMUSG00000002489	ENSMUST00000114122	16.1488	8.49808	4.4912	9.71269	PCG
	ENSMUSG00000002489	ENSMUST00000114124	9.27165	5.05137	2.72022	5.68108	PCG
	ENSMUSG00000002489	ENSMUST00000124433	2.76855	0.998133	1.11035	1.62568	PCG
	ENSMUSG00000002489	ENSMUST00000130951	1.76546	0.767065	0.763919	1.09882	PCG
	ENSMUSG00000002489	ENSMUST00000134021	20.2114	6.42863	NA	13.32	PCG
	ENSMUSG00000002489	ENSMUST00000136760	2.95305	NA	2.96935	2.9612	PCG
	ENSMUSG00000002489	ENSMUST00000144691	0.806115	0.420378	0.285904	0.504132	PCG
	ENSMUSG00000002489	ENSMUST00000151655	1.31601	1.28622	0.70263	1.10162	PCG
	ENSMUSG00000002489	ENSMUST00000155915	1.06429	1.15794	0.714441	0.97889	PCG
	ENSMUSG00000002489	ENSMUST00000163370	11.2365	6.32178	3.23107	6.92979	PCG
	ENSMUSG00000002489	ENSMUST00000164263	15.5493	7.02962	3.86123	8.81339	PCG
	ENSMUSG00000002489	ENSMUST00000178095	16.8536	7.78232	2.81236	9.14944	PCG
	ENSMUSG00000002496	ENSMUST00000097373	10.8202	6.10151	2.7598	6.56049	PCG
	ENSMUSG00000002504	ENSMUST00000002572	34.7107	21.5607	11.5262	22.5992	PCG
	ENSMUSG00000002504	ENSMUST00000019684	50.6869	16.9106	9.06289	25.5535	PCG
	ENSMUSG00000002524	ENSMUST00000002599	152.277	93.0957	34.1383	93.1702	PCG
	ENSMUSG00000002524	ENSMUST00000100527	163.938	113.117	40.1674	105.741	PCG
	ENSMUSG00000002546	ENSMUST00000081670	5.74654	3.66414	1.33261	3.5811	PCG
	ENSMUSG00000002546	ENSMUST00000100194	7.72726	4.45469	1.72489	4.63561	PCG
	ENSMUSG00000002546	ENSMUST00000113377	7.61566	5.39687	1.82702	4.94652	PCG
	ENSMUSG00000002546	ENSMUST00000126276	8.3967	3.48515	1.53728	4.47304	PCG
	ENSMUSG00000002546	ENSMUST00000127276	2.72295	3.87447	2.3616	2.98634	PCG
	ENSMUSG00000002546	ENSMUST00000129193	8.49161	6.85789	2.52027	5.95659	PCG
	ENSMUSG00000002546	ENSMUST00000131712	7.86982	5.97498	2.28072	5.37517	PCG
	ENSMUSG00000002546	ENSMUST00000139494	4.40206	3.69116	2.23376	3.44233	PCG
	ENSMUSG00000002546	ENSMUST00000147707	6.67542	6.29744	2.92118	5.29801	PCG
	ENSMUSG00000002550	ENSMUST00000002625	13.7793	NA	1.57419	7.67672	PCG
	ENSMUSG00000002550	ENSMUST00000138133	5.46764	NA	1.30549	3.38657	PCG
	ENSMUSG00000002578	ENSMUST00000065334	2.99296	2.2161	0.361009	1.85669	PCG
	ENSMUSG00000002578	ENSMUST00000105233	7.84346	5.64828	1.50387	4.99854	PCG
	ENSMUSG00000002578	ENSMUST00000119614	10.2982	5.493	2.09577	5.96231	PCG
	ENSMUSG00000002578	ENSMUST00000133342	17.9811	10.7709	4.36586	11.0393	PCG
	ENSMUSG00000002602	ENSMUST00000002677	4.53647	3.17425	1.09439	2.93504	PCG
	ENSMUSG00000002602	ENSMUST00000085948	5.24844	3.79348	1.17758	3.4065	PCG
	ENSMUSG00000002602	ENSMUST00000124442	12.7956	6.76574	2.61927	7.39352	PCG
	ENSMUSG00000002608	ENSMUST00000002683	4.79189	4.297	1.43683	3.50857	PCG
	ENSMUSG00000002608	ENSMUST00000125699	2.01303	2.53094	0.532051	1.69201	PCG
	ENSMUSG00000002608	ENSMUST00000129429	1.05932	0.776055	0.152566	0.662648	PCG
	ENSMUSG00000002608	ENSMUST00000137046	0.793338	0.718515	0.270555	0.594136	PCG
	ENSMUSG00000002608	ENSMUST00000140847	1.74478	1.49194	0.3755	1.20407	PCG
	ENSMUSG00000002608	ENSMUST00000154143	1.14784	1.04486	0.193789	0.795495	PCG
	ENSMUSG00000002608	ENSMUST00000156365	0.919595	0.777282	0.357804	0.684893	PCG
	ENSMUSG00000002617	ENSMUST00000037057	8.59307	3.62651	2.52531	4.91496	PCG
	ENSMUSG00000002617	ENSMUST00000135840	5.93409	2.33058	1.52668	3.26378	PCG
	ENSMUSG00000002617	ENSMUST00000140313	9.73634	2.90463	4.11186	5.58428	PCG
	ENSMUSG00000002617	ENSMUST00000142999	2.24757	0.739692	0.15662	1.04796	PCG
	ENSMUSG00000002617	ENSMUST00000151447	10.9602	1.35433	NA	6.15724	PCG
	ENSMUSG00000002617	ENSMUST00000172177	7.98507	3.85185	2.61274	4.81655	PCG
	ENSMUSG00000002625	ENSMUST00000050214	6.29749	3.11995	1.41143	3.60962	PCG
	ENSMUSG00000002635	ENSMUST00000002710	12.0121	5.99806	2.62577	6.87865	PCG
	ENSMUSG00000002635	ENSMUST00000125803	7.74891	4.88408	1.5356	4.72286	PCG
	ENSMUSG00000002635	ENSMUST00000148381	8.02225	5.00698	1.92845	4.98589	PCG
	ENSMUSG00000002658	ENSMUST00000002733	129.621	87.8358	23.0783	80.1782	PCG
	ENSMUSG00000002660	ENSMUST00000002735	15.7875	7.26124	1.79786	8.28222	PCG
	ENSMUSG00000002661	ENSMUST00000074141	16.434	5.25523	2.04747	7.91224	PCG
	ENSMUSG00000002679	ENSMUST00000002756	22.0472	12.2414	4.55505	12.9479	PCG
	ENSMUSG00000002679	ENSMUST00000159187	25.8733	14.0793	4.74751	14.9	PCG
	ENSMUSG00000002679	ENSMUST00000160739	32.3931	5.94631	2.59279	13.6441	PCG
	ENSMUSG00000002679	ENSMUST00000161211	27.9061	16.6321	5.82999	16.7894	PCG
	ENSMUSG00000002679	ENSMUST00000161598	23.0366	13.1896	4.45822	13.5615	PCG
	ENSMUSG00000002679	ENSMUST00000161902	33.5751	19.3105	6.39577	19.7604	PCG
	ENSMUSG00000002688	ENSMUST00000002765	1.17583	0.396632	0.330966	0.634476	PCG
	ENSMUSG00000002718	ENSMUST00000002790	51.1147	36.4452	11.777	33.1123	PCG
	ENSMUSG00000002718	ENSMUST00000132402	83.237	54.941	17.663	51.947	PCG
	ENSMUSG00000002718	ENSMUST00000135139	79.0563	51.8381	14.7358	48.5434	PCG
	ENSMUSG00000002718	ENSMUST00000145819	27.459	20.7398	6.36894	18.1893	PCG
	ENSMUSG00000002718	ENSMUST00000163437	102.657	70.1155	22.6058	65.126	PCG
	ENSMUSG00000002718	ENSMUST00000163917	1.36186	1.16324	0.581227	1.03544	PCG
	ENSMUSG00000002718	ENSMUST00000164974	65.3089	43.4168	15.3964	41.3741	PCG
	ENSMUSG00000002718	ENSMUST00000166871	103.263	66.3566	20.0949	63.2381	PCG
	ENSMUSG00000002718	ENSMUST00000168599	51.8647	37.442	12.7099	34.0055	PCG
	ENSMUSG00000002718	ENSMUST00000169290	52.0669	35.0104	12.6642	33.2472	PCG
	ENSMUSG00000002718	ENSMUST00000171410	12.4601	8.21343	2.69339	7.78896	PCG
	ENSMUSG00000002728	ENSMUST00000002805	18.072	9.69103	3.38673	10.3833	PCG
	ENSMUSG00000002728	ENSMUST00000110000	23.7217	11.5034	3.82824	13.0178	PCG
	ENSMUSG00000002728	ENSMUST00000129502	12.6026	7.07465	1.94844	7.20858	PCG
	ENSMUSG00000002728	ENSMUST00000134759	11.4622	5.76173	2.493	6.57232	PCG
	ENSMUSG00000002728	ENSMUST00000136330	4.5777	2.75774	1.05026	2.79523	PCG
	ENSMUSG00000002728	ENSMUST00000149461	10.6832	6.02934	1.98978	6.23409	PCG
	ENSMUSG00000002728	ENSMUST00000150316	15.4274	8.05197	3.12838	8.86925	PCG
	ENSMUSG00000002728	ENSMUST00000165635	8.66195	4.35388	1.55987	4.85857	PCG
	ENSMUSG00000002728	ENSMUST00000169732	7.07034	3.94264	1.28514	4.09937	PCG
	ENSMUSG00000002731	ENSMUST00000002808	4.98888	5.76492	2.61141	4.45507	PCG
	ENSMUSG00000002731	ENSMUST00000140493	6.91869	4.5173	2.37417	4.60339	PCG
	ENSMUSG00000002732	ENSMUST00000002809	2.45666	1.12651	0.747082	1.44342	PCG
	ENSMUSG00000002732	ENSMUST00000147355	NA	7.55566	5.51962	6.53764	PCG
	ENSMUSG00000002732	ENSMUST00000176815	1.69546	0.746395	0.577727	1.00653	PCG
	ENSMUSG00000002733	ENSMUST00000111920	13.6661	7.94102	2.49867	8.03526	PCG
	ENSMUSG00000002733	ENSMUST00000125119	11.9001	5.88374	3.36303	7.04895	PCG
	ENSMUSG00000002741	ENSMUST00000002818	18.2168	11.2219	2.51176	10.6501	PCG
	ENSMUSG00000002741	ENSMUST00000143834	9.45749	4.71033	1.84648	5.3381	PCG
	ENSMUSG00000002748	ENSMUST00000002825	12.1745	8.02194	3.39936	7.86525	PCG
	ENSMUSG00000002748	ENSMUST00000136947	5.03307	2.50576	1.41523	2.98469	PCG
	ENSMUSG00000002748	ENSMUST00000142307	14.6122	9.17606	5.09984	9.62937	PCG
	ENSMUSG00000002748	ENSMUST00000176793	8.05201	3.94763	1.56513	4.52159	PCG
	ENSMUSG00000002763	ENSMUST00000002840	9.09607	4.69981	1.25786	5.01791	PCG
	ENSMUSG00000002763	ENSMUST00000127897	6.38747	2.93278	0.399892	3.24005	PCG
	ENSMUSG00000002763	ENSMUST00000144964	8.13345	3.8455	1.02205	4.33367	PCG
	ENSMUSG00000002767	ENSMUST00000002844	37.5484	20.3076	8.42989	22.0953	PCG
	ENSMUSG00000002767	ENSMUST00000113429	24.6316	13.215	5.2155	14.354	PCG
	ENSMUSG00000002767	ENSMUST00000113430	31.7085	16.8694	7.36988	18.6493	PCG
	ENSMUSG00000002767	ENSMUST00000146183	25.3784	8.08329	3.77837	12.4134	PCG
	ENSMUSG00000002767	ENSMUST00000156464	11.7568	3.20739	0.749426	5.23787	PCG
	ENSMUSG00000002768	ENSMUST00000002845	115.067	42.5758	18.1428	58.5951	PCG
	ENSMUSG00000002769	ENSMUST00000002846	0.727053	1.03406	0.302526	0.68788	PCG
	ENSMUSG00000002778	ENSMUST00000002855	10.9534	4.79529	2.38447	6.0444	PCG
	ENSMUSG00000002778	ENSMUST00000107718	20.5294	10.0443	4.20396	11.5925	PCG
	ENSMUSG00000002778	ENSMUST00000107719	8.22583	4.0927	2.01919	4.77924	PCG
	ENSMUSG00000002778	ENSMUST00000133022	12.0753	9.01426	3.25812	8.1159	PCG
	ENSMUSG00000002781	ENSMUST00000069772	3.60848	3.06109	1.25225	2.64061	PCG
	ENSMUSG00000002781	ENSMUST00000107716	3.53391	2.55993	1.28087	2.45824	PCG
	ENSMUSG00000002781	ENSMUST00000125809	3.89123	1.31081	0.969948	2.05733	PCG
	ENSMUSG00000002781	ENSMUST00000135554	3.0645	2.18226	1.03157	2.09278	PCG
	ENSMUSG00000002781	ENSMUST00000140243	2.06733	1.20485	0.717958	1.33005	PCG
	ENSMUSG00000002781	ENSMUST00000140766	3.20432	1.1899	0.677943	1.69072	PCG
	ENSMUSG00000002781	ENSMUST00000153045	4.97682	3.76059	1.79391	3.51044	PCG
	ENSMUSG00000002797	ENSMUST00000002874	35.764	20.0299	9.00169	21.5985	PCG
	ENSMUSG00000002797	ENSMUST00000131475	8.81118	4.06245	1.97815	4.95059	PCG
	ENSMUSG00000002797	ENSMUST00000136527	6.66742	3.07171	1.82172	3.85361	PCG
	ENSMUSG00000002804	ENSMUST00000002881	15.1921	16.4324	NA	15.8122	PCG
	ENSMUSG00000002808	ENSMUST00000002885	2.71797	1.43142	0.750563	1.63331	PCG
	ENSMUSG00000002812	ENSMUST00000002889	32.6689	17.9071	5.98482	18.8536	PCG
	ENSMUSG00000002814	ENSMUST00000002891	3.75454	1.61071	0.688453	2.0179	PCG
	ENSMUSG00000002814	ENSMUST00000102668	4.63724	2.2047	0.922863	2.58827	PCG
	ENSMUSG00000002814	ENSMUST00000117743	4.28274	1.8031	0.636834	2.24089	PCG
	ENSMUSG00000002814	ENSMUST00000120417	3.76252	1.63544	0.675962	2.02464	PCG
	ENSMUSG00000002814	ENSMUST00000124799	7.14591	2.8747	0.879522	3.63338	PCG
	ENSMUSG00000002814	ENSMUST00000130068	2.31908	0.859272	0.605231	1.26119	PCG
	ENSMUSG00000002820	ENSMUST00000065005	11.3701	8.40715	1.74924	7.17548	PCG
	ENSMUSG00000002825	ENSMUST00000002902	22.2303	20.7673	7.17014	16.7226	PCG
	ENSMUSG00000002833	ENSMUST00000002911	12.4223	12.4878	3.29773	9.40261	PCG
	ENSMUSG00000002835	ENSMUST00000002914	11.3219	7.44234	2.3926	7.05227	PCG
	ENSMUSG00000002844	ENSMUST00000002923	8.87204	5.32453	2.19168	5.46275	PCG
	ENSMUSG00000002845	ENSMUST00000002924	20.6088	11.6732	6.04553	12.7758	PCG
	ENSMUSG00000002845	ENSMUST00000163133	4.92903	2.57613	1.24047	2.91521	PCG
	ENSMUSG00000002845	ENSMUST00000163549	16.2843	8.01368	3.66738	9.32178	PCG
	ENSMUSG00000002845	ENSMUST00000163884	31.9386	17.2768	8.64707	19.2875	PCG
	ENSMUSG00000002845	ENSMUST00000163948	13.4207	7.80931	3.56785	8.26596	PCG
	ENSMUSG00000002845	ENSMUST00000165140	50.3475	24.3526	9.26868	27.9896	PCG
	ENSMUSG00000002845	ENSMUST00000165631	42.9678	23.0831	7.20717	24.4194	PCG
	ENSMUSG00000002845	ENSMUST00000166235	3.80153	1.60996	0.83046	2.08065	PCG
	ENSMUSG00000002845	ENSMUST00000166854	11.0939	6.4232	2.48453	6.66722	PCG
	ENSMUSG00000002845	ENSMUST00000167033	10.5991	6.42993	3.19969	6.74291	PCG
	ENSMUSG00000002845	ENSMUST00000169554	27.2342	15.968	4.8182	16.0068	PCG
	ENSMUSG00000002845	ENSMUST00000170097	34.1552	14.019	6.46183	18.212	PCG
	ENSMUSG00000002845	ENSMUST00000171064	42.7382	23.6186	8.40943	24.9221	PCG
	ENSMUSG00000002845	ENSMUST00000171687	16.828	9.367	4.88323	10.3594	PCG
	ENSMUSG00000002846	ENSMUST00000002925	4.65564	2.9687	0.960401	2.86158	PCG
	ENSMUSG00000002846	ENSMUST00000147543	1.48577	0.74171	0.550121	0.925868	PCG
	ENSMUSG00000002847	ENSMUST00000002926	8.60277	4.99655	2.25869	5.286	PCG
	ENSMUSG00000002870	ENSMUST00000058011	63.2954	26.2097	11.8391	33.7814	PCG
	ENSMUSG00000002871	ENSMUST00000153874	NA	2.10076	0.842689	1.47173	PCG
	ENSMUSG00000002881	ENSMUST00000069792	11.0944	3.87873	2.83257	5.93522	PCG
	ENSMUSG00000002881	ENSMUST00000167732	9.58938	24.3328	5.51739	13.1465	PCG
	ENSMUSG00000002881	ENSMUST00000168082	1.50179	0.419027	0.472534	0.797785	PCG
	ENSMUSG00000002881	ENSMUST00000170269	3.53505	2.91699	1.3244	2.59215	PCG
	ENSMUSG00000002885	ENSMUST00000002964	15.772	7.24212	2.58854	8.53422	PCG
	ENSMUSG00000002885	ENSMUST00000075843	25.0302	11.2623	4.28224	13.5249	PCG
	ENSMUSG00000002885	ENSMUST00000109802	19.6291	8.95232	3.42054	10.6673	PCG
	ENSMUSG00000002885	ENSMUST00000140606	9.75209	5.64603	1.32748	5.5752	PCG
	ENSMUSG00000002885	ENSMUST00000149368	6.97088	6.42864	2.25981	5.21978	PCG
	ENSMUSG00000002885	ENSMUST00000166939	24.6721	10.1184	3.97789	12.9228	PCG
	ENSMUSG00000002897	ENSMUST00000002976	9.96893	3.60686	3.49774	5.69117	PCG
	ENSMUSG00000002900	ENSMUST00000002979	24.4815	13.9169	7.05059	15.1497	PCG
	ENSMUSG00000002900	ENSMUST00000164228	5.57368	NA	3.05699	4.31534	PCG
	ENSMUSG00000002900	ENSMUST00000164919	23.97	15.8315	7.83775	15.8798	PCG
	ENSMUSG00000002900	ENSMUST00000169065	11.8987	5.19869	3.34436	6.81393	PCG
	ENSMUSG00000002900	ENSMUST00000169088	33.9935	19.8294	10.0732	21.2987	PCG
	ENSMUSG00000002900	ENSMUST00000170495	2.4013	NA	1.97769	2.18949	PCG
	ENSMUSG00000002910	ENSMUST00000002989	10.8268	5.08604	1.73658	5.88313	PCG
	ENSMUSG00000002948	ENSMUST00000003027	4.80136	2.06661	1.08737	2.65178	PCG
	ENSMUSG00000002948	ENSMUST00000062686	10.9005	4.75951	1.77218	5.81072	PCG
	ENSMUSG00000002948	ENSMUST00000110994	11.9076	4.10353	1.85283	5.95465	PCG
	ENSMUSG00000002948	ENSMUST00000110995	3.42632	1.51379	0.693928	1.87801	PCG
	ENSMUSG00000002948	ENSMUST00000110998	8.22337	3.3184	1.33043	4.29073	PCG
	ENSMUSG00000002948	ENSMUST00000110999	3.60405	1.40611	0.745104	1.91842	PCG
	ENSMUSG00000002948	ENSMUST00000129866	6.00619	7.71034	1.30269	5.00641	PCG
	ENSMUSG00000002948	ENSMUST00000145165	2.29109	0.978541	0.442304	1.23731	PCG
	ENSMUSG00000002949	ENSMUST00000003029	14.3573	6.84643	1.89278	7.69884	PCG
	ENSMUSG00000002949	ENSMUST00000135755	14.8436	3.91747	1.73598	6.83235	PCG
	ENSMUSG00000002949	ENSMUST00000141195	12.1956	6.95079	1.1635	6.76995	PCG
	ENSMUSG00000002949	ENSMUST00000148672	37.2639	NA	2.24817	19.756	PCG
	ENSMUSG00000002949	ENSMUST00000149827	12.804	6.67275	1.37562	6.95079	PCG
	ENSMUSG00000002949	ENSMUST00000160371	14.3953	6.42965	1.59117	7.47204	PCG
	ENSMUSG00000002949	ENSMUST00000160549	9.10182	3.13904	1.32586	4.52224	PCG
	ENSMUSG00000002949	ENSMUST00000161143	8.93786	2.77758	1.33513	4.35019	PCG
	ENSMUSG00000002957	ENSMUST00000003038	12.1089	7.41402	3.20387	7.57559	PCG
	ENSMUSG00000002963	ENSMUST00000003044	6.89114	5.495	2.21257	4.86623	PCG
	ENSMUSG00000002963	ENSMUST00000098478	10.078	7.10425	3.00841	6.73021	PCG
	ENSMUSG00000002963	ENSMUST00000107876	8.57714	6.79619	2.29553	5.88962	PCG
	ENSMUSG00000002963	ENSMUST00000123015	4.25642	2.98806	1.26486	2.83645	PCG
	ENSMUSG00000002963	ENSMUST00000124168	2.12933	1.77458	0.465749	1.45655	PCG
	ENSMUSG00000002963	ENSMUST00000139003	0.507741	0.618405	NA	0.563073	PCG
	ENSMUSG00000002963	ENSMUST00000145850	6.31014	5.44374	1.97035	4.57474	PCG
	ENSMUSG00000002963	ENSMUST00000155050	5.84722	5.60428	2.16469	4.53873	PCG
	ENSMUSG00000002968	ENSMUST00000003049	4.67874	4.96491	0.804169	3.48261	PCG
	ENSMUSG00000002980	ENSMUST00000003061	10.3075	10.4082	3.95861	8.22478	PCG
	ENSMUSG00000002980	ENSMUST00000133271	6.21793	5.58573	1.89665	4.56677	PCG
	ENSMUSG00000002980	ENSMUST00000155244	2.06103	1.90347	0.656921	1.54048	PCG
	ENSMUSG00000002981	ENSMUST00000055242	34.6635	16.148	5.99844	18.9366	PCG
	ENSMUSG00000002983	ENSMUST00000049912	1.47839	1.07541	0.359783	0.971196	PCG
	ENSMUSG00000002983	ENSMUST00000094762	1.74193	1.26024	0.431602	1.14459	PCG
	ENSMUSG00000002983	ENSMUST00000098754	1.7469	1.19296	0.416959	1.11894	PCG
	ENSMUSG00000002983	ENSMUST00000130543	0.847255	0.59082	0.26164	0.566572	PCG
	ENSMUSG00000002983	ENSMUST00000131759	1.5319	0.992831	0.380498	0.96841	PCG
	ENSMUSG00000002983	ENSMUST00000137615	1.5846	0.975382	0.388547	0.982844	PCG
	ENSMUSG00000002983	ENSMUST00000141586	0.690773	0.474342	0.271498	0.478871	PCG
	ENSMUSG00000002983	ENSMUST00000148040	1.42958	0.929746	0.349988	0.903106	PCG
	ENSMUSG00000002983	ENSMUST00000153309	0.787454	0.503269	0.294153	0.528292	PCG
	ENSMUSG00000002984	ENSMUST00000032555	5.40017	3.64391	1.45412	3.4994	PCG
	ENSMUSG00000002984	ENSMUST00000093552	3.97582	2.95951	1.06207	2.6658	PCG
	ENSMUSG00000002984	ENSMUST00000173966	2.46191	1.80151	0.52685	1.59676	PCG
	ENSMUSG00000002984	ENSMUST00000174476	3.73552	3.17976	0.848084	2.58779	PCG
	ENSMUSG00000002985	ENSMUST00000003066	22.453	20.3488	5.88355	16.2284	PCG
	ENSMUSG00000002985	ENSMUST00000167646	2.56566	2.05866	0.821403	1.81524	PCG
	ENSMUSG00000002985	ENSMUST00000172808	7.58595	6.4504	2.4765	5.50428	PCG
	ENSMUSG00000002985	ENSMUST00000172983	15.3485	13.4246	3.72607	10.8331	PCG
	ENSMUSG00000002985	ENSMUST00000173739	17.7875	18.2562	4.95755	13.6671	PCG
	ENSMUSG00000002985	ENSMUST00000174064	21.1693	16.5399	4.56966	14.0929	PCG
	ENSMUSG00000002985	ENSMUST00000174144	12.3184	11.3336	3.46027	9.03742	PCG
	ENSMUSG00000002985	ENSMUST00000174191	3.69874	3.5188	1.21961	2.81238	PCG
	ENSMUSG00000002985	ENSMUST00000174355	15.0452	14.275	3.82205	11.0474	PCG
	ENSMUSG00000002985	ENSMUST00000174710	9.43919	6.91004	2.44891	6.26605	PCG
	ENSMUSG00000002996	ENSMUST00000167458	7.99701	3.4046	1.91883	4.44015	PCG
	ENSMUSG00000002996	ENSMUST00000172314	21.8026	9.73156	4.36043	11.9649	PCG
	ENSMUSG00000002996	ENSMUST00000175666	6.5623	2.43815	1.88263	3.62769	PCG
	ENSMUSG00000002996	ENSMUST00000175686	7.71562	2.86891	1.91199	4.16551	PCG
	ENSMUSG00000002996	ENSMUST00000176084	7.4734	2.63348	2.13747	4.08145	PCG
	ENSMUSG00000002996	ENSMUST00000176103	13.4362	4.80562	3.32799	7.18993	PCG
	ENSMUSG00000002996	ENSMUST00000176138	3.88088	2.15337	1.13362	2.38929	PCG
	ENSMUSG00000002996	ENSMUST00000176520	7.40702	2.77784	1.70453	3.96313	PCG
	ENSMUSG00000002996	ENSMUST00000176643	6.22839	3.47367	1.67579	3.79262	PCG
	ENSMUSG00000002997	ENSMUST00000003079	0.494653	0.324461	0.134939	0.318017	PCG
	ENSMUSG00000002997	ENSMUST00000036497	1.35794	0.640533	0.233931	0.744136	PCG
	ENSMUSG00000002997	ENSMUST00000146865	1.72491	0.818866	0.289043	0.944272	PCG
	ENSMUSG00000003031	ENSMUST00000003115	0.663643	0.445402	0.16097	0.423339	PCG
	ENSMUSG00000003032	ENSMUST00000107619	39.7159	39.7035	13.4664	30.9619	PCG
	ENSMUSG00000003032	ENSMUST00000132746	5.41946	9.37847	1.43	5.40931	PCG
	ENSMUSG00000003033	ENSMUST00000003117	15.0441	7.03426	2.00525	8.02789	PCG
	ENSMUSG00000003033	ENSMUST00000126885	7.44401	4.81164	0.964144	4.4066	PCG
	ENSMUSG00000003033	ENSMUST00000145213	1.50526	1.16037	0.368799	1.01148	PCG
	ENSMUSG00000003033	ENSMUST00000151546	17.7968	5.04704	1.93137	8.25841	PCG
	ENSMUSG00000003033	ENSMUST00000156735	9.64027	2.81994	0.866807	4.44234	PCG
	ENSMUSG00000003037	ENSMUST00000003121	10.6009	6.37065	1.35387	6.10848	PCG
	ENSMUSG00000003037	ENSMUST00000128203	13.7839	8.3389	1.0266	7.71648	PCG
	ENSMUSG00000003037	ENSMUST00000135613	17.291	10.5	0.947011	9.57934	PCG
	ENSMUSG00000003038	ENSMUST00000100472	45.5965	24.9471	7.78207	26.1086	PCG
	ENSMUSG00000003038	ENSMUST00000102552	21.1953	11.2688	3.71362	12.0592	PCG
	ENSMUSG00000003038	ENSMUST00000102553	38.1454	23.0308	7.09388	22.7567	PCG
	ENSMUSG00000003038	ENSMUST00000105893	21.4883	11.685	3.5827	12.252	PCG
	ENSMUSG00000003038	ENSMUST00000123234	18.7598	10.8569	3.40283	11.0065	PCG
	ENSMUSG00000003038	ENSMUST00000125266	12.1408	7.70782	2.39828	7.41564	PCG
	ENSMUSG00000003038	ENSMUST00000130809	22.7519	12.5052	3.89821	13.0518	PCG
	ENSMUSG00000003038	ENSMUST00000136327	13.9968	9.08324	2.34687	8.47565	PCG
	ENSMUSG00000003038	ENSMUST00000136859	30.3657	17.579	4.62874	17.5245	PCG
	ENSMUSG00000003038	ENSMUST00000137456	10.3184	5.79369	1.92603	6.01272	PCG
	ENSMUSG00000003038	ENSMUST00000138458	21.9033	12.8273	4.05265	12.9278	PCG
	ENSMUSG00000003038	ENSMUST00000145025	18.8042	8.28997	3.36909	10.1544	PCG
	ENSMUSG00000003038	ENSMUST00000153622	17.5838	10.699	2.73894	10.3406	PCG
	ENSMUSG00000003039	ENSMUST00000003123	160.411	92.7467	8.77326	87.3104	PCG
	ENSMUSG00000003062	ENSMUST00000039694	27.6633	18.3175	10.1442	18.7083	PCG
	ENSMUSG00000003068	ENSMUST00000003152	19.6316	10.7755	2.88026	11.0958	PCG
	ENSMUSG00000003068	ENSMUST00000105370	146.491	78.9747	25.3007	83.5889	PCG
	ENSMUSG00000003068	ENSMUST00000105371	29.3668	13.2998	3.9498	15.5388	PCG
	ENSMUSG00000003068	ENSMUST00000144119	44.167	21.4528	8.39937	24.6731	PCG
	ENSMUSG00000003068	ENSMUST00000144883	15.9157	7.34202	2.2166	8.49146	PCG
	ENSMUSG00000003068	ENSMUST00000152592	226.897	NA	31.9424	129.419	PCG
	ENSMUSG00000003070	ENSMUST00000003154	5.274	NA	1.6641	3.46905	PCG
	ENSMUSG00000003072	ENSMUST00000003156	166.305	60.5766	27.5698	84.8171	PCG
	ENSMUSG00000003072	ENSMUST00000105366	114.535	46.7958	21.561	60.9639	PCG
	ENSMUSG00000003072	ENSMUST00000105367	99.7949	36.1799	16.4275	50.8007	PCG
	ENSMUSG00000003072	ENSMUST00000150347	2.22561	2.10392	0.671855	1.66713	PCG
	ENSMUSG00000003099	ENSMUST00000003183	22.1713	12.6364	3.41231	12.74	PCG
	ENSMUSG00000003099	ENSMUST00000124573	15.1872	11.1235	2.80815	9.70627	PCG
	ENSMUSG00000003099	ENSMUST00000127311	12.9906	7.00886	2.07836	7.35928	PCG
	ENSMUSG00000003099	ENSMUST00000138353	25.2228	14.6855	3.82408	14.5775	PCG
	ENSMUSG00000003099	ENSMUST00000142597	13.6684	8.5021	2.29035	8.15362	PCG
	ENSMUSG00000003099	ENSMUST00000142831	17.3756	8.513	3.31259	9.73372	PCG
	ENSMUSG00000003099	ENSMUST00000145997	9.71564	7.23551	1.68285	6.21133	PCG
	ENSMUSG00000003099	ENSMUST00000146920	11.3035	11.9482	1.29077	8.18081	PCG
	ENSMUSG00000003099	ENSMUST00000153242	9.73417	5.83885	1.59623	5.72308	PCG
	ENSMUSG00000003099	ENSMUST00000154880	44.8874	NA	1.43355	23.1605	PCG
	ENSMUSG00000003099	ENSMUST00000156366	15.1063	8.63043	2.66115	8.79931	PCG
	ENSMUSG00000003119	ENSMUST00000003203	44.6998	20.1386	9.0825	24.6403	PCG
	ENSMUSG00000003119	ENSMUST00000107538	32.0637	13.6419	6.23491	17.3135	PCG
	ENSMUSG00000003119	ENSMUST00000107539	33.2199	13.4152	6.32005	17.6517	PCG
	ENSMUSG00000003119	ENSMUST00000125152	4.60289	6.35577	2.07928	4.34598	PCG
	ENSMUSG00000003119	ENSMUST00000145113	18.6154	9.90641	3.69366	10.7385	PCG
	ENSMUSG00000003119	ENSMUST00000147441	3.10138	1.4874	0.660874	1.74988	PCG
	ENSMUSG00000003123	ENSMUST00000003207	5.41802	3.01894	1.24969	3.22888	PCG
	ENSMUSG00000003123	ENSMUST00000054301	7.05911	4.47733	1.58835	4.37493	PCG
	ENSMUSG00000003123	ENSMUST00000149349	10.8588	7.28791	2.7667	6.97114	PCG
	ENSMUSG00000003131	ENSMUST00000172450	30.6325	19.0657	5.61538	18.4379	PCG
	ENSMUSG00000003134	ENSMUST00000054462	25.0616	14.5939	6.0978	15.2511	PCG
	ENSMUSG00000003135	ENSMUST00000003219	15.8267	7.93657	3.3412	9.03483	PCG
	ENSMUSG00000003135	ENSMUST00000160145	13.1283	6.79269	2.64409	7.52169	PCG
	ENSMUSG00000003135	ENSMUST00000161515	10.9494	5.92555	2.47963	6.45152	PCG
	ENSMUSG00000003153	ENSMUST00000032476	21.5716	13.0637	4.50584	13.047	PCG
	ENSMUSG00000003153	ENSMUST00000165884	8.18372	4.56246	2.32806	5.02475	PCG
	ENSMUSG00000003153	ENSMUST00000166135	8.85238	5.20572	1.80796	5.28869	PCG
	ENSMUSG00000003153	ENSMUST00000168704	39.3146	28.5517	7.3297	25.0653	PCG
	ENSMUSG00000003153	ENSMUST00000168801	5.03431	3.54949	0.821811	3.13521	PCG
	ENSMUSG00000003153	ENSMUST00000169979	8.95165	5.84913	1.92317	5.57465	PCG
	ENSMUSG00000003153	ENSMUST00000170724	11.0944	9.07901	1.68647	7.28663	PCG
	ENSMUSG00000003153	ENSMUST00000171541	6.80431	3.96729	1.54275	4.10478	PCG
	ENSMUSG00000003154	ENSMUST00000003238	16.789	10.8565	4.7544	10.8	PCG
	ENSMUSG00000003154	ENSMUST00000177927	10.6921	8.19082	3.11101	7.33132	PCG
	ENSMUSG00000003161	ENSMUST00000003245	15.3157	11.0303	4.55384	10.2999	PCG
	ENSMUSG00000003161	ENSMUST00000088786	0.334056	0.29423	0.115861	0.248049	PCG
	ENSMUSG00000003161	ENSMUST00000148633	6.87875	4.14265	1.82331	4.28157	PCG
	ENSMUSG00000003161	ENSMUST00000149420	4.27618	2.20131	0.886573	2.45469	PCG
	ENSMUSG00000003166	ENSMUST00000012152	2.79657	1.17278	0.556911	1.50875	PCG
	ENSMUSG00000003166	ENSMUST00000066127	3.07419	1.08184	0.604371	1.5868	PCG
	ENSMUSG00000003166	ENSMUST00000117082	1.90611	0.897152	0.288786	1.03068	PCG
	ENSMUSG00000003166	ENSMUST00000117945	3.10351	1.35339	0.64093	1.69928	PCG
	ENSMUSG00000003166	ENSMUST00000135229	2.7207	1.26602	0.684076	1.55693	PCG
	ENSMUSG00000003166	ENSMUST00000155611	2.28414	1.327	0.530221	1.38045	PCG
	ENSMUSG00000003166	ENSMUST00000155943	0.6717	0.268304	0.138634	0.359546	PCG
	ENSMUSG00000003184	ENSMUST00000003284	1.48864	1.80108	0.349823	1.21318	PCG
	ENSMUSG00000003184	ENSMUST00000107834	2.33353	2.34587	0.518179	1.73253	PCG
	ENSMUSG00000003184	ENSMUST00000107835	2.43313	2.6159	0.515816	1.85495	PCG
	ENSMUSG00000003184	ENSMUST00000124069	2.68828	2.91858	0.606406	2.07109	PCG
	ENSMUSG00000003184	ENSMUST00000130610	1.79259	2.09082	0.465834	1.44975	PCG
	ENSMUSG00000003184	ENSMUST00000145728	0.589968	0.568746	0.144842	0.434519	PCG
	ENSMUSG00000003184	ENSMUST00000146355	7.89489	9.98392	3.82742	7.23541	PCG
	ENSMUSG00000003190	ENSMUST00000003290	4.19895	2.7843	1.24579	2.74301	PCG
	ENSMUSG00000003190	ENSMUST00000124232	8.32387	2.76678	1.46119	4.18395	PCG
	ENSMUSG00000003190	ENSMUST00000124235	2.27591	0.913478	0.653826	1.28107	PCG
	ENSMUSG00000003190	ENSMUST00000128816	4.82416	3.6028	1.0375	3.15482	PCG
	ENSMUSG00000003190	ENSMUST00000149765	18.1011	8.51459	3.64012	10.0853	PCG
	ENSMUSG00000003199	ENSMUST00000133998	3.70461	1.30369	0.250823	1.75304	PCG
	ENSMUSG00000003199	ENSMUST00000149441	6.55082	5.003	2.00513	4.51965	PCG
	ENSMUSG00000003199	ENSMUST00000153197	6.62675	5.71476	1.96068	4.7674	PCG
	ENSMUSG00000003199	ENSMUST00000159340	6.96907	6.03751	2.18725	5.06461	PCG
	ENSMUSG00000003199	ENSMUST00000159420	5.96855	4.23373	1.03224	3.74484	PCG
	ENSMUSG00000003199	ENSMUST00000159996	4.1017	3.43804	1.34461	2.96145	PCG
	ENSMUSG00000003199	ENSMUST00000162883	8.89557	9.55949	3.91822	7.45776	PCG
	ENSMUSG00000003200	ENSMUST00000003268	22.0965	7.57623	2.15722	10.61	PCG
	ENSMUSG00000003208	ENSMUST00000086869	13.3018	3.84722	2.2787	6.47591	PCG
	ENSMUSG00000003226	ENSMUST00000003310	34.2357	23.7346	7.56169	21.844	PCG
	ENSMUSG00000003228	ENSMUST00000003313	3.01584	1.82151	0.785877	1.87441	PCG
	ENSMUSG00000003233	ENSMUST00000003318	8.03281	3.68739	1.65296	4.45772	PCG
	ENSMUSG00000003233	ENSMUST00000169552	4.42046	2.57982	1.65115	2.88381	PCG
	ENSMUSG00000003233	ENSMUST00000171572	4.91298	2.87055	1.28038	3.0213	PCG
	ENSMUSG00000003233	ENSMUST00000171774	7.69887	3.45626	1.40446	4.18653	PCG
	ENSMUSG00000003234	ENSMUST00000003319	6.00786	2.99579	0.813524	3.27239	PCG
	ENSMUSG00000003234	ENSMUST00000152339	5.41258	3.1967	1.11379	3.24102	PCG
	ENSMUSG00000003234	ENSMUST00000154660	9.47805	4.1853	1.10518	4.92284	PCG
	ENSMUSG00000003235	ENSMUST00000003320	12.2331	6.2614	2.61597	7.03683	PCG
	ENSMUSG00000003235	ENSMUST00000148714	51.0459	19.0154	7.387	25.8161	PCG
	ENSMUSG00000003269	ENSMUST00000056820	NA	9.29586	7.68622	8.49104	PCG
	ENSMUSG00000003269	ENSMUST00000107728	25.4867	10.9703	8.63861	15.0319	PCG
	ENSMUSG00000003269	ENSMUST00000107729	16.5787	7.9917	5.97908	10.1832	PCG
	ENSMUSG00000003269	ENSMUST00000124476	7.91058	1.62003	0.955865	3.49549	PCG
	ENSMUSG00000003269	ENSMUST00000129313	9.92977	6.10595	2.23536	6.09036	PCG
	ENSMUSG00000003269	ENSMUST00000136213	11.5543	3.74855	1.74176	5.68155	PCG
	ENSMUSG00000003269	ENSMUST00000139376	NA	13.4594	10.5389	11.9992	PCG
	ENSMUSG00000003273	ENSMUST00000003360	3.79401	2.73655	0.953789	2.49478	PCG
	ENSMUSG00000003273	ENSMUST00000126106	3.94615	NA	0.563951	2.25505	PCG
	ENSMUSG00000003273	ENSMUST00000137294	4.56718	4.5866	0.995194	3.38299	PCG
	ENSMUSG00000003279	ENSMUST00000060072	1.77415	1.32276	0.489125	1.19535	PCG
	ENSMUSG00000003279	ENSMUST00000097288	1.12104	0.34892	0.405344	0.625101	PCG
	ENSMUSG00000003279	ENSMUST00000126801	1.8062	0.931359	0.539566	1.09237	PCG
	ENSMUSG00000003279	ENSMUST00000133717	1.56756	0.719735	0.374822	0.887373	PCG
	ENSMUSG00000003279	ENSMUST00000133983	1.62958	1.14478	0.440763	1.07171	PCG
	ENSMUSG00000003279	ENSMUST00000135938	1.26453	0.550151	0.338451	0.717712	PCG
	ENSMUSG00000003279	ENSMUST00000140728	1.25283	0.535181	0.356258	0.714757	PCG
	ENSMUSG00000003279	ENSMUST00000146730	1.02956	NA	0.381053	0.705305	PCG
	ENSMUSG00000003279	ENSMUST00000148486	2.4772	1.64874	0.648152	1.59136	PCG
	ENSMUSG00000003279	ENSMUST00000155016	2.55498	1.91232	0.721216	1.7295	PCG
	ENSMUSG00000003282	ENSMUST00000003369	5.80156	2.47834	1.34011	3.20667	PCG
	ENSMUSG00000003282	ENSMUST00000137439	4.29357	1.70239	1.3005	2.43216	PCG
	ENSMUSG00000003282	ENSMUST00000147035	3.40672	1.98161	1.19227	2.19353	PCG
	ENSMUSG00000003282	ENSMUST00000151543	3.83068	1.50124	0.97232	2.10141	PCG
	ENSMUSG00000003283	ENSMUST00000003370	5.64065	1.95433	1.76783	3.12094	PCG
	ENSMUSG00000003283	ENSMUST00000109799	5.34474	1.73344	1.63737	2.90518	PCG
	ENSMUSG00000003299	ENSMUST00000003386	7.28564	7.19086	1.68521	5.38724	PCG
	ENSMUSG00000003308	ENSMUST00000049567	1.586	0.941496	0.429491	0.985661	PCG
	ENSMUSG00000003308	ENSMUST00000164812	1.45788	0.818659	0.365032	0.880523	PCG
	ENSMUSG00000003309	ENSMUST00000003397	8.27068	5.72302	1.78054	5.25808	PCG
	ENSMUSG00000003309	ENSMUST00000115433	6.66111	5.15777	1.3631	4.39399	PCG
	ENSMUSG00000003316	ENSMUST00000003404	22.0295	13.2686	5.40956	13.5692	PCG
	ENSMUSG00000003316	ENSMUST00000164283	21.6646	12.1798	4.44432	12.7629	PCG
	ENSMUSG00000003316	ENSMUST00000168741	77.3396	39.2309	17.1131	44.5612	PCG
	ENSMUSG00000003316	ENSMUST00000169020	22.7388	12.5302	5.37727	13.5488	PCG
	ENSMUSG00000003344	ENSMUST00000003434	13.8756	8.92622	2.61832	8.47338	PCG
	ENSMUSG00000003344	ENSMUST00000126980	16.6786	10.129	2.61915	9.80893	PCG
	ENSMUSG00000003344	ENSMUST00000131876	13.3121	8.47334	2.96405	8.24981	PCG
	ENSMUSG00000003344	ENSMUST00000151794	5.96141	5.33482	2.90731	4.73451	PCG
	ENSMUSG00000003345	ENSMUST00000079773	50.9603	20.0521	8.2243	26.4122	PCG
	ENSMUSG00000003345	ENSMUST00000085435	63.5063	19.3877	10.1892	31.0277	PCG
	ENSMUSG00000003346	ENSMUST00000003436	3.44434	4.07312	0.777607	2.76502	PCG
	ENSMUSG00000003348	ENSMUST00000003438	6.11621	4.60496	2.20201	4.30773	PCG
	ENSMUSG00000003352	ENSMUST00000003442	6.12805	5.23911	2.40792	4.59169	PCG
	ENSMUSG00000003352	ENSMUST00000109150	7.86105	6.55313	3.26643	5.89354	PCG
	ENSMUSG00000003354	ENSMUST00000003444	0.774346	0.328317	0.172323	0.424996	PCG
	ENSMUSG00000003355	ENSMUST00000003445	16.2574	9.98079	4.24855	10.1623	PCG
	ENSMUSG00000003360	ENSMUST00000003450	23.2926	10.6861	4.91777	12.9655	PCG
	ENSMUSG00000003360	ENSMUST00000159170	2.41865	1.27532	0.704835	1.46627	PCG
	ENSMUSG00000003360	ENSMUST00000159423	15.4577	6.64885	2.84275	8.31643	PCG
	ENSMUSG00000003360	ENSMUST00000160506	18.981	9.33787	3.66981	10.6629	PCG
	ENSMUSG00000003360	ENSMUST00000161030	6.08993	3.07655	1.62975	3.59874	PCG
	ENSMUSG00000003360	ENSMUST00000162384	5.50887	2.43534	1.36302	3.10241	PCG
	ENSMUSG00000003363	ENSMUST00000117095	6.82766	4.82438	2.45941	4.70382	PCG
	ENSMUSG00000003363	ENSMUST00000117611	7.5365	5.0033	2.42094	4.98691	PCG
	ENSMUSG00000003363	ENSMUST00000127240	3.83895	2.61059	1.58255	2.67736	PCG
	ENSMUSG00000003363	ENSMUST00000131106	3.15255	1.84321	0.932082	1.97595	PCG
	ENSMUSG00000003363	ENSMUST00000142981	4.3273	3.70588	1.66044	3.23121	PCG
	ENSMUSG00000003363	ENSMUST00000143903	0.65852	0.429246	0.277	0.454922	PCG
	ENSMUSG00000003378	ENSMUST00000003468	2.0375	2.16178	0.72754	1.64227	PCG
	ENSMUSG00000003380	ENSMUST00000076961	8.13518	4.31518	2.09493	4.84843	PCG
	ENSMUSG00000003382	ENSMUST00000119109	5.92387	6.3527	0.985346	4.42064	PCG
	ENSMUSG00000003382	ENSMUST00000136680	2.4017	2.81289	0.445522	1.88671	PCG
	ENSMUSG00000003382	ENSMUST00000170036	3.93228	4.22205	0.615787	2.92337	PCG
	ENSMUSG00000003402	ENSMUST00000003493	26.2312	12.0852	4.86781	14.3947	PCG
	ENSMUSG00000003402	ENSMUST00000115331	33.4615	14.8335	6.95357	18.4162	PCG
[truncated: 39,842 more rows]

## Sheet: degradation
	gene_id	transcript_id	rate_15	rate_30	rate_60	avg_rate	biotype
	ENSMUSG00000056738	ENSMUST00000148548	5.58957	2.48403	1.79501	3.28954	elincRNA
	ENSMUSG00000056738	ENSMUST00000143346	8.09154	4.64956	2.35882	5.03331	elincRNA
	ENSMUSG00000056738	ENSMUST00000165505	15.7376	5.63755	23.801	15.0587	elincRNA
	ENSMUSG00000085156	ENSMUST00000129570	5.97929	5.25575	1.53453	4.25653	elincRNA
	ENSMUSG00000085156	ENSMUST00000134527	10.4365	227.23	1.82659	79.8309	elincRNA
	ENSMUSG00000085412	ENSMUST00000155758	2.6581	1.84856	0.296795	1.60115	elincRNA
	ENSMUSG00000085412	ENSMUST00000125374	6.53563	NA	0.548918	3.54228	elincRNA
	ENSMUSG00000085412	linc1547	11.6879	NA	0.451465	6.0697	elincRNA
	ENSMUSG00000086003	ENSMUST00000155965	4.00227	5.84116	1.16827	3.67056	elincRNA
	ENSMUSG00000086290	ENSMUST00000137343	5.15453	2.76963	0.782161	2.90211	elincRNA
	ENSMUSG00000086290	ENSMUST00000153474	4.12794	4.36346	1.56502	3.35214	elincRNA
	ENSMUSG00000086290	ENSMUST00000144705	6.07705	4.32953	0.963231	3.78994	elincRNA
	ENSMUSG00000086290	ENSMUST00000126380	6.80909	3.85016	0.747836	3.80236	elincRNA
	ENSMUSG00000086290	ENSMUST00000128000	3.92777	5.52466	2.00929	3.82057	elincRNA
	ENSMUSG00000086290	ENSMUST00000128131	5.81138	12.9881	5.50676	8.10209	elincRNA
	ENSMUSG00000086841	ENSMUST00000131787	4.06172	4.02977	1.2145	3.102	elincRNA
	ENSMUSG00000092274	linc1317	2.48862	NA	1.52247	2.00555	elincRNA
	ENSMUSG00000092274	ENSMUST00000173672	3.0101	2.18018	1.4363	2.20886	elincRNA
	ENSMUSG00000092274	ENSMUST00000174287	3.30043	NA	1.69171	2.49607	elincRNA
	ENSMUSG00000092274	ENSMUST00000174829	4.39582	11.3388	16.9586	10.8977	elincRNA
	ENSMUSG00000092341	ENSMUST00000172812	1.95261	1.4576	0.57322	1.32781	elincRNA
	ENSMUSG00000092341	ENSMUST00000173314	2.82415	2.44603	0.781021	2.01707	elincRNA
	ENSMUSG00000092341	ENSMUST00000174808	4.25998	1.89813	0.956487	2.37153	elincRNA
	ENSMUSG00000097052	ENSMUST00000181621	NA	3.88544	0.540445	2.21294	elincRNA
	ENSMUSG00000097107	ENSMUST00000180731	11.2153	4.30031	2.07264	5.86275	elincRNA
	ENSMUSG00000097113	ENSMUST00000181524	2.36374	2.02783	0.808218	1.73326	elincRNA
	ENSMUSG00000097113	ENSMUST00000180962	2.82215	2.36304	0.887359	2.02418	elincRNA
	ENSMUSG00000097113	linc1422	NA	6.77085	1.44586	4.10836	elincRNA
	ENSMUSG00000097113	ENSMUST00000181491	19.8682	NA	2.68546	11.2768	elincRNA
	ENSMUSG00000097113	ENSMUST00000180495	NA	36.7279	2.91892	19.8234	elincRNA
	ENSMUSG00000097173	ENSMUST00000180581	6.43852	7.25545	2.99232	5.5621	elincRNA
	ENSMUSG00000097188	ENSMUST00000181422	30.8218	22.3368	39.7709	30.9765	elincRNA
	ENSMUSG00000097848	ENSMUST00000181742	2.99886	1.97636	0.71545	1.89689	elincRNA
	ENSMUSG00000097848	linc1470	4.77059	2.8189	1.25385	2.94778	elincRNA
	linc1260	linc1260	8.05988	5.4895	3.6872	5.74553	elincRNA
	linc1557	linc1557	3.8791	2.37364	0.765878	2.33954	elincRNA
	XLOC_10097	TCONS_15566	4.40594	1.96805	1.16375	2.51258	elincRNA
	XLOC_10895	TCONS_16248	5.21487	3.70446	0.848895	3.25607	elincRNA
	XLOC_11005	TCONS_16332	3.90744	2.59149	0.571305	2.35675	elincRNA
	XLOC_11274	TCONS_18047	5.09235	6.85952	1.01617	4.32268	elincRNA
	XLOC_12856	TCONS_19227	6.92638	NA	8.14766	7.53702	elincRNA
	XLOC_15658	TCONS_25106	5.01641	1.57707	1.04296	2.54548	elincRNA
	XLOC_15912	TCONS_24083	3.44611	1.60343	0.623121	1.89089	elincRNA
	XLOC_15918	TCONS_25283	7.68793	2.12874	1.22061	3.67909	elincRNA
	XLOC_16133	TCONS_25411	3.9933	3.70558	NA	3.84944	elincRNA
	XLOC_17563	TCONS_28381	4.33283	1.73276	0.998508	2.3547	elincRNA
	XLOC_17995	TCONS_26923	2.77969	1.68515	0.785138	1.74999	elincRNA
	XLOC_18309	TCONS_27179	2.87885	1.7577	0.732985	1.78985	elincRNA
	XLOC_19554	TCONS_29736	11.6517	1.48249	0.46437	4.53286	elincRNA
	XLOC_20126	TCONS_31008	8.51896	1.94113	0.740999	3.7337	elincRNA
	XLOC_2128	TCONS_1956	3.60397	2.99376	1.1381	2.57861	elincRNA
	XLOC_21281	TCONS_32009	3.25793	1.64699	0.980106	1.96167	elincRNA
	XLOC_21469	TCONS_32973	9.38685	2.44773	NA	5.91729	elincRNA
	XLOC_22829	TCONS_37098	10.658	5.55081	2.9027	6.37051	elincRNA
	XLOC_22987	TCONS_34430	6.36167	3.6145	2.02846	4.00154	elincRNA
	XLOC_25057	TCONS_40323	7.36674	1.97197	0.705831	3.34818	elincRNA
	XLOC_25338	TCONS_38770	4.94835	NA	2.51758	3.73296	elincRNA
	XLOC_25507	TCONS_40584	7.21428	2.34112	1.49646	3.68395	elincRNA
	XLOC_25721	TCONS_40704	11.4595	NA	32.1703	21.8149	elincRNA
	XLOC_26247	TCONS_41021	3.70449	1.64386	0.801898	2.05008	elincRNA
	XLOC_2753	TCONS_6005	4.00584	5.70978	0.801133	3.50559	elincRNA
	XLOC_27890	TCONS_42392	2.30598	0.792413	0.463307	1.18723	elincRNA
	XLOC_27921	TCONS_44914	2.07491	0.986346	0.473209	1.17815	elincRNA
	XLOC_30498	TCONS_46618	41.2186	9.43239	2.40319	17.6847	elincRNA
	XLOC_32353	TCONS_48339	2.76767	1.69335	0.765198	1.74207	elincRNA
	XLOC_3300	TCONS_4725	4.37044	2.76759	0.576173	2.5714	elincRNA
	XLOC_33043	TCONS_50821	7.47253	NA	0.238005	3.85527	elincRNA
	XLOC_33652	TCONS_53088	5.75993	3.22964	1.1285	3.37269	elincRNA
	XLOC_36482	TCONS_55477	8.47124	4.84414	2.00383	5.1064	elincRNA
	XLOC_36484	TCONS_55478	4.06455	5.05986	1.18273	3.43571	elincRNA
	XLOC_38724	TCONS_61219	2.2716	3.72551	1.45416	2.48376	elincRNA
	XLOC_4022	TCONS_6759	4.36813	2.33305	1.22041	2.64053	elincRNA
	XLOC_40397	TCONS_62323	10.1359	NA	1.70399	5.91995	elincRNA
	XLOC_40760	TCONS_64579	11.0895	5.02124	1.36708	5.82594	elincRNA
	XLOC_4758	TCONS_7271	3.52319	1.61314	0.902479	2.01294	elincRNA
	XLOC_564	TCONS_503	6.349	3.20711	1.94029	3.83213	elincRNA
	XLOC_7295	TCONS_12092	3.84627	2.40589	0.593465	2.28188	elincRNA
	XLOC_7945	TCONS_10256	11.1098	5.35464	2.90425	6.45624	elincRNA
	XLOC_833	TCONS_2984	4.95692	3.75332	1.34898	3.35307	elincRNA
	ENSMUSG00000021268	ENSMUST00000128458	NA	0.815761	0.878985	0.847373	oth-lincRNA
	ENSMUSG00000021268	ENSMUST00000166636	2.07867	1.81156	0.747879	1.54604	oth-lincRNA
	ENSMUSG00000021268	ENSMUST00000143847	2.18205	1.88869	0.707525	1.59275	oth-lincRNA
	ENSMUSG00000021268	ENSMUST00000143836	2.23296	2.26494	0.753404	1.75043	oth-lincRNA
	ENSMUSG00000021268	ENSMUST00000124106	2.57702	2.09857	1.02196	1.89918	oth-lincRNA
	ENSMUSG00000021268	ENSMUST00000146701	3.67486	1.5746	0.659062	1.96951	oth-lincRNA
	ENSMUSG00000021268	ENSMUST00000126289	3.56503	1.58873	1.91436	2.35604	oth-lincRNA
	ENSMUSG00000021268	ENSMUST00000143272	23.7918	2.40062	1.98527	9.39257	oth-lincRNA
	ENSMUSG00000031736	ENSMUST00000178064	3.56191	2.584	1.73367	2.62652	oth-lincRNA
	ENSMUSG00000031736	ENSMUST00000179421	5.60415	3.49187	2.56903	3.88835	oth-lincRNA
	ENSMUSG00000031736	ENSMUST00000179400	5.63343	3.10219	4.40776	4.38113	oth-lincRNA
	ENSMUSG00000031736	ENSMUST00000034183	5.9551	9.56427	3.09939	6.20625	oth-lincRNA
	ENSMUSG00000031736	ENSMUST00000180102	NA	12.4659	6.09114	9.27853	oth-lincRNA
	ENSMUSG00000031736	ENSMUST00000179029	20.3152	2.92901	6.70086	9.98169	oth-lincRNA
	ENSMUSG00000051319	ENSMUST00000135091	2.76226	3.01084	0.646869	2.13999	oth-lincRNA
	ENSMUSG00000059659	ENSMUST00000144745	2.7446	3.54595	0.8268	2.37245	oth-lincRNA
	ENSMUSG00000066170	ENSMUST00000181029	6.44995	6.33365	2.28544	5.02301	oth-lincRNA
	ENSMUSG00000066170	ENSMUST00000095448	6.31359	6.75163	2.19292	5.08605	oth-lincRNA
	ENSMUSG00000073155	ENSMUST00000130875	1.6434	1.11719	0.445817	1.0688	oth-lincRNA
	ENSMUSG00000073155	ENSMUST00000136110	1.72048	1.10212	0.427371	1.08332	oth-lincRNA
	ENSMUSG00000073155	ENSMUST00000152147	2.59992	1.59073	0.721924	1.63753	oth-lincRNA
	ENSMUSG00000074071	ENSMUST00000098378	4.73107	1.87709	0.969305	2.52582	oth-lincRNA
	ENSMUSG00000074071	ENSMUST00000125685	6.08296	2.03369	1.27007	3.12891	oth-lincRNA
	ENSMUSG00000075511	ENSMUST00000178628	1.27298	1.57053	0.45259	1.0987	oth-lincRNA
	ENSMUSG00000075511	ENSMUST00000100370	1.56394	2.34463	0.566835	1.4918	oth-lincRNA
	ENSMUSG00000075511	ENSMUST00000179705	1.89132	2.70767	0.662442	1.75381	oth-lincRNA
	ENSMUSG00000075511	ENSMUST00000177890	7.08448	2.16512	2.08634	3.77865	oth-lincRNA
	ENSMUSG00000078952	linc1283	2.00989	1.49107	0.559667	1.35355	oth-lincRNA
	ENSMUSG00000078952	ENSMUST00000109431	2.47611	1.52757	0.588986	1.53089	oth-lincRNA
	ENSMUSG00000078952	linc1468	2.69955	1.87749	0.81237	1.79647	oth-lincRNA
	ENSMUSG00000078952	ENSMUST00000179324	6.17551	4.02698	1.76994	3.99081	oth-lincRNA
	ENSMUSG00000084796	ENSMUST00000123700	5.72363	5.1534	1.72451	4.20051	oth-lincRNA
	ENSMUSG00000085024	ENSMUST00000153753	15.5678	7.49541	2.87687	8.6467	oth-lincRNA
	ENSMUSG00000085438	linc1510	1.74453	1.01089	0.477399	1.07761	oth-lincRNA
	ENSMUSG00000085438	ENSMUST00000153581	2.11644	1.07347	0.526204	1.2387	oth-lincRNA
	ENSMUSG00000085438	ENSMUST00000147425	1.82229	1.43675	0.485933	1.24832	oth-lincRNA
	ENSMUSG00000086370	ENSMUST00000125419	0.923521	NA	1.25125	1.08739	oth-lincRNA
	ENSMUSG00000086370	ENSMUST00000123841	1.00006	NA	1.31847	1.15926	oth-lincRNA
	ENSMUSG00000086503	ENSMUST00000153883	4.25739	10.4582	NA	7.35781	oth-lincRNA
	ENSMUSG00000086646	ENSMUST00000143209	4.76338	2.33564	1.42043	2.83982	oth-lincRNA
	ENSMUSG00000086646	ENSMUST00000137964	6.60291	NA	3.40956	5.00623	oth-lincRNA
	ENSMUSG00000086730	ENSMUST00000141027	3.3014	1.18986	0.69962	1.73029	oth-lincRNA
	ENSMUSG00000086859	ENSMUST00000149822	4.15491	3.85234	1.58047	3.19591	oth-lincRNA
	ENSMUSG00000087547	ENSMUST00000131365	22.7116	NA	4.47546	13.5935	oth-lincRNA
	ENSMUSG00000087590	ENSMUST00000146010	4.49549	13.5552	2.56645	6.87238	oth-lincRNA
	ENSMUSG00000090086	ENSMUST00000160227	9.44075	NA	3.45325	6.447	oth-lincRNA
	ENSMUSG00000090086	ENSMUST00000160099	11.0508	38.4184	2.64419	17.3711	oth-lincRNA
	ENSMUSG00000096917	ENSMUST00000180690	4.94606	1.84279	0.89907	2.56264	oth-lincRNA
	ENSMUSG00000096956	linc1290	1.85577	2.83884	NA	2.34731	oth-lincRNA
	ENSMUSG00000097039	ENSMUST00000181657	5.56809	2.50254	1.63458	3.23507	oth-lincRNA
	ENSMUSG00000097039	ENSMUST00000180432	6.83424	2.65319	1.55642	3.68129	oth-lincRNA
	ENSMUSG00000097048	ENSMUST00000181928	2.42808	1.58189	0.819232	1.60973	oth-lincRNA
	ENSMUSG00000097048	ENSMUST00000180896	4.17833	4.23014	1.43985	3.28277	oth-lincRNA
	ENSMUSG00000097062	ENSMUST00000181502	8.08013	5.90304	1.0453	5.00949	oth-lincRNA
	ENSMUSG00000097145	ENSMUST00000180601	3.69686	1.19671	0.719412	1.87099	oth-lincRNA
	ENSMUSG00000097154	ENSMUST00000180468	4.88914	2.46965	0.807129	2.72197	oth-lincRNA
	ENSMUSG00000097180	ENSMUST00000181574	9.01317	6.11195	1.63227	5.5858	oth-lincRNA
	ENSMUSG00000097195	ENSMUST00000180563	4.35172	4.13402	1.12682	3.20419	oth-lincRNA
	ENSMUSG00000097217	ENSMUST00000181112	12.7164	4.07095	NA	8.39369	oth-lincRNA
	ENSMUSG00000097248	ENSMUST00000181159	1.90004	2.50475	0.810444	1.73841	oth-lincRNA
	ENSMUSG00000097248	ENSMUST00000180806	3.34337	5.44536	1.17448	3.32107	oth-lincRNA
	ENSMUSG00000097248	linc1582	6.93998	3.66138	2.25161	4.28432	oth-lincRNA
	ENSMUSG00000097277	ENSMUST00000180705	6.3422	5.53867	1.77787	4.55291	oth-lincRNA
	ENSMUSG00000097277	ENSMUST00000180983	6.61995	NA	6.40271	6.51133	oth-lincRNA
	ENSMUSG00000097282	ENSMUST00000181546	8.34082	5.48116	3.07503	5.63234	oth-lincRNA
	ENSMUSG00000097290	ENSMUST00000181780	2.86919	1.54071	0.704833	1.70491	oth-lincRNA
	ENSMUSG00000097290	ENSMUST00000180830	2.88922	1.57411	0.660373	1.7079	oth-lincRNA
	ENSMUSG00000097290	ENSMUST00000181960	7.83821	6.80308	1.22139	5.28756	oth-lincRNA
	ENSMUSG00000097353	ENSMUST00000180477	9.64431	2.59969	2.15634	4.80012	oth-lincRNA
	ENSMUSG00000097375	ENSMUST00000181490	5.32679	2.01149	0.736279	2.69152	oth-lincRNA
	ENSMUSG00000097378	ENSMUST00000181073	4.66395	5.69927	NA	5.18161	oth-lincRNA
	ENSMUSG00000097448	ENSMUST00000181274	14.0935	4.10409	10.5547	9.58411	oth-lincRNA
	ENSMUSG00000097519	ENSMUST00000181949	2.7623	1.79954	0.538986	1.70028	oth-lincRNA
	ENSMUSG00000097536	ENSMUST00000180852	3.82503	2.25841	0.73779	2.27374	oth-lincRNA
	ENSMUSG00000097545	ENSMUST00000180610	15.3641	20.1361	5.54556	13.6819	oth-lincRNA
	ENSMUSG00000097574	ENSMUST00000180974	4.03443	3.02395	1.22159	2.75999	oth-lincRNA
	ENSMUSG00000097604	ENSMUST00000181289	2.75987	2.40206	0.559791	1.90724	oth-lincRNA
	ENSMUSG00000097616	ENSMUST00000181225	4.49881	3.271	1.39931	3.05637	oth-lincRNA
	ENSMUSG00000097624	linc1304	10.5594	4.72628	1.7366	5.6741	oth-lincRNA
	ENSMUSG00000097624	ENSMUST00000181658	24.377	NA	3.83012	14.1036	oth-lincRNA
	ENSMUSG00000097639	ENSMUST00000181833	7.77494	4.66658	1.47406	4.63853	oth-lincRNA
	ENSMUSG00000097651	ENSMUST00000181967	3.14651	2.12614	0.755403	2.00935	oth-lincRNA
	ENSMUSG00000097709	ENSMUST00000181708	3.0735	1.76993	0.725138	1.85619	oth-lincRNA
	ENSMUSG00000097709	ENSMUST00000180836	4.12196	2.03461	1.03555	2.39737	oth-lincRNA
	ENSMUSG00000097709	ENSMUST00000180567	13.1207	NA	3.20143	8.16104	oth-lincRNA
	ENSMUSG00000097715	ENSMUST00000181570	6.45433	3.00166	0.968956	3.47498	oth-lincRNA
	ENSMUSG00000097729	ENSMUST00000180643	7.94435	7.00275	2.04317	5.66343	oth-lincRNA
	ENSMUSG00000097755	ENSMUST00000181641	111.867	22.4402	0.722193	45.0099	oth-lincRNA
	ENSMUSG00000097769	ENSMUST00000181664	7.55525	7.40088	2.20792	5.72135	oth-lincRNA
	ENSMUSG00000097772	ENSMUST00000180779	11.3077	5.02806	1.25065	5.86215	oth-lincRNA
	ENSMUSG00000097779	ENSMUST00000180442	6.0271	2.63948	1.29744	3.32134	oth-lincRNA
	ENSMUSG00000097779	linc1503	6.17643	2.61356	1.23004	3.34001	oth-lincRNA
	ENSMUSG00000097814	ENSMUST00000181489	3.87413	2.43666	0.859889	2.39023	oth-lincRNA
	ENSMUSG00000097908	ENSMUST00000181045	5.43197	1.71026	1.15422	2.76548	oth-lincRNA
	ENSMUSG00000097908	ENSMUST00000181190	9.33896	1.96589	1.58618	4.29701	oth-lincRNA
	ENSMUSG00000097908	linc1543	NA	2.40271	28.5586	15.4807	oth-lincRNA
	ENSMUSG00000097929	ENSMUST00000180458	5.11112	3.13438	1.40957	3.21835	oth-lincRNA
	ENSMUSG00000097929	ENSMUST00000180503	7.11059	3.69515	1.40818	4.0713	oth-lincRNA
	ENSMUSG00000097930	ENSMUST00000181623	8.60177	2.69835	1.20519	4.16844	oth-lincRNA
	linc1477	linc1477	15.7111	NA	3.4573	9.5842	oth-lincRNA
	linc1517	linc1517	7.95988	5.52418	1.66947	5.05117	oth-lincRNA
	linc1612	linc1612	2.08744	2.31267	0.593787	1.66463	oth-lincRNA
	XLOC_10886	TCONS_17802	4.74111	4.17526	1.32775	3.41471	oth-lincRNA
	XLOC_11264	TCONS_18042	2.86215	1.44002	0.859645	1.7206	oth-lincRNA
	XLOC_11407	TCONS_18148	2.58724	1.84857	0.83531	1.75704	oth-lincRNA
	XLOC_11898	TCONS_17085	5.3965	2.25955	0.90023	2.85209	oth-lincRNA
	XLOC_12094	TCONS_17269	16.8757	2.05261	1.95915	6.96248	oth-lincRNA
	XLOC_12405	TCONS_18827	3.76134	3.03481	2.15373	2.98329	oth-lincRNA
	XLOC_13206	TCONS_20692	7.59709	1.94901	NA	4.77305	oth-lincRNA
	XLOC_13941	TCONS_21157	4.78258	15.9151	NA	10.3488	oth-lincRNA
	XLOC_14023	TCONS_21221	3.05903	1.01187	0.74014	1.60368	oth-lincRNA
	XLOC_14164	TCONS_21334	5.74196	3.54031	1.73106	3.67111	oth-lincRNA
	XLOC_14570	TCONS_21704	4.83156	2.84927	0.792758	2.82453	oth-lincRNA
	XLOC_14573	TCONS_23104	6.31014	4.13549	1.45068	3.96544	oth-lincRNA
	XLOC_14624	TCONS_23142	14.6454	4.98743	1.91865	7.18383	oth-lincRNA
	XLOC_15297	TCONS_22357	3.44995	3.13704	0.773131	2.45337	oth-lincRNA
	XLOC_15526	TCONS_22608	6.66235	4.70085	1.48484	4.28268	oth-lincRNA
	XLOC_15740	TCONS_23932	5.15551	4.54905	1.18519	3.62992	oth-lincRNA
	XLOC_15804	TCONS_23991	4.73366	1.26488	0.591366	2.19663	oth-lincRNA
	XLOC_15845	TCONS_24028	2.51979	1.70779	0.675752	1.63444	oth-lincRNA
	XLOC_16154	TCONS_24308	9.36362	4.63914	0.656499	4.88642	oth-lincRNA
	XLOC_16211	TCONS_24360	6.73869	6.74982	1.32351	4.93734	oth-lincRNA
	XLOC_16594	TCONS_25707	8.95308	2.54338	1.41766	4.3047	oth-lincRNA
	XLOC_16792	TCONS_25837	7.30118	3.80614	1.10452	4.07062	oth-lincRNA
	XLOC_16850	TCONS_24975	4.50902	2.60686	0.934145	2.68334	oth-lincRNA
	XLOC_17162	TCONS_26131	9.26975	3.94426	0.843755	4.68592	oth-lincRNA
	XLOC_17316	TCONS_28231	3.44502	1.34761	0.637622	1.81008	oth-lincRNA
	XLOC_17405	TCONS_26376	2.09895	1.82287	1.37253	1.76479	oth-lincRNA
	XLOC_17763	TCONS_26720	2.4336	1.60866	0.599561	1.54727	oth-lincRNA
	XLOC_1777	TCONS_3559	5.74317	4.98169	1.38202	4.03563	oth-lincRNA
	XLOC_18051	TCONS_26966	3.38438	1.45581	0.407277	1.74915	oth-lincRNA
	XLOC_18353	TCONS_27225	7.46086	9.38966	1.74324	6.19792	oth-lincRNA
	XLOC_18778	TCONS_29164	5.85999	3.94399	1.08955	3.63118	oth-lincRNA
	XLOC_18983	TCONS_29285	5.19297	1.84809	1.25474	2.76527	oth-lincRNA
	XLOC_19458	TCONS_29667	10.1346	4.56623	NA	7.35042	oth-lincRNA
	XLOC_19553	TCONS_29735	2.50808	2.12435	0.971931	1.86812	oth-lincRNA
	XLOC_19600	TCONS_30657	4.90793	2.79912	1.15506	2.95404	oth-lincRNA
	XLOC_1997	TCONS_1838	7.92637	3.08395	0.504097	3.83814	oth-lincRNA
	XLOC_19978	TCONS_30909	4.44633	3.12161	0.738616	2.76885	oth-lincRNA
	XLOC_20486	TCONS_32405	5.34903	3.30503	0.715071	3.12304	oth-lincRNA
	XLOC_20539	TCONS_32435	4.26081	1.77071	0.726965	2.25283	oth-lincRNA
	XLOC_20730	TCONS_32548	4.98128	1.25467	NA	3.11798	oth-lincRNA
	XLOC_20837	TCONS_32607	5.59956	5.42311	1.55821	4.19363	oth-lincRNA
	XLOC_21951	TCONS_36569	4.19698	2.6922	0.962753	2.61731	oth-lincRNA
	XLOC_22683	TCONS_37019	NA	2.93684	0.69639	1.81662	oth-lincRNA
	XLOC_23043	TCONS_37208	9.22131	NA	0.76771	4.99451	oth-lincRNA
	XLOC_23065	TCONS_37225	3.32904	3.90907	0.760697	2.66627	oth-lincRNA
	XLOC_23087	TCONS_34516	96.4493	8.7069	4.18211	36.4461	oth-lincRNA
	XLOC_23776	TCONS_37686	9.04654	9.27746	1.42695	6.58365	oth-lincRNA
	XLOC_24922	TCONS_36367	8.73388	5.15136	0.72846	4.87123	oth-lincRNA
	XLOC_25049	TCONS_38505	9.04294	3.72284	1.97049	4.91209	oth-lincRNA
	XLOC_25077	TCONS_40342	30.6022	2.86009	1.76504	11.7424	oth-lincRNA
	XLOC_25508	TCONS_40585	7.54668	5.6862	0.786079	4.67298	oth-lincRNA
	XLOC_25746	TCONS_40716	7.14576	2.828	1.53028	3.83468	oth-lincRNA
	XLOC_26053	TCONS_40905	8.86088	3.76124	1.93232	4.85148	oth-lincRNA
	XLOC_26228	TCONS_39579	4.05697	2.81328	2.09865	2.98963	oth-lincRNA
	XLOC_26494	TCONS_41190	6.46601	1.88822	1.34958	3.2346	oth-lincRNA
	XLOC_27685	TCONS_42212	4.64415	2.67141	0.904924	2.74016	oth-lincRNA
	XLOC_28476	TCONS_42959	NA	3.41881	1.74066	2.57974	oth-lincRNA
	XLOC_289	TCONS_244	5.77848	1.88001	0.67093	2.77647	oth-lincRNA
	XLOC_29394	TCONS_45801	3.23355	3.94956	NA	3.59156	oth-lincRNA
	XLOC_30144	TCONS_46286	4.22842	4.5236	0.907888	3.21997	oth-lincRNA
	XLOC_30163	TCONS_46303	2.8083	NA	2.82326	2.81578	oth-lincRNA
	XLOC_30339	TCONS_49041	4.92963	2.06461	2.73681	3.24369	oth-lincRNA
	XLOC_30599	TCONS_49205	2.99117	1.69342	0.788807	1.82446	oth-lincRNA
	XLOC_3063	TCONS_4494	8.28007	3.32097	1.50996	4.37033	oth-lincRNA
	XLOC_30689	TCONS_46784	4.19288	1.88922	1.51808	2.53339	oth-lincRNA
	XLOC_30829	TCONS_46914	NA	13.0198	19.507	16.2634	oth-lincRNA
	XLOC_309	TCONS_2661	4.66108	2.29944	1.23468	2.73173	oth-lincRNA
	XLOC_31072	TCONS_49503	7.28167	2.29528	0.957662	3.51154	oth-lincRNA
	XLOC_31182	TCONS_49563	4.61987	2.88912	2.04135	3.18345	oth-lincRNA
	XLOC_31215	TCONS_49581	6.74573	3.00763	1.98721	3.91352	oth-lincRNA
	XLOC_31285	TCONS_49621	NA	2.50855	0.730695	1.61962	oth-lincRNA
	XLOC_31406	TCONS_47472	13.1321	19.5847	4.76844	12.4951	oth-lincRNA
	XLOC_31777	TCONS_47814	5.76384	2.92155	1.15236	3.27925	oth-lincRNA
	XLOC_32282	TCONS_48279	4.46483	2.71174	1.0558	2.74413	oth-lincRNA
	XLOC_32342	TCONS_50294	2.84956	2.60757	1.21675	2.22463	oth-lincRNA
	XLOC_33000	TCONS_50788	10.9984	4.3551	NA	7.67674	oth-lincRNA
	XLOC_3373	TCONS_4790	5.12505	3.28967	1.12695	3.18056	oth-lincRNA
	XLOC_3387	TCONS_6365	3.43554	1.94604	0.829447	2.07034	oth-lincRNA
	XLOC_34066	TCONS_53349	2.50629	1.35457	0.756007	1.53895	oth-lincRNA
	XLOC_34561	TCONS_52250	3.65916	1.72368	0.932615	2.10515	oth-lincRNA
	XLOC_34683	TCONS_53725	4.29837	1.74847	1.32268	2.45651	oth-lincRNA
	XLOC_34965	TCONS_57171	9.44948	4.93362	0.931544	5.10488	oth-lincRNA
	XLOC_34999	TCONS_57198	2.50605	2.60172	0.52477	1.87751	oth-lincRNA
	XLOC_35093	TCONS_54073	9.45503	3.4988	0.71148	4.5551	oth-lincRNA
	XLOC_35320	TCONS_54310	3.55495	1.65352	NA	2.60423	oth-lincRNA
	XLOC_3537	TCONS_6451	11.884	5.93006	NA	8.90704	oth-lincRNA
	XLOC_35787	TCONS_57648	4.13715	2.20173	1.01036	2.44975	oth-lincRNA
	XLOC_35902	TCONS_54900	6.24024	4.09029	1.26292	3.86448	oth-lincRNA
	XLOC_36246	TCONS_57927	3.51869	2.90428	0.649234	2.3574	oth-lincRNA
	XLOC_3659	TCONS_6521	6.97373	3.88161	0.495719	3.78369	oth-lincRNA
	XLOC_36683	TCONS_55673	3.67716	2.63505	1.15738	2.48986	oth-lincRNA
	XLOC_36735	TCONS_55729	NA	1.42114	0.888176	1.15466	oth-lincRNA
	XLOC_36798	TCONS_55768	3.78336	1.9934	0.978447	2.25174	oth-lincRNA
	XLOC_36800	TCONS_58262	2.30724	3.95295	0.885111	2.38177	oth-lincRNA
	XLOC_36905	TCONS_55881	4.13476	4.11212	2.29938	3.51542	oth-lincRNA
	XLOC_36907	TCONS_55883	3.73506	2.84612	NA	3.29059	oth-lincRNA
	XLOC_38204	TCONS_59158	0.381474	0.528854	0.186292	0.36554	oth-lincRNA
	XLOC_38329	TCONS_59273	36.7537	4.39009	7.50501	16.2163	oth-lincRNA
	XLOC_38477	TCONS_59393	3.14528	3.45639	0.784557	2.46208	oth-lincRNA
	XLOC_38537	TCONS_59444	2.18305	1.23096	0.570865	1.32829	oth-lincRNA
	XLOC_38571	TCONS_61141	1.50057	2.85023	1.16759	1.83946	oth-lincRNA
	XLOC_38630	TCONS_61164	6.85295	2.60978	1.30794	3.59022	oth-lincRNA
	XLOC_3873	TCONS_5268	9.14551	2.27974	0.431639	3.9523	oth-lincRNA
	XLOC_38733	TCONS_59638	4.54089	3.83602	1.49338	3.2901	oth-lincRNA
	XLOC_38749	TCONS_59655	6.88548	2.10385	NA	4.49466	oth-lincRNA
	XLOC_38797	TCONS_61263	5.30004	3.00425	2.46649	3.59026	oth-lincRNA
	XLOC_39177	TCONS_60065	0.370695	0.560702	0.221982	0.38446	oth-lincRNA
	XLOC_39212	TCONS_60091	3.84199	8.49457	0.85654	4.3977	oth-lincRNA
	XLOC_39864	TCONS_60694	6.99642	3.1117	1.50527	3.87113	oth-lincRNA
	XLOC_40156	TCONS_64215	5.10566	2.1476	0.867304	2.70685	oth-lincRNA
	XLOC_40197	TCONS_64249	3.04772	2.54239	0.811809	2.13397	oth-lincRNA
	XLOC_40238	TCONS_62201	6.42716	5.56039	1.17735	4.3883	oth-lincRNA
	XLOC_41113	TCONS_64778	2.18418	3.13566	1.67461	2.33148	oth-lincRNA
	XLOC_41487	TCONS_65007	8.10772	4.74798	0.92245	4.59272	oth-lincRNA
	XLOC_42098	TCONS_65378	3.9468	1.37279	0.870348	2.06331	oth-lincRNA
	XLOC_42844	TCONS_66022	4.34535	1.09856	1.10126	2.18172	oth-lincRNA
	XLOC_4449	TCONS_7024	3.57524	1.0562	0.809648	1.8137	oth-lincRNA
	XLOC_4795	TCONS_7306	4.64316	4.35986	1.34278	3.4486	oth-lincRNA
	XLOC_4873	TCONS_7382	5.27706	3.05147	2.09038	3.47297	oth-lincRNA
	XLOC_5044	TCONS_7534	5.38061	1.93729	1.15364	2.82385	oth-lincRNA
	XLOC_5488	TCONS_7944	4.00603	8.01002	1.56231	4.52612	oth-lincRNA
	XLOC_5552	TCONS_10974	4.28932	2.61894	0.659095	2.52245	oth-lincRNA
	XLOC_5779	TCONS_11121	5.6432	3.16208	2.99264	3.93264	oth-lincRNA
	XLOC_5826	TCONS_8255	14.6506	3.15861	0.753808	6.18768	oth-lincRNA
	XLOC_6140	TCONS_8532	3.65753	1.54982	0.798016	2.00179	oth-lincRNA
	XLOC_6796	TCONS_9138	3.91653	4.03142	1.07025	3.00607	oth-lincRNA
	XLOC_7270	TCONS_12073	6.8522	4.1296	2.16129	4.38103	oth-lincRNA
	XLOC_7286	TCONS_12083	2.9591	5.48743	0.90463	3.11705	oth-lincRNA
	XLOC_73	TCONS_62	6.34649	3.46851	1.39246	3.73582	oth-lincRNA
	XLOC_7838	TCONS_10124	2.80576	2.56045	1.43034	2.26552	oth-lincRNA
	XLOC_7957	TCONS_10268	6.59742	2.63811	1.83017	3.68857	oth-lincRNA
	XLOC_7984	TCONS_12587	7.71334	7.4037	2.08884	5.7353	oth-lincRNA
	XLOC_8204	TCONS_12765	4.76351	0.875521	0.354608	1.99788	oth-lincRNA
	XLOC_831	TCONS_754	10.2001	2.9563	1.15297	4.76977	oth-lincRNA
	XLOC_8358	TCONS_12894	60.5547	17.3399	NA	38.9473	oth-lincRNA
	XLOC_8618	TCONS_13118	3.97978	1.9132	1.37137	2.42145	oth-lincRNA
	XLOC_8889	TCONS_14837	4.70734	2.25556	0.605306	2.52274	oth-lincRNA
	XLOC_892	TCONS_812	3.32749	2.13361	0.850149	2.10375	oth-lincRNA
	XLOC_9049	TCONS_14934	6.29523	2.4325	0.650572	3.1261	oth-lincRNA
	XLOC_976	TCONS_3059	5.20551	4.30744	0.678219	3.39706	oth-lincRNA
	XLOC_9832	TCONS_15395	5.40199	2.39441	0.688704	2.82837	oth-lincRNA
	XLOC_9878	TCONS_15423	NA	13.4952	4.75993	9.12754	oth-lincRNA
	ENSMUSG00000000001	ENSMUST00000000001	1.35683	0.901853	0.265293	0.841325	PCG
	ENSMUSG00000000028	ENSMUST00000096990	1.9177	1.26524	0.592025	1.25832	PCG
	ENSMUSG00000000028	ENSMUST00000000028	2.27251	1.42627	0.698284	1.46569	PCG
	ENSMUSG00000000028	ENSMUST00000115585	3.44946	3.29603	1.05225	2.59925	PCG
	ENSMUSG00000000037	ENSMUST00000019101	1.33696	1.2207	0.684762	1.08081	PCG
	ENSMUSG00000000037	ENSMUST00000101113	2.02493	1.54354	0.743248	1.43724	PCG
	ENSMUSG00000000037	ENSMUST00000077375	1.44151	2.03953	1.15372	1.54492	PCG
	ENSMUSG00000000037	ENSMUST00000087090	2.42318	2.07249	1.18283	1.89283	PCG
	ENSMUSG00000000037	ENSMUST00000074802	4.47571	16.9338	NA	10.7047	PCG
	ENSMUSG00000000056	ENSMUST00000103015	2.8589	1.30066	0.391418	1.51699	PCG
	ENSMUSG00000000078	ENSMUST00000000080	2.6955	1.54494	0.530626	1.59036	PCG
	ENSMUSG00000000085	ENSMUST00000000087	1.90659	0.809108	0.480813	1.0655	PCG
	ENSMUSG00000000085	ENSMUST00000106301	1.92632	0.822899	0.501677	1.08363	PCG
	ENSMUSG00000000085	ENSMUST00000064991	2.01608	0.844364	0.508737	1.12306	PCG
	ENSMUSG00000000085	ENSMUST00000122860	2.32461	0.922318	0.476697	1.24121	PCG
	ENSMUSG00000000085	ENSMUST00000106298	2.38108	0.81929	0.574723	1.25836	PCG
	ENSMUSG00000000085	ENSMUST00000144555	3.08515	1.3355	0.964548	1.79507	PCG
	ENSMUSG00000000085	ENSMUST00000136801	2.65035	2.09022	0.650565	1.79705	PCG
	ENSMUSG00000000085	ENSMUST00000151345	4.34488	0.928395	0.817014	2.0301	PCG
	ENSMUSG00000000085	ENSMUST00000132116	3.10163	1.41903	1.81337	2.11135	PCG
	ENSMUSG00000000085	ENSMUST00000144862	5.726	1.70492	0.449716	2.62688	PCG
	ENSMUSG00000000085	ENSMUST00000153099	6.04284	4.25793	1.85526	4.05201	PCG
	ENSMUSG00000000088	ENSMUST00000000090	1.31484	1.14985	0.431571	0.96542	PCG
	ENSMUSG00000000120	ENSMUST00000000122	1.52741	NA	0.856726	1.19207	PCG
	ENSMUSG00000000131	ENSMUST00000167147	1.30849	0.769844	0.384572	0.820968	PCG
	ENSMUSG00000000131	ENSMUST00000168649	1.44877	0.934087	0.341994	0.908284	PCG
	ENSMUSG00000000131	ENSMUST00000168933	1.44873	0.930659	0.407547	0.928978	PCG
	ENSMUSG00000000131	ENSMUST00000169059	1.44452	1.02942	0.435536	0.969824	PCG
	ENSMUSG00000000131	ENSMUST00000165608	1.49297	1.01925	0.432913	0.981712	PCG
	ENSMUSG00000000131	ENSMUST00000167315	1.52008	1.0159	0.434148	0.990043	PCG
	ENSMUSG00000000131	ENSMUST00000168189	1.54724	1.01579	0.476732	1.01325	PCG
	ENSMUSG00000000131	ENSMUST00000166540	1.61846	0.976672	0.444798	1.01331	PCG
	ENSMUSG00000000131	ENSMUST00000168564	1.56101	1.06618	0.432594	1.01993	PCG
	ENSMUSG00000000131	ENSMUST00000171861	1.57354	1.01301	0.492469	1.02634	PCG
	ENSMUSG00000000131	ENSMUST00000166368	1.54705	1.10888	0.45158	1.03584	PCG
	ENSMUSG00000000131	ENSMUST00000165660	1.54192	1.06872	0.510958	1.04053	PCG
	ENSMUSG00000000131	ENSMUST00000009344	1.61427	1.0455	0.472746	1.04417	PCG
	ENSMUSG00000000131	ENSMUST00000166719	1.77474	0.961752	0.45869	1.06506	PCG
	ENSMUSG00000000131	ENSMUST00000164741	1.73587	1.07935	0.404789	1.07333	PCG
	ENSMUSG00000000131	ENSMUST00000166538	1.73499	1.02032	0.543179	1.0995	PCG
	ENSMUSG00000000131	ENSMUST00000170675	1.90934	1.21458	0.508761	1.21089	PCG
	ENSMUSG00000000131	ENSMUST00000167268	2.12086	1.12206	0.576864	1.27326	PCG
	ENSMUSG00000000131	ENSMUST00000163959	1.88057	1.75803	0.693626	1.44408	PCG
	ENSMUSG00000000134	ENSMUST00000115679	1.68934	1.0561	0.457204	1.06755	PCG
	ENSMUSG00000000134	ENSMUST00000077680	1.69454	1.05634	0.460284	1.07039	PCG
	ENSMUSG00000000134	ENSMUST00000115677	1.80039	1.05632	0.431143	1.09595	PCG
	ENSMUSG00000000134	ENSMUST00000115680	1.76768	1.09982	0.451214	1.10624	PCG
	ENSMUSG00000000134	ENSMUST00000079542	1.82064	1.09222	0.451701	1.12152	PCG
	ENSMUSG00000000134	ENSMUST00000115678	1.78753	1.13506	0.489404	1.13733	PCG
	ENSMUSG00000000134	ENSMUST00000101695	1.85889	1.16004	0.477943	1.16562	PCG
	ENSMUSG00000000134	ENSMUST00000137467	2.06254	1.19984	0.550705	1.27103	PCG
	ENSMUSG00000000134	ENSMUST00000143680	2.09754	1.24106	0.53254	1.29038	PCG
	ENSMUSG00000000134	ENSMUST00000126694	2.19167	1.28372	0.524157	1.33318	PCG
	ENSMUSG00000000134	ENSMUST00000144900	2.71716	1.19943	0.313674	1.41009	PCG
	ENSMUSG00000000134	ENSMUST00000132209	2.5625	1.40035	0.374923	1.44592	PCG
	ENSMUSG00000000134	ENSMUST00000144715	3.85498	NA	1.93698	2.89598	PCG
	ENSMUSG00000000142	ENSMUST00000139682	1.66552	NA	0.389121	1.02732	PCG
	ENSMUSG00000000142	ENSMUST00000052915	2.31183	1.79267	0.44147	1.51533	PCG
	ENSMUSG00000000142	ENSMUST00000106711	2.73765	1.43453	0.551669	1.57461	PCG
	ENSMUSG00000000148	ENSMUST00000041588	4.63904	4.53587	0.763203	3.31271	PCG
	ENSMUSG00000000148	ENSMUST00000100505	4.96425	4.83145	1.02835	3.60802	PCG
	ENSMUSG00000000148	ENSMUST00000110806	5.17001	6.06075	0.903563	4.04477	PCG
	ENSMUSG00000000148	ENSMUST00000153440	8.66986	11.8141	0.93578	7.13992	PCG
	ENSMUSG00000000149	ENSMUST00000000153	3.71917	1.71794	0.737633	2.05825	PCG
	ENSMUSG00000000154	ENSMUST00000145943	2.22835	1.30682	0.617052	1.38407	PCG
	ENSMUSG00000000154	ENSMUST00000052348	2.48676	1.3716	0.613146	1.4905	PCG
	ENSMUSG00000000154	ENSMUST00000105917	2.96903	1.52021	0.753749	1.74766	PCG
	ENSMUSG00000000154	ENSMUST00000150791	2.61542	1.76728	0.957001	1.7799	PCG
	ENSMUSG00000000154	ENSMUST00000141988	2.67581	1.70638	1.20953	1.86391	PCG
	ENSMUSG00000000168	ENSMUST00000126933	1.23557	0.818354	0.3619	0.805275	PCG
	ENSMUSG00000000168	ENSMUST00000125919	1.46543	0.923331	0.402388	0.930383	PCG
	ENSMUSG00000000168	ENSMUST00000034567	1.36029	1.04455	0.42514	0.943325	PCG
	ENSMUSG00000000168	ENSMUST00000142275	1.24071	1.15085	0.473257	0.95494	PCG
	ENSMUSG00000000168	ENSMUST00000155417	1.95804	1.24992	0.480809	1.22959	PCG
	ENSMUSG00000000168	ENSMUST00000132455	1.50156	2.15489	0.741935	1.46613	PCG
	ENSMUSG00000000171	ENSMUST00000000175	2.05729	1.39877	0.452417	1.30283	PCG
	ENSMUSG00000000184	ENSMUST00000000188	1.51093	0.915301	0.225	0.883743	PCG
	ENSMUSG00000000194	ENSMUST00000127872	3.7936	0.92526	0.845655	1.85484	PCG
	ENSMUSG00000000194	ENSMUST00000056433	2.91623	2.06154	0.59201	1.85659	PCG
	ENSMUSG00000000194	ENSMUST00000172422	2.67758	2.73374	0.936951	2.11609	PCG
	ENSMUSG00000000194	ENSMUST00000147099	NA	4.12085	1.31791	2.71938	PCG
	ENSMUSG00000000194	ENSMUST00000151991	2.87844	5.78224	0.778565	3.14642	PCG
	ENSMUSG00000000194	ENSMUST00000146747	14.4401	2.30998	1.08114	5.94373	PCG
	ENSMUSG00000000194	ENSMUST00000153032	27.5328	24.6775	5.30548	19.172	PCG
	ENSMUSG00000000253	ENSMUST00000000260	1.45417	1.70699	0.452441	1.20453	PCG
	ENSMUSG00000000253	ENSMUST00000128873	1.16926	2.14413	1.14458	1.48599	PCG
	ENSMUSG00000000275	ENSMUST00000107896	1.3371	1.21397	0.369037	0.97337	PCG
	ENSMUSG00000000275	ENSMUST00000000284	1.41136	1.27068	0.355109	1.01238	PCG
	ENSMUSG00000000275	ENSMUST00000100627	1.61218	1.07526	0.407658	1.0317	PCG
	ENSMUSG00000000276	ENSMUST00000000285	3.58594	2.09605	0.800449	2.16081	PCG
	ENSMUSG00000000276	ENSMUST00000107894	3.66276	2.40771	0.858298	2.30959	PCG
	ENSMUSG00000000276	ENSMUST00000152772	3.68687	2.46401	0.903371	2.35142	PCG
	ENSMUSG00000000278	ENSMUST00000000287	1.73099	1.15292	0.465706	1.11654	PCG
	ENSMUSG00000000282	ENSMUST00000132150	1.88385	1.3405	0.944955	1.38977	PCG
	ENSMUSG00000000282	ENSMUST00000000291	2.49397	1.68333	0.453854	1.54372	PCG
	ENSMUSG00000000295	ENSMUST00000000304	2.29977	1.47243	0.745315	1.50584	PCG
	ENSMUSG00000000295	ENSMUST00000159194	2.50968	1.57884	0.824665	1.63773	PCG
	ENSMUSG00000000295	ENSMUST00000162076	2.76003	NA	0.646611	1.70332	PCG
	ENSMUSG00000000295	ENSMUST00000159659	2.57805	1.72263	0.941468	1.74738	PCG
	ENSMUSG00000000295	ENSMUST00000160447	5.45171	NA	1.24881	3.35026	PCG
	ENSMUSG00000000296	ENSMUST00000000305	3.38641	2.11506	0.769007	2.09016	PCG
	ENSMUSG00000000301	ENSMUST00000102693	NA	2.48179	0.725659	1.60372	PCG
	ENSMUSG00000000301	ENSMUST00000000310	6.28515	1.83438	0.469871	2.86313	PCG
	ENSMUSG00000000301	ENSMUST00000102692	21.2455	2.03076	NA	11.6382	PCG
	ENSMUSG00000000303	ENSMUST00000167688	1.14388	0.809875	0.299947	0.751233	PCG
	ENSMUSG00000000303	ENSMUST00000000312	1.299	0.907244	0.351898	0.852715	PCG
	ENSMUSG00000000303	ENSMUST00000136580	1.55259	1.02922	0.355565	0.979126	PCG
	ENSMUSG00000000308	ENSMUST00000078222	NA	1.3121	0.754028	1.03306	PCG
	ENSMUSG00000000308	ENSMUST00000000317	NA	1.50821	0.92531	1.21676	PCG
	ENSMUSG00000000308	ENSMUST00000126130	2.63755	3.85616	NA	3.24686	PCG
	ENSMUSG00000000320	ENSMUST00000000329	2.93909	2.00356	1.01946	1.98737	PCG
	ENSMUSG00000000325	ENSMUST00000150484	0.855242	NA	0.54449	0.699866	PCG
	ENSMUSG00000000325	ENSMUST00000115610	1.70097	1.5906	0.430883	1.24082	PCG
	ENSMUSG00000000325	ENSMUST00000115612	1.89409	1.67109	0.477617	1.3476	PCG
	ENSMUSG00000000325	ENSMUST00000115613	1.82794	1.74954	0.519277	1.36559	PCG
	ENSMUSG00000000325	ENSMUST00000150253	2.21655	1.72574	0.492208	1.47816	PCG
	ENSMUSG00000000325	ENSMUST00000090103	2.29126	1.77306	0.536148	1.53349	PCG
	ENSMUSG00000000325	ENSMUST00000115614	2.30694	2.04313	0.571788	1.64062	PCG
	ENSMUSG00000000326	ENSMUST00000000335	3.51778	1.64622	0.602068	1.92202	PCG
	ENSMUSG00000000326	ENSMUST00000115609	3.13009	2.04489	0.717413	1.96413	PCG
	ENSMUSG00000000326	ENSMUST00000165430	2.05292	2.4337	NA	2.24331	PCG
	ENSMUSG00000000339	ENSMUST00000124486	1.69971	1.139	0.39455	1.07775	PCG
	ENSMUSG00000000339	ENSMUST00000140677	2.01788	1.0404	0.598838	1.21904	PCG
	ENSMUSG00000000339	ENSMUST00000000348	1.86408	1.25657	0.537443	1.21937	PCG
	ENSMUSG00000000339	ENSMUST00000153005	2.17938	1.18012	0.666354	1.34195	PCG
	ENSMUSG00000000339	ENSMUST00000143425	2.13839	1.3947	0.678138	1.40374	PCG
	ENSMUSG00000000340	ENSMUST00000000349	2.37386	1.18198	0.515722	1.35718	PCG
	ENSMUSG00000000346	ENSMUST00000000356	1.94417	1.25041	0.423774	1.20612	PCG
	ENSMUSG00000000355	ENSMUST00000133128	3.15236	2.03892	0.74264	1.97797	PCG
	ENSMUSG00000000355	ENSMUST00000000365	3.95519	1.48802	0.679402	2.04087	PCG
	ENSMUSG00000000355	ENSMUST00000134573	4.41853	1.52442	0.402892	2.11528	PCG
	ENSMUSG00000000355	ENSMUST00000148938	3.87763	2.23965	1.25187	2.45638	PCG
	ENSMUSG00000000355	ENSMUST00000140204	9.50927	1.3583	0.47049	3.77935	PCG
	ENSMUSG00000000365	ENSMUST00000095793	1.51472	0.876314	0.410596	0.933877	PCG
	ENSMUSG00000000374	ENSMUST00000000384	1.64748	1.43199	0.420525	1.16667	PCG
	ENSMUSG00000000378	ENSMUST00000109722	2.29171	1.34283	0.500037	1.37819	PCG
	ENSMUSG00000000378	ENSMUST00000109721	2.77149	1.56487	0.554188	1.63019	PCG
	ENSMUSG00000000378	ENSMUST00000000388	2.81658	1.58898	0.602355	1.6693	PCG
	ENSMUSG00000000378	ENSMUST00000160633	7.06491	1.73435	10.1207	6.30666	PCG
	ENSMUSG00000000378	ENSMUST00000161501	31.8273	2.21869	1.24617	11.764	PCG
	ENSMUSG00000000384	ENSMUST00000151008	2.21412	NA	0.308895	1.26151	PCG
	ENSMUSG00000000384	ENSMUST00000131477	2.50851	NA	0.303409	1.40596	PCG
	ENSMUSG00000000384	ENSMUST00000131313	2.63328	1.65438	0.319652	1.53577	PCG
	ENSMUSG00000000384	ENSMUST00000132446	2.76847	NA	0.333039	1.55076	PCG
	ENSMUSG00000000384	ENSMUST00000150697	3.32981	1.81362	0.599769	1.9144	PCG
	ENSMUSG00000000384	ENSMUST00000000394	3.39751	1.77278	0.600436	1.92358	PCG
	ENSMUSG00000000384	ENSMUST00000156969	3.5976	2.03789	0.678422	2.10464	PCG
	ENSMUSG00000000384	ENSMUST00000131815	11.7773	NA	1.56052	6.66892	PCG
	ENSMUSG00000000384	ENSMUST00000144463	325.104	NA	33.5927	179.348	PCG
	ENSMUSG00000000399	ENSMUST00000088194	1.49535	1.04154	0.388649	0.975179	PCG
	ENSMUSG00000000402	ENSMUST00000000412	2.08581	1.23004	0.642714	1.31952	PCG
	ENSMUSG00000000409	ENSMUST00000102596	2.23147	1.19275	0.584702	1.33631	PCG
	ENSMUSG00000000409	ENSMUST00000167288	2.41773	1.29048	0.667201	1.45847	PCG
	ENSMUSG00000000409	ENSMUST00000067240	2.93027	1.4936	0.766974	1.73028	PCG
	ENSMUSG00000000409	ENSMUST00000132030	4.86591	4.41733	NA	4.64162	PCG
	ENSMUSG00000000420	ENSMUST00000178605	1.3658	0.747616	0.340995	0.818137	PCG
	ENSMUSG00000000420	ENSMUST00000000430	1.36722	0.777358	0.36695	0.837177	PCG
	ENSMUSG00000000420	ENSMUST00000170243	1.63819	0.800938	0.380231	0.939785	PCG
	ENSMUSG00000000420	ENSMUST00000164066	1.96134	0.710327	0.582261	1.08464	PCG
	ENSMUSG00000000420	ENSMUST00000164998	1.89255	0.818812	0.567877	1.09308	PCG
	ENSMUSG00000000420	ENSMUST00000171583	1.78186	0.863886	0.659871	1.10187	PCG
	ENSMUSG00000000420	ENSMUST00000169474	1.77902	1.04046	0.775184	1.19822	PCG
	ENSMUSG00000000420	ENSMUST00000170191	2.43217	1.13453	0.76911	1.44527	PCG
	ENSMUSG00000000439	ENSMUST00000000449	2.68641	1.88204	0.644803	1.73775	PCG
	ENSMUSG00000000441	ENSMUST00000112949	2.18136	1.67358	0.711688	1.52221	PCG
	ENSMUSG00000000441	ENSMUST00000127503	2.4277	1.68077	0.792164	1.63355	PCG
	ENSMUSG00000000441	ENSMUST00000000451	2.33771	2.04427	0.841196	1.74106	PCG
	ENSMUSG00000000441	ENSMUST00000124553	3.1401	2.64901	0.992092	2.2604	PCG
	ENSMUSG00000000441	ENSMUST00000130528	4.2897	3.31501	0.992163	2.86563	PCG
	ENSMUSG00000000441	ENSMUST00000147979	6.76509	4.5985	4.05768	5.14042	PCG
	ENSMUSG00000000486	ENSMUST00000142356	1.81219	1.52402	0.65881	1.33167	PCG
	ENSMUSG00000000486	ENSMUST00000133913	2.12201	1.46341	0.556144	1.38052	PCG
	ENSMUSG00000000486	ENSMUST00000106313	2.12833	1.44259	0.582206	1.38438	PCG
	ENSMUSG00000000486	ENSMUST00000138541	1.93321	1.6071	0.750048	1.43012	PCG
	ENSMUSG00000000486	ENSMUST00000133591	2.23767	1.42491	0.683143	1.44857	PCG
	ENSMUSG00000000486	ENSMUST00000152267	2.17583	1.5741	0.609065	1.453	PCG
	ENSMUSG00000000486	ENSMUST00000106314	2.1361	1.60363	0.635295	1.45834	PCG
	ENSMUSG00000000486	ENSMUST00000133733	2.58612	1.47844	1.00254	1.68903	PCG
	ENSMUSG00000000532	ENSMUST00000000544	1.58065	1.19024	0.411586	1.06082	PCG
	ENSMUSG00000000538	ENSMUST00000143124	2.38302	1.43764	0.462171	1.42761	PCG
	ENSMUSG00000000538	ENSMUST00000133420	2.78403	1.76309	0.488174	1.67843	PCG
	ENSMUSG00000000538	ENSMUST00000093048	2.95055	2.17896	0.650074	1.92653	PCG
	ENSMUSG00000000538	ENSMUST00000093046	3.82267	2.69974	0.744776	2.42239	PCG
	ENSMUSG00000000538	ENSMUST00000095254	4.48438	2.96698	0.721934	2.72443	PCG
	ENSMUSG00000000538	ENSMUST00000102683	5.1276	2.74573	0.908755	2.92736	PCG
	ENSMUSG00000000538	ENSMUST00000102682	5.71109	2.56435	0.678234	2.98456	PCG
	ENSMUSG00000000538	ENSMUST00000064019	6.22615	2.53983	0.919547	3.22851	PCG
	ENSMUSG00000000538	ENSMUST00000153920	4.28901	4.84196	0.746099	3.29236	PCG
	ENSMUSG00000000544	ENSMUST00000166860	2.01882	1.28586	0.618208	1.30763	PCG
	ENSMUSG00000000544	ENSMUST00000060833	2.04391	1.3054	0.63312	1.32748	PCG
	ENSMUSG00000000544	ENSMUST00000166159	1.93263	1.78604	0.608186	1.44229	PCG
	ENSMUSG00000000544	ENSMUST00000027847	2.88128	1.972	1.13123	1.99484	PCG
	ENSMUSG00000000552	ENSMUST00000168828	2.76315	1.29396	0.555643	1.53759	PCG
	ENSMUSG00000000555	ENSMUST00000023128	1.7585	1.29096	0.502363	1.18394	PCG
	ENSMUSG00000000561	ENSMUST00000128005	2.05084	1.05821	0.377625	1.16222	PCG
	ENSMUSG00000000561	ENSMUST00000010278	2.23633	1.04371	0.397545	1.22586	PCG
	ENSMUSG00000000561	ENSMUST00000127464	2.17452	1.25348	0.433658	1.28722	PCG
	ENSMUSG00000000561	ENSMUST00000151263	2.55532	1.37159	0.428946	1.45195	PCG
	ENSMUSG00000000561	ENSMUST00000130994	2.60171	1.3186	0.506544	1.47562	PCG
	ENSMUSG00000000561	ENSMUST00000167642	3.28931	2.02644	0.640924	1.98556	PCG
	ENSMUSG00000000563	ENSMUST00000133320	1.76404	1.1565	0.471914	1.13082	PCG
	ENSMUSG00000000563	ENSMUST00000118209	1.84447	1.16519	0.474568	1.16141	PCG
	ENSMUSG00000000563	ENSMUST00000143022	1.97915	1.20697	0.537311	1.24114	PCG
	ENSMUSG00000000563	ENSMUST00000123959	NA	6.59646	1.17297	3.88471	PCG
	ENSMUSG00000000568	ENSMUST00000164833	1.06876	0.954397	0.319629	0.78093	PCG
	ENSMUSG00000000568	ENSMUST00000019128	1.0704	0.970483	0.336836	0.792574	PCG
	ENSMUSG00000000568	ENSMUST00000171640	1.14614	0.936905	0.313926	0.79899	PCG
	ENSMUSG00000000568	ENSMUST00000170654	1.12954	0.960709	0.376246	0.822164	PCG
	ENSMUSG00000000568	ENSMUST00000168396	1.15873	1.00993	0.348901	0.839186	PCG
	ENSMUSG00000000568	ENSMUST00000072750	1.18612	1.07707	0.354794	0.872664	PCG
	ENSMUSG00000000568	ENSMUST00000171786	1.17678	1.05761	0.416109	0.883498	PCG
	ENSMUSG00000000568	ENSMUST00000112939	1.3336	1.01884	0.355871	0.902771	PCG
	ENSMUSG00000000568	ENSMUST00000171106	1.33026	1.11587	0.383423	0.943182	PCG
	ENSMUSG00000000568	ENSMUST00000172361	1.36247	1.23531	0.446179	1.01465	PCG
	ENSMUSG00000000581	ENSMUST00000156784	1.376	1.30371	0.418345	1.03269	PCG
	ENSMUSG00000000581	ENSMUST00000135568	1.63567	1.15768	0.392231	1.06186	PCG
	ENSMUSG00000000581	ENSMUST00000000594	2.20689	1.12105	0.514094	1.28068	PCG
	ENSMUSG00000000581	ENSMUST00000131227	2.19173	1.87156	0.346339	1.46987	PCG
	ENSMUSG00000000581	ENSMUST00000130330	3.54027	3.32343	0.590638	2.48478	PCG
	ENSMUSG00000000594	ENSMUST00000000608	1.2497	0.926739	0.352619	0.843018	PCG
	ENSMUSG00000000600	ENSMUST00000080085	2.05726	1.30678	0.534594	1.29954	PCG
	ENSMUSG00000000600	ENSMUST00000171023	2.24067	1.45002	0.571198	1.42063	PCG
	ENSMUSG00000000605	ENSMUST00000000619	22.2214	2.37088	1.78391	8.79207	PCG
	ENSMUSG00000000627	ENSMUST00000000641	1.65811	NA	0.475695	1.0669	PCG
	ENSMUSG00000000628	ENSMUST00000000642	1.29516	1.24281	0.492	1.00999	PCG
	ENSMUSG00000000628	ENSMUST00000170833	1.81341	1.22121	0.494192	1.17627	PCG
	ENSMUSG00000000628	ENSMUST00000168725	3.31867	NA	3.34633	3.3325	PCG
	ENSMUSG00000000628	ENSMUST00000169270	7.27964	3.98348	1.55116	4.27143	PCG
	ENSMUSG00000000631	ENSMUST00000164334	1.22938	0.900646	0.35797	0.829332	PCG
	ENSMUSG00000000631	ENSMUST00000172303	1.26241	0.936035	0.376179	0.858209	PCG
	ENSMUSG00000000631	ENSMUST00000092884	1.32503	0.921563	0.359682	0.86876	PCG
	ENSMUSG00000000631	ENSMUST00000130305	1.31377	0.935652	0.364885	0.871437	PCG
	ENSMUSG00000000631	ENSMUST00000100794	1.33673	0.948813	0.378276	0.887939	PCG
	ENSMUSG00000000631	ENSMUST00000168348	1.44104	1.00405	0.38698	0.944023	PCG
	ENSMUSG00000000631	ENSMUST00000130627	1.43665	1.04368	0.392885	0.957737	PCG
	ENSMUSG00000000631	ENSMUST00000167856	1.54192	0.975753	0.41244	0.976703	PCG
	ENSMUSG00000000631	ENSMUST00000092887	1.44627	1.08141	0.428162	0.98528	PCG
	ENSMUSG00000000631	ENSMUST00000169105	1.45387	1.10563	0.433272	0.997593	PCG
	ENSMUSG00000000631	ENSMUST00000000645	1.49394	1.11705	0.420309	1.01044	PCG
	ENSMUSG00000000631	ENSMUST00000108376	1.55929	1.07248	0.418981	1.01692	PCG
	ENSMUSG00000000631	ENSMUST00000102488	1.53326	1.07931	0.452494	1.02169	PCG
	ENSMUSG00000000631	ENSMUST00000135045	2.03856	0.785598	0.35887	1.06101	PCG
	ENSMUSG00000000631	ENSMUST00000108375	1.77054	1.20851	0.491758	1.15693	PCG
	ENSMUSG00000000631	ENSMUST00000130956	2.01749	0.940635	0.591917	1.18335	PCG
	ENSMUSG00000000631	ENSMUST00000142571	0.931107	2.81426	0.461707	1.40236	PCG
	ENSMUSG00000000631	ENSMUST00000100795	4.60284	3.32508	1.60473	3.17755	PCG
	ENSMUSG00000000708	ENSMUST00000164390	2.1379	0.803047	0.248682	1.06321	PCG
	ENSMUSG00000000708	ENSMUST00000000724	1.99025	0.887456	0.414537	1.09741	PCG
	ENSMUSG00000000708	ENSMUST00000166525	2.39108	1.07677	0.364953	1.2776	PCG
	ENSMUSG00000000708	ENSMUST00000167092	1.69925	1.82757	0.467477	1.33143	PCG
	ENSMUSG00000000708	ENSMUST00000172160	1.84828	1.86833	0.445623	1.38741	PCG
	ENSMUSG00000000708	ENSMUST00000163648	3.55373	0.777224	0.251025	1.52733	PCG
	ENSMUSG00000000708	ENSMUST00000171072	4.3484	2.22254	0.630005	2.40031	PCG
	ENSMUSG00000000711	ENSMUST00000000727	1.70079	0.980988	0.354074	1.01195	PCG
	ENSMUSG00000000730	ENSMUST00000144446	1.58161	0.841499	0.343207	0.922106	PCG
	ENSMUSG00000000730	ENSMUST00000138785	1.58694	0.959316	0.462155	1.0028	PCG
	ENSMUSG00000000730	ENSMUST00000139539	1.63174	0.976436	0.478741	1.02897	PCG
	ENSMUSG00000000730	ENSMUST00000000746	1.65492	0.993159	0.481467	1.04318	PCG
	ENSMUSG00000000730	ENSMUST00000131825	1.69128	1.00773	0.485255	1.06142	PCG
	ENSMUSG00000000730	ENSMUST00000151242	1.9472	1.00561	0.498776	1.15053	PCG
	ENSMUSG00000000730	ENSMUST00000123940	1.89868	1.10269	0.527102	1.17616	PCG
	ENSMUSG00000000731	ENSMUST00000131028	2.90235	2.07897	1.3941	2.12514	PCG
	ENSMUSG00000000731	ENSMUST00000141255	3.65944	2.45453	1.16898	2.42765	PCG
	ENSMUSG00000000731	ENSMUST00000145975	4.14279	2.26624	1.36742	2.59215	PCG
	ENSMUSG00000000731	ENSMUST00000128241	4.02887	2.47295	1.55895	2.68692	PCG
	ENSMUSG00000000731	ENSMUST00000148469	4.37559	2.68373	1.29136	2.78356	PCG
	ENSMUSG00000000731	ENSMUST00000019257	5.01926	2.60692	1.51399	3.04672	PCG
	ENSMUSG00000000731	ENSMUST00000143452	NA	5.22749	1.7414	3.48444	PCG
	ENSMUSG00000000731	ENSMUST00000143735	5.57638	2.97724	1.9173	3.4903	PCG
	ENSMUSG00000000731	ENSMUST00000143548	6.62856	2.78477	1.40949	3.60761	PCG
	ENSMUSG00000000731	ENSMUST00000140636	7.02871	2.97556	1.72477	3.90968	PCG
	ENSMUSG00000000731	ENSMUST00000105395	5.90812	4.06986	1.84548	3.94115	PCG
	ENSMUSG00000000731	ENSMUST00000154374	7.10315	3.55062	1.92684	4.19354	PCG
	ENSMUSG00000000731	ENSMUST00000130972	8.19804	3.24808	2.27881	4.57497	PCG
	ENSMUSG00000000731	ENSMUST00000156417	8.87492	3.93183	2.15961	4.98879	PCG
	ENSMUSG00000000731	ENSMUST00000155021	9.84364	3.47665	1.99722	5.10584	PCG
	ENSMUSG00000000731	ENSMUST00000105396	10.5028	3.51279	2.41574	5.4771	PCG
	ENSMUSG00000000732	ENSMUST00000105393	3.76208	2.2718	0.791574	2.27515	PCG
	ENSMUSG00000000738	ENSMUST00000130787	1.44512	1.35315	0.507453	1.10191	PCG
	ENSMUSG00000000738	ENSMUST00000128234	1.35512	1.5837	0.490477	1.1431	PCG
	ENSMUSG00000000738	ENSMUST00000135991	1.54052	1.92254	0.525815	1.32963	PCG
	ENSMUSG00000000738	ENSMUST00000125975	1.92153	1.81236	0.521769	1.41855	PCG
	ENSMUSG00000000738	ENSMUST00000149248	1.99273	1.8678	0.543265	1.46793	PCG
	ENSMUSG00000000738	ENSMUST00000153285	2.00592	1.92766	0.533181	1.48892	PCG
	ENSMUSG00000000738	ENSMUST00000108868	2.15746	2.01146	0.542279	1.5704	PCG
	ENSMUSG00000000738	ENSMUST00000128803	2.33577	2.0862	0.69534	1.70577	PCG
	ENSMUSG00000000738	ENSMUST00000153492	3.97557	2.84154	0.932045	2.58305	PCG
	ENSMUSG00000000738	ENSMUST00000142150	10.6705	2.76895	3.4429	5.62745	PCG
	ENSMUSG00000000738	ENSMUST00000142541	12.7502	NA	2.43	7.59011	PCG
	ENSMUSG00000000740	ENSMUST00000000756	2.06005	1.46182	0.535168	1.35235	PCG
	ENSMUSG00000000740	ENSMUST00000132275	2.5728	1.45112	0.46538	1.49644	PCG
	ENSMUSG00000000740	ENSMUST00000129311	2.48755	1.51198	0.561042	1.52019	PCG
	ENSMUSG00000000751	ENSMUST00000000767	1.46518	1.03663	0.370205	0.957337	PCG
	ENSMUSG00000000751	ENSMUST00000135770	1.72875	1.0985	0.454598	1.09395	PCG
	ENSMUSG00000000751	ENSMUST00000154894	2.08196	0.995571	0.430476	1.16933	PCG
	ENSMUSG00000000751	ENSMUST00000092907	1.909	1.36322	0.438029	1.23675	PCG
	ENSMUSG00000000751	ENSMUST00000149365	10.1402	NA	1.77236	5.95629	PCG
	ENSMUSG00000000759	ENSMUST00000164774	1.73596	1.1449	0.335013	1.07196	PCG
	ENSMUSG00000000759	ENSMUST00000164971	1.6427	1.33725	0.337399	1.10578	PCG
	ENSMUSG00000000759	ENSMUST00000168657	2.06709	1.04452	0.332839	1.14815	PCG
	ENSMUSG00000000759	ENSMUST00000000776	1.94704	1.20468	0.366105	1.17261	PCG
	ENSMUSG00000000759	ENSMUST00000164611	2.2677	1.23988	0.248017	1.25187	PCG
	ENSMUSG00000000759	ENSMUST00000167547	1.95887	1.63143	0.472516	1.35427	PCG
	ENSMUSG00000000759	ENSMUST00000164861	2.34771	1.77695	0.550021	1.55823	PCG
	ENSMUSG00000000759	ENSMUST00000172056	1.93541	2.31022	0.576318	1.60732	PCG
	ENSMUSG00000000759	ENSMUST00000165321	2.16363	2.11893	0.545126	1.60923	PCG
	ENSMUSG00000000782	ENSMUST00000109071	1.13681	0.831386	0.327643	0.765281	PCG
	ENSMUSG00000000782	ENSMUST00000086844	1.20176	0.826401	0.337278	0.788478	PCG
	ENSMUSG00000000787	ENSMUST00000000804	1.38824	0.918878	0.309563	0.872228	PCG
	ENSMUSG00000000787	ENSMUST00000123096	1.41356	1.00587	0.335229	0.91822	PCG
	ENSMUSG00000000787	ENSMUST00000153851	1.46773	1.09557	0.317045	0.960112	PCG
	ENSMUSG00000000787	ENSMUST00000149639	1.48495	1.0263	0.383606	0.96495	PCG
	ENSMUSG00000000787	ENSMUST00000153611	1.48291	1.21698	0.349084	1.01633	PCG
	ENSMUSG00000000804	ENSMUST00000172950	1.09772	0.649976	0.368994	0.705564	PCG
	ENSMUSG00000000804	ENSMUST00000108075	1.46757	0.803587	0.336333	0.869162	PCG
	ENSMUSG00000000804	ENSMUST00000174602	1.76165	0.788741	0.300196	0.950196	PCG
	ENSMUSG00000000804	ENSMUST00000000821	1.652	0.89012	0.413674	0.985266	PCG
	ENSMUSG00000000804	ENSMUST00000172515	1.78994	0.829801	0.3431	0.987612	PCG
	ENSMUSG00000000804	ENSMUST00000173156	1.37558	1.14599	0.538258	1.01994	PCG
	ENSMUSG00000000804	ENSMUST00000173271	3.45362	2.08472	0.53654	2.02496	PCG
	ENSMUSG00000000805	ENSMUST00000150596	3.33844	NA	0.404722	1.87158	PCG
	ENSMUSG00000000811	ENSMUST00000000828	2.09678	1.47075	1.08319	1.55024	PCG
	ENSMUSG00000000811	ENSMUST00000101171	2.32669	1.32245	1.39717	1.6821	PCG
	ENSMUSG00000000823	ENSMUST00000132538	1.24294	1.70074	0.41964	1.12111	PCG
	ENSMUSG00000000823	ENSMUST00000108789	1.89227	1.29422	0.463762	1.21675	PCG
	ENSMUSG00000000823	ENSMUST00000128553	2.06631	1.55209	0.522637	1.38034	PCG
	ENSMUSG00000000823	ENSMUST00000133598	2.72734	1.62237	0.433263	1.59432	PCG
	ENSMUSG00000000823	ENSMUST00000155947	2.25888	2.93118	1.49684	2.22896	PCG
	ENSMUSG00000000823	ENSMUST00000135561	41.8727	2.47304	2.99455	15.7801	PCG
	ENSMUSG00000000826	ENSMUST00000116365	2.08691	1.45537	0.53641	1.35956	PCG
	ENSMUSG00000000826	ENSMUST00000108797	2.30948	1.43749	0.566722	1.4379	PCG
	ENSMUSG00000000826	ENSMUST00000072334	2.89542	1.78253	0.763073	1.81367	PCG
	ENSMUSG00000000826	ENSMUST00000152578	4.28351	8.87634	1.1258	4.76188	PCG
	ENSMUSG00000000826	ENSMUST00000108796	5.88381	15.5077	1.62276	7.67142	PCG
	ENSMUSG00000000826	ENSMUST00000141523	27.6711	NA	0.973762	14.3224	PCG
	ENSMUSG00000000827	ENSMUST00000108799	1.80631	1.18354	0.479759	1.15654	PCG
	ENSMUSG00000000827	ENSMUST00000130261	1.69484	1.32102	0.566008	1.19396	PCG
	ENSMUSG00000000827	ENSMUST00000149163	1.86781	1.32082	0.478465	1.22236	PCG
	ENSMUSG00000000827	ENSMUST00000141825	2.07425	1.25917	0.417683	1.25037	PCG
	ENSMUSG00000000827	ENSMUST00000000844	1.93219	1.39381	0.5174	1.28113	PCG
	ENSMUSG00000000827	ENSMUST00000155589	2.17114	1.23473	0.499298	1.30172	PCG
	ENSMUSG00000000827	ENSMUST00000069712	2.013	1.42418	0.489247	1.30881	PCG
	ENSMUSG00000000827	ENSMUST00000129390	2.78876	1.34996	0.457992	1.53224	PCG
	ENSMUSG00000000827	ENSMUST00000108800	2.58879	1.7026	0.674234	1.65521	PCG
	ENSMUSG00000000838	ENSMUST00000114657	1.05584	0.769174	0.266979	0.697332	PCG
	ENSMUSG00000000838	ENSMUST00000146177	1.0278	0.774357	0.308779	0.703645	PCG
	ENSMUSG00000000838	ENSMUST00000114655	1.0594	0.790314	0.268854	0.70619	PCG
	ENSMUSG00000000838	ENSMUST00000088546	1.12979	0.762674	0.285308	0.725924	PCG
	ENSMUSG00000000838	ENSMUST00000142584	1.06581	0.826779	0.293469	0.728687	PCG
	ENSMUSG00000000838	ENSMUST00000127993	1.22157	0.756807	0.230518	0.7363	PCG
	ENSMUSG00000000838	ENSMUST00000114654	1.11759	0.826032	0.266173	0.7366	PCG
	ENSMUSG00000000838	ENSMUST00000148348	1.1119	0.808568	0.298142	0.739537	PCG
	ENSMUSG00000000838	ENSMUST00000114653	1.24087	0.782913	0.284184	0.769323	PCG
	ENSMUSG00000000838	ENSMUST00000114656	1.19215	0.842241	0.282035	0.772141	PCG
	ENSMUSG00000000838	ENSMUST00000127954	1.82127	1.74788	0.78057	1.44991	PCG
	ENSMUSG00000000876	ENSMUST00000000896	3.09184	2.44735	0.687908	2.0757	PCG
	ENSMUSG00000000876	ENSMUST00000109703	5.10472	4.89841	NA	5.00157	PCG
	ENSMUSG00000000881	ENSMUST00000000901	2.0126	1.36117	0.643821	1.3392	PCG
	ENSMUSG00000000881	ENSMUST00000087984	1.98889	1.41065	0.620514	1.34002	PCG
	ENSMUSG00000000881	ENSMUST00000113735	2.01056	1.44528	0.603497	1.35311	PCG
	ENSMUSG00000000881	ENSMUST00000146772	2.16835	1.49601	0.410815	1.35839	PCG
	ENSMUSG00000000881	ENSMUST00000151020	2.08398	1.45273	0.663892	1.4002	PCG
	ENSMUSG00000000881	ENSMUST00000113736	2.13073	1.42233	0.665805	1.40629	PCG
	ENSMUSG00000000881	ENSMUST00000147863	2.1298	1.53649	0.693665	1.45332	PCG
	ENSMUSG00000000881	ENSMUST00000148076	4.33253	0.939212	0.758753	2.01016	PCG
	ENSMUSG00000000884	ENSMUST00000115600	NA	4.6437	0.627106	2.6354	PCG
	ENSMUSG00000000901	ENSMUST00000120281	1.65926	1.54663	0.507662	1.23785	PCG
	ENSMUSG00000000901	ENSMUST00000000924	1.97026	1.4526	0.543555	1.32214	PCG
	ENSMUSG00000000901	ENSMUST00000152222	1.80908	2.15261	0.598702	1.52013	PCG
	ENSMUSG00000000902	ENSMUST00000121304	1.15175	0.655373	0.400361	0.73583	PCG
	ENSMUSG00000000902	ENSMUST00000000925	1.22161	0.705564	0.407418	0.778198	PCG
	ENSMUSG00000000902	ENSMUST00000140388	1.30736	0.714171	0.386695	0.802741	PCG
	ENSMUSG00000000902	ENSMUST00000133189	2.01187	0.889025	0.528151	1.14302	PCG
	ENSMUSG00000000902	ENSMUST00000140408	2.03803	1.08332	0.595356	1.2389	PCG
	ENSMUSG00000000902	ENSMUST00000146555	2.16324	1.42302	4.10136	2.56254	PCG
	ENSMUSG00000000915	ENSMUST00000000939	5.95533	3.2733	1.62381	3.61748	PCG
	ENSMUSG00000000916	ENSMUST00000000940	4.30163	2.90481	0.704949	2.63713	PCG
	ENSMUSG00000000934	ENSMUST00000000958	4.64586	1.61176	0.569822	2.27581	PCG
	ENSMUSG00000000948	ENSMUST00000059305	1.59118	0.934655	0.292354	0.939397	PCG
	ENSMUSG00000000948	ENSMUST00000098402	1.76785	1.02114	0.290683	1.02656	PCG
	ENSMUSG00000000957	ENSMUST00000089688	3.73751	1.58607	1.54325	2.28894	PCG
	ENSMUSG00000000959	ENSMUST00000000985	2.2557	1.52947	0.527732	1.43763	PCG
	ENSMUSG00000000976	ENSMUST00000136572	1.99553	1.48051	0.78903	1.42169	PCG
	ENSMUSG00000000976	ENSMUST00000001002	2.01934	1.67627	0.73841	1.47801	PCG
	ENSMUSG00000000976	ENSMUST00000125831	2.09238	1.7241	0.695051	1.50385	PCG
	ENSMUSG00000000976	ENSMUST00000127428	3.09394	1.90744	11.3694	5.45694	PCG
	ENSMUSG00000000976	ENSMUST00000125602	15.109	34.9977	NA	25.0533	PCG
	ENSMUSG00000001016	ENSMUST00000001042	1.69669	1.16054	0.419149	1.09213	PCG
	ENSMUSG00000001017	ENSMUST00000076639	1.43914	1.19388	0.419956	1.01766	PCG
	ENSMUSG00000001017	ENSMUST00000107344	1.52575	1.30496	0.449941	1.09355	PCG
	ENSMUSG00000001017	ENSMUST00000049937	1.6461	1.38911	0.464247	1.16648	PCG
	ENSMUSG00000001017	ENSMUST00000107346	1.72577	1.45762	0.465614	1.21633	PCG
	ENSMUSG00000001017	ENSMUST00000001043	1.83628	1.43894	0.522967	1.26606	PCG
	ENSMUSG00000001017	ENSMUST00000107343	2.07097	1.42957	0.523485	1.34134	PCG
	ENSMUSG00000001017	ENSMUST00000107342	2.18788	1.79048	0.596632	1.525	PCG
	ENSMUSG00000001018	ENSMUST00000107352	NA	1.68568	0.541923	1.1138	PCG
	ENSMUSG00000001018	ENSMUST00000107351	2.22605	1.53399	0.559916	1.43998	PCG
	ENSMUSG00000001018	ENSMUST00000149884	2.52658	1.67626	0.60652	1.60312	PCG
	ENSMUSG00000001034	ENSMUST00000140779	2.40899	1.99424	0.622306	1.67518	PCG
	ENSMUSG00000001034	ENSMUST00000139932	2.81294	2.2956	0.67492	1.92782	PCG
	ENSMUSG00000001034	ENSMUST00000153441	2.99853	1.93755	1.27966	2.07191	PCG
	ENSMUSG00000001034	ENSMUST00000123360	3.10568	2.5505	0.695302	2.11716	PCG
	ENSMUSG00000001034	ENSMUST00000101085	3.77008	2.10906	0.690638	2.18993	PCG
	ENSMUSG00000001034	ENSMUST00000135521	2.49606	3.45133	0.835309	2.2609	PCG
	ENSMUSG00000001034	ENSMUST00000079080	3.80877	2.25328	0.729081	2.26371	PCG
	ENSMUSG00000001034	ENSMUST00000125840	4.6897	1.86943	0.608988	2.38937	PCG
	ENSMUSG00000001034	ENSMUST00000128478	4.18792	2.70892	0.950615	2.61582	PCG
	ENSMUSG00000001034	ENSMUST00000108714	4.84338	2.30722	0.701943	2.61752	PCG
	ENSMUSG00000001034	ENSMUST00000139663	3.10855	4.1312	0.952304	2.73068	PCG
	ENSMUSG00000001034	ENSMUST00000152755	8.87655	3.39672	1.15169	4.47499	PCG
	ENSMUSG00000001034	ENSMUST00000126495	19.1327	15.1751	2.34667	12.2182	PCG
	ENSMUSG00000001036	ENSMUST00000108712	1.89392	0.995714	0.486722	1.12545	PCG
	ENSMUSG00000001036	ENSMUST00000108713	1.94687	1.01656	0.491964	1.1518	PCG
	ENSMUSG00000001036	ENSMUST00000179936	2.12	1.10994	0.492849	1.24093	PCG
	ENSMUSG00000001036	ENSMUST00000001063	2.12377	1.0551	0.546635	1.24184	PCG
	ENSMUSG00000001036	ENSMUST00000108711	2.26981	1.16094	0.528805	1.31985	PCG
	ENSMUSG00000001036	ENSMUST00000178202	2.4627	1.19694	0.579113	1.41292	PCG
	ENSMUSG00000001036	ENSMUST00000148956	3.36678	1.27998	0.61378	1.75351	PCG
	ENSMUSG00000001036	ENSMUST00000153984	4.89928	2.5227	1.17998	2.86732	PCG
	ENSMUSG00000001036	ENSMUST00000151545	4.14224	3.62214	1.15025	2.97155	PCG
	ENSMUSG00000001039	ENSMUST00000102657	2.20816	1.47936	0.607169	1.43156	PCG
	ENSMUSG00000001039	ENSMUST00000155176	2.22593	1.53049	0.670565	1.47566	PCG
	ENSMUSG00000001039	ENSMUST00000127889	2.21355	1.77031	0.654305	1.54606	PCG
	ENSMUSG00000001039	ENSMUST00000146562	2.62991	NA	0.738259	1.68408	PCG
	ENSMUSG00000001039	ENSMUST00000140548	2.62193	1.81871	0.665208	1.70195	PCG
	ENSMUSG00000001039	ENSMUST00000138057	817.706	3.77681	1007.23	609.571	PCG
	ENSMUSG00000001052	ENSMUST00000165889	1.34694	0.993263	0.507539	0.949248	PCG
	ENSMUSG00000001052	ENSMUST00000165873	1.40797	1.12108	0.472422	1.00049	PCG
	ENSMUSG00000001052	ENSMUST00000172324	1.24893	0.91714	NA	1.08303	PCG
	ENSMUSG00000001052	ENSMUST00000168644	1.59921	1.2279	0.588241	1.13845	PCG
	ENSMUSG00000001052	ENSMUST00000001079	1.72361	1.29489	0.527582	1.18203	PCG
	ENSMUSG00000001052	ENSMUST00000168908	2.22998	1.2051	0.634521	1.35653	PCG
	ENSMUSG00000001052	ENSMUST00000168675	1.82383	1.98426	0.554854	1.45431	PCG
	ENSMUSG00000001054	ENSMUST00000001081	2.37008	1.34076	0.429625	1.38015	PCG
	ENSMUSG00000001054	ENSMUST00000136020	2.38792	1.42958	0.471508	1.42967	PCG
	ENSMUSG00000001054	ENSMUST00000147009	2.41312	1.61523	0.45029	1.49288	PCG
	ENSMUSG00000001056	ENSMUST00000127405	1.87285	1.67553	0.559559	1.36931	PCG
	ENSMUSG00000001056	ENSMUST00000001083	1.89484	1.73953	0.597938	1.41077	PCG
	ENSMUSG00000001062	ENSMUST00000155869	2.62631	1.45948	0.64177	1.57585	PCG
	ENSMUSG00000001062	ENSMUST00000146136	2.88069	1.7183	0.638991	1.74599	PCG
	ENSMUSG00000001062	ENSMUST00000122363	3.3173	1.74118	0.812689	1.95706	PCG
	ENSMUSG00000001062	ENSMUST00000118279	3.19558	1.96617	0.791132	1.9843	PCG
	ENSMUSG00000001062	ENSMUST00000117643	3.42558	1.92356	0.761628	2.03692	PCG
	ENSMUSG00000001062	ENSMUST00000149490	3.23126	2.14537	0.848039	2.07489	PCG
	ENSMUSG00000001065	ENSMUST00000156896	4.00855	2.99744	0.885554	2.63051	PCG
	ENSMUSG00000001065	ENSMUST00000001092	3.84666	3.2946	0.752149	2.63113	PCG
	ENSMUSG00000001065	ENSMUST00000146158	11.9252	4.22282	0.824362	5.65747	PCG
	ENSMUSG00000001065	ENSMUST00000147312	18.7954	NA	0.382357	9.58887	PCG
	ENSMUSG00000001082	ENSMUST00000151247	0.623013	NA	0.200338	0.411675	PCG
	ENSMUSG00000001082	ENSMUST00000149657	1.01281	1.28746	NA	1.15013	PCG
	ENSMUSG00000001089	ENSMUST00000105849	2.11519	1.22659	0.580247	1.30734	PCG
	ENSMUSG00000001089	ENSMUST00000001116	2.22253	1.21888	0.553672	1.3317	PCG
	ENSMUSG00000001089	ENSMUST00000129230	2.25141	1.1243	0.830407	1.40204	PCG
	ENSMUSG00000001089	ENSMUST00000170102	2.41643	1.37271	0.610268	1.46647	PCG
	ENSMUSG00000001089	ENSMUST00000063021	2.5752	1.29734	0.612435	1.49499	PCG
	ENSMUSG00000001100	ENSMUST00000001127	2.09678	1.67967	0.554797	1.44375	PCG
	ENSMUSG00000001100	ENSMUST00000133601	2.49971	1.68308	0.651098	1.61129	PCG
	ENSMUSG00000001100	ENSMUST00000156754	2.77321	1.8373	0.716371	1.77563	PCG
	ENSMUSG00000001100	ENSMUST00000147930	2.41583	1.65742	NA	2.03662	PCG
	ENSMUSG00000001100	ENSMUST00000151499	9.25904	NA	1.80491	5.53198	PCG
	ENSMUSG00000001105	ENSMUST00000108275	1.81404	1.54581	0.718978	1.35961	PCG
	ENSMUSG00000001105	ENSMUST00000050366	2.11635	1.42346	0.711245	1.41702	PCG
	ENSMUSG00000001105	ENSMUST00000128788	2.07585	1.60185	0.714266	1.46399	PCG
	ENSMUSG00000001105	ENSMUST00000137120	2.49251	1.51265	0.699298	1.56815	PCG
	ENSMUSG00000001105	ENSMUST00000152016	2.50622	1.73194	0.799463	1.67921	PCG
	ENSMUSG00000001120	ENSMUST00000092393	1.05635	0.753778	0.238412	0.682846	PCG
	ENSMUSG00000001120	ENSMUST00000168465	1.07285	0.852606	0.253938	0.726463	PCG
	ENSMUSG00000001120	ENSMUST00000168505	1.08085	0.864371	0.260438	0.735218	PCG
	ENSMUSG00000001120	ENSMUST00000168240	1.13944	0.888437	0.186456	0.738112	PCG
	ENSMUSG00000001120	ENSMUST00000001148	1.14909	0.967745	0.269961	0.7956	PCG
	ENSMUSG00000001120	ENSMUST00000105411	1.31751	1.01502	0.331476	0.888004	PCG
	ENSMUSG00000001120	ENSMUST00000171437	1.6725	0.957481	0.305494	0.978492	PCG
	ENSMUSG00000001120	ENSMUST00000173854	1.10847	1.61811	0.274817	1.00047	PCG
	ENSMUSG00000001120	ENSMUST00000165571	1.68775	1.65175	0.224529	1.18801	PCG
	ENSMUSG00000001127	ENSMUST00000128250	2.87791	2.00626	0.427279	1.77048	PCG
	ENSMUSG00000001127	ENSMUST00000150190	4.61729	1.43534	0.689249	2.24729	PCG
	ENSMUSG00000001127	ENSMUST00000120356	4.05379	1.86768	0.88821	2.26989	PCG
	ENSMUSG00000001127	ENSMUST00000122850	4.20906	2.37055	0.714737	2.43145	PCG
	ENSMUSG00000001127	ENSMUST00000136451	5.38706	3.75424	0.881177	3.34083	PCG
	ENSMUSG00000001127	ENSMUST00000148032	5.58197	3.44712	1.18035	3.40315	PCG
	ENSMUSG00000001127	ENSMUST00000122312	5.74042	3.33458	1.39397	3.48966	PCG
	ENSMUSG00000001127	ENSMUST00000152955	5.57361	3.55457	1.43676	3.52165	PCG
	ENSMUSG00000001127	ENSMUST00000001155	9.69496	7.11587	1.0442	5.95168	PCG
	ENSMUSG00000001128	ENSMUST00000001156	5.10011	1.72364	2.06914	2.9643	PCG
	ENSMUSG00000001128	ENSMUST00000122862	4.56526	1.32099	5.32519	3.73715	PCG
	ENSMUSG00000001131	ENSMUST00000115342	2.13948	1.17956	0.443544	1.2542	PCG
	ENSMUSG00000001131	ENSMUST00000009530	2.34	1.26203	0.472351	1.35813	PCG
	ENSMUSG00000001134	ENSMUST00000129899	1.42559	2.86629	0.386144	1.55934	PCG
	ENSMUSG00000001134	ENSMUST00000150719	1.92567	2.35975	0.579257	1.62156	PCG
	ENSMUSG00000001134	ENSMUST00000001162	2.27151	2.5424	0.63308	1.81566	PCG
	ENSMUSG00000001134	ENSMUST00000142341	1.9936	2.98984	0.562751	1.84873	PCG
	ENSMUSG00000001134	ENSMUST00000123836	2.49257	2.53	0.601534	1.8747	PCG
	ENSMUSG00000001138	ENSMUST00000001166	3.48957	2.5902	1.09937	2.39305	PCG
	ENSMUSG00000001138	ENSMUST00000097776	3.66028	2.49794	1.03882	2.39902	PCG
	ENSMUSG00000001138	ENSMUST00000135100	7.77425	NA	4.14635	5.9603	PCG
	ENSMUSG00000001143	ENSMUST00000125304	7.18066	3.95007	1.59862	4.24312	PCG
	ENSMUSG00000001143	ENSMUST00000134594	9.6442	19.5335	1.80793	10.3286	PCG
	ENSMUSG00000001150	ENSMUST00000170795	1.51445	1.29204	0.460142	1.08888	PCG
	ENSMUSG00000001151	ENSMUST00000001179	1.29874	1.11852	0.476202	0.964487	PCG
	ENSMUSG00000001156	ENSMUST00000001184	3.01141	0.93554	0.870046	1.60567	PCG
	ENSMUSG00000001157	ENSMUST00000001185	1.30514	1.02614	0.525226	0.952171	PCG
	ENSMUSG00000001157	ENSMUST00000113679	2.89488	39.1501	1.18855	14.4112	PCG
	ENSMUSG00000001158	ENSMUST00000131674	2.26984	1.19878	0.610655	1.35976	PCG
	ENSMUSG00000001158	ENSMUST00000001186	2.28379	1.31926	0.693375	1.43214	PCG
	ENSMUSG00000001158	ENSMUST00000113683	3.15316	1.43464	0.671197	1.753	PCG
	ENSMUSG00000001166	ENSMUST00000130045	1.27191	2.35306	1.05132	1.55876	PCG
	ENSMUSG00000001166	ENSMUST00000117193	3.1299	2.11077	0.913712	2.05146	PCG
	ENSMUSG00000001173	ENSMUST00000115020	1.26443	0.892496	0.483984	0.880304	PCG
	ENSMUSG00000001173	ENSMUST00000001202	1.39727	0.893691	0.378864	0.88994	PCG
	ENSMUSG00000001173	ENSMUST00000154732	1.4337	0.844564	0.469032	0.915766	PCG
	ENSMUSG00000001173	ENSMUST00000142719	1.34847	0.955089	0.497154	0.933573	PCG
	ENSMUSG00000001173	ENSMUST00000115013	1.80048	1.09739	0.386854	1.09491	PCG
	ENSMUSG00000001175	ENSMUST00000110082	1.4315	0.975984	0.366657	0.924712	PCG
	ENSMUSG00000001175	ENSMUST00000001204	1.46118	1.00659	0.384964	0.95091	PCG
	ENSMUSG00000001175	ENSMUST00000127300	1.44299	1.07165	0.423134	0.979256	PCG
	ENSMUSG00000001175	ENSMUST00000153524	2.25374	0.956638	0.33202	1.1808	PCG
	ENSMUSG00000001211	ENSMUST00000105390	1.36766	1.05424	0.549972	0.990624	PCG
	ENSMUSG00000001211	ENSMUST00000105388	1.38358	1.0842	0.54635	1.00471	PCG
	ENSMUSG00000001211	ENSMUST00000146296	1.11386	1.14958	0.783164	1.01554	PCG
	ENSMUSG00000001211	ENSMUST00000105387	1.56848	1.00488	0.544469	1.03928	PCG
	ENSMUSG00000001211	ENSMUST00000001240	1.60296	1.29697	0.605306	1.16841	PCG
	ENSMUSG00000001211	ENSMUST00000105389	1.73408	1.2752	0.648323	1.2192	PCG
	ENSMUSG00000001211	ENSMUST00000166360	1.87727	1.20222	0.60569	1.22839	PCG
	ENSMUSG00000001211	ENSMUST00000146899	1.15383	1.60829	NA	1.38106	PCG
	ENSMUSG00000001211	ENSMUST00000139282	3.34259	NA	0.325729	1.83416	PCG
	ENSMUSG00000001211	ENSMUST00000150828	4.08137	NA	0.525144	2.30326	PCG
	ENSMUSG00000001228	ENSMUST00000113035	1.24074	0.831502	0.333302	0.801848	PCG
	ENSMUSG00000001228	ENSMUST00000113038	1.40581	0.872741	0.367762	0.882105	PCG
	ENSMUSG00000001228	ENSMUST00000113039	1.43958	0.921788	0.371105	0.910824	PCG
	ENSMUSG00000001228	ENSMUST00000001258	1.5639	0.90733	0.366687	0.945972	PCG
	ENSMUSG00000001228	ENSMUST00000139654	2.02574	0.935583	0.30098	1.08743	PCG
	ENSMUSG00000001228	ENSMUST00000142387	1.78706	1.39591	0.430079	1.20435	PCG
	ENSMUSG00000001229	ENSMUST00000038794	1.99803	0.966179	0.407608	1.12394	PCG
	ENSMUSG00000001240	ENSMUST00000128260	1.55938	1.06017	0.34145	0.987001	PCG
	ENSMUSG00000001247	ENSMUST00000001279	2.01936	1.24628	0.505316	1.25699	PCG
	ENSMUSG00000001247	ENSMUST00000108116	2.22457	1.31221	0.51919	1.35199	PCG
	ENSMUSG00000001247	ENSMUST00000098553	2.79354	1.59895	0.550232	1.64757	PCG
	ENSMUSG00000001247	ENSMUST00000147431	12.445	3.03969	1.42222	5.63562	PCG
	ENSMUSG00000001248	ENSMUST00000001280	3.34382	1.66763	0.881619	1.96436	PCG
	ENSMUSG00000001248	ENSMUST00000085636	5.02125	2.38123	1.86047	3.08765	PCG
	ENSMUSG00000001249	ENSMUST00000165124	NA	1.24686	0.523224	0.885041	PCG
	ENSMUSG00000001249	ENSMUST00000168884	NA	1.26261	0.606459	0.934536	PCG
	ENSMUSG00000001249	ENSMUST00000108102	NA	1.47477	0.595013	1.03489	PCG
	ENSMUSG00000001249	ENSMUST00000039435	NA	2.08119	2.46313	2.27216	PCG
	ENSMUSG00000001270	ENSMUST00000001304	1.29134	1.53916	0.38503	1.07184	PCG
	ENSMUSG00000001280	ENSMUST00000001326	1.57356	0.883271	0.324039	0.926956	PCG
	ENSMUSG00000001280	ENSMUST00000170042	1.63778	0.858532	0.480604	0.992305	PCG
	ENSMUSG00000001280	ENSMUST00000165924	1.90975	1.0142	0.368405	1.09745	PCG
	ENSMUSG00000001280	ENSMUST00000163709	1.98481	0.936428	0.390148	1.10379	PCG
	ENSMUSG00000001280	ENSMUST00000165837	2.36529	1.40383	0.359681	1.37627	PCG
	ENSMUSG00000001280	ENSMUST00000168802	2.38892	1.41179	0.490005	1.43024	PCG
	ENSMUSG00000001280	ENSMUST00000170884	NA	2.86333	0.913445	1.88839	PCG
	ENSMUSG00000001281	ENSMUST00000001327	2.45586	1.19395	0.532375	1.39406	PCG
	ENSMUSG00000001285	ENSMUST00000001331	2.40963	2.08932	0.58945	1.69613	PCG
	ENSMUSG00000001285	ENSMUST00000170078	2.41311	2.07533	0.643858	1.71077	PCG
	ENSMUSG00000001285	ENSMUST00000171244	3.02992	2.57468	0.578127	2.06091	PCG
	ENSMUSG00000001285	ENSMUST00000113682	2.90678	2.68464	0.72557	2.10566	PCG
	ENSMUSG00000001285	ENSMUST00000171733	3.26606	7.3032	0.935908	3.83506	PCG
	ENSMUSG00000001288	ENSMUST00000135466	2.79399	2.16659	0.74216	1.90091	PCG
	ENSMUSG00000001288	ENSMUST00000043172	4.78802	6.43473	1.53171	4.25149	PCG
	ENSMUSG00000001288	ENSMUST00000063339	56.3401	NA	27.6711	42.0056	PCG
	ENSMUSG00000001289	ENSMUST00000166658	1.58832	1.21804	0.427816	1.07806	PCG
	ENSMUSG00000001289	ENSMUST00000062492	1.70858	1.26983	0.448784	1.1424	PCG
	ENSMUSG00000001289	ENSMUST00000168805	1.75001	1.27105	0.444988	1.15535	PCG
	ENSMUSG00000001289	ENSMUST00000165717	1.85815	1.23116	0.404982	1.16477	PCG
	ENSMUSG00000001289	ENSMUST00000001335	1.68518	1.34037	0.476245	1.16726	PCG
	ENSMUSG00000001289	ENSMUST00000165671	1.73014	1.32232	0.500221	1.18423	PCG
	ENSMUSG00000001289	ENSMUST00000170627	1.79932	1.42214	0.486483	1.23598	PCG
	ENSMUSG00000001289	ENSMUST00000169637	2.16122	1.11602	0.470307	1.24918	PCG
	ENSMUSG00000001305	ENSMUST00000001339	1.64487	1.18453	0.460478	1.09663	PCG
	ENSMUSG00000001305	ENSMUST00000162336	1.8572	1.35068	0.526531	1.2448	PCG
	ENSMUSG00000001313	ENSMUST00000001347	1.6995	1.58174	0.645992	1.30908	PCG
	ENSMUSG00000001313	ENSMUST00000153185	1.92059	1.65811	0.734209	1.43764	PCG
	ENSMUSG00000001313	ENSMUST00000134980	3.80769	1.64672	NA	2.7272	PCG
	ENSMUSG00000001323	ENSMUST00000108448	2.72442	1.44084	0.625044	1.59677	PCG
	ENSMUSG00000001323	ENSMUST00000108447	2.72797	1.48071	0.616942	1.60854	PCG
	ENSMUSG00000001323	ENSMUST00000127499	2.76906	1.5089	0.674769	1.65091	PCG
	ENSMUSG00000001323	ENSMUST00000065211	2.85566	1.55922	0.660116	1.69167	PCG
	ENSMUSG00000001323	ENSMUST00000121738	3.13955	1.57915	0.692395	1.8037	PCG
	ENSMUSG00000001323	ENSMUST00000123855	NA	219.659	28.8845	124.272	PCG
	ENSMUSG00000001348	ENSMUST00000165735	NA	0.751378	0.869612	0.810495	PCG
	ENSMUSG00000001366	ENSMUST00000162310	NA	3.0223	0.373552	1.69793	PCG
	ENSMUSG00000001366	ENSMUST00000001402	2.3923	2.51878	0.746806	1.88596	PCG
	ENSMUSG00000001366	ENSMUST00000085311	2.51461	2.80826	0.801773	2.04155	PCG
	ENSMUSG00000001366	ENSMUST00000159453	4.16435	2.27294	1.09376	2.51035	PCG
	ENSMUSG00000001376	ENSMUST00000001412	1.699	0.983335	0.41005	1.03079	PCG
	ENSMUSG00000001376	ENSMUST00000170873	1.89944	1.02576	0.443384	1.12286	PCG
	ENSMUSG00000001376	ENSMUST00000164052	1.93616	1.13218	0.441638	1.16999	PCG
	ENSMUSG00000001379	ENSMUST00000001415	222.838	9.90206	5.21572	79.3185	PCG
	ENSMUSG00000001380	ENSMUST00000001416	1.62558	0.983236	0.517584	1.04213	PCG
	ENSMUSG00000001383	ENSMUST00000001419	1.84137	1.3271	0.491374	1.21995	PCG
	ENSMUSG00000001403	ENSMUST00000088248	1.5235	1.06106	0.365522	0.983362	PCG
	ENSMUSG00000001403	ENSMUST00000001439	1.82571	1.24005	0.395361	1.15371	PCG
	ENSMUSG00000001415	ENSMUST00000001451	4.03104	1.74106	0.555999	2.10937	PCG
	ENSMUSG00000001416	ENSMUST00000001452	1.67287	1.10383	0.492344	1.08968	PCG
	ENSMUSG00000001416	ENSMUST00000164122	1.5351	1.36509	0.557723	1.15264	PCG
	ENSMUSG00000001416	ENSMUST00000168971	1.48685	1.4356	0.539428	1.15396	PCG
	ENSMUSG00000001416	ENSMUST00000164166	1.82531	1.20652	0.519087	1.18364	PCG
	ENSMUSG00000001416	ENSMUST00000163735	2.17629	0.93033	0.448293	1.18497	PCG
	ENSMUSG00000001416	ENSMUST00000168062	2.35384	1.02686	0.492092	1.29093	PCG
	ENSMUSG00000001416	ENSMUST00000167718	2.46055	1.06118	0.511043	1.34426	PCG
	ENSMUSG00000001416	ENSMUST00000167000	2.46639	1.13061	0.502416	1.36647	PCG
	ENSMUSG00000001416	ENSMUST00000164783	2.79957	1.29674	0.663283	1.58653	PCG
	ENSMUSG00000001418	ENSMUST00000140039	NA	0.944795	0.37894	0.661868	PCG
	ENSMUSG00000001418	ENSMUST00000177005	NA	1.16677	0.475079	0.820926	PCG
	ENSMUSG00000001418	ENSMUST00000001454	1.32879	0.937507	0.470691	0.912329	PCG
	ENSMUSG00000001418	ENSMUST00000176425	1.52504	1.02256	0.396206	0.981268	PCG
	ENSMUSG00000001418	ENSMUST00000131666	1.81088	0.876392	0.276431	0.987901	PCG
	ENSMUSG00000001418	ENSMUST00000176519	NA	7.13567	1.84396	4.48982	PCG
	ENSMUSG00000001419	ENSMUST00000119251	1.18112	0.969017	0.360862	0.837001	PCG
	ENSMUSG00000001419	ENSMUST00000107558	1.15533	1.03732	0.360145	0.850933	PCG
	ENSMUSG00000001419	ENSMUST00000001455	1.19494	1.04348	0.332417	0.856946	PCG
	ENSMUSG00000001419	ENSMUST00000107559	1.31656	1.04601	0.391046	0.917872	PCG
	ENSMUSG00000001419	ENSMUST00000140927	2.40312	1.19173	0.630154	1.40833	PCG
	ENSMUSG00000001419	ENSMUST00000139153	1.56049	2.6851	0.767986	1.67119	PCG
	ENSMUSG00000001420	ENSMUST00000001456	30.2583	9.11971	7.69485	15.691	PCG
	ENSMUSG00000001420	ENSMUST00000107553	259.048	6.09214	NA	132.57	PCG
	ENSMUSG00000001424	ENSMUST00000165151	1.02774	0.667937	0.204675	0.633451	PCG
	ENSMUSG00000001424	ENSMUST00000001460	1.08807	0.919972	0.351399	0.78648	PCG
	ENSMUSG00000001424	ENSMUST00000166136	1.44923	1.25018	0.283005	0.994139	PCG
	ENSMUSG00000001424	ENSMUST00000171532	1.71342	1.07752	0.575953	1.1223	PCG
	ENSMUSG00000001424	ENSMUST00000169321	1.47589	1.49353	0.75734	1.24225	PCG
	ENSMUSG00000001424	ENSMUST00000168362	2.71382	1.15894	0.498361	1.45704	PCG
	ENSMUSG00000001424	ENSMUST00000169579	1.77908	2.07385	0.524634	1.45919	PCG
	ENSMUSG00000001424	ENSMUST00000171195	2.74138	NA	0.494766	1.61807	PCG
	ENSMUSG00000001424	ENSMUST00000164915	3.04453	2.02261	0.728764	1.93197	PCG
	ENSMUSG00000001424	ENSMUST00000167201	5.39572	2.97355	1.18586	3.18505	PCG
	ENSMUSG00000001435	ENSMUST00000156009	0.979779	NA	0.704624	0.842202	PCG
	ENSMUSG00000001435	ENSMUST00000105409	1.36537	0.918152	0.344648	0.876055	PCG
	ENSMUSG00000001435	ENSMUST00000072755	1.45929	0.961962	0.378006	0.933086	PCG
	ENSMUSG00000001435	ENSMUST00000081654	1.51187	1.0305	0.381694	0.974688	PCG
	ENSMUSG00000001436	ENSMUST00000136150	2.46221	1.49032	0.779546	1.57736	PCG
	ENSMUSG00000001436	ENSMUST00000144234	3.2273	1.77827	1.1641	2.05656	PCG
	ENSMUSG00000001436	ENSMUST00000132984	3.544	2.26653	1.0202	2.27691	PCG
	ENSMUSG00000001436	ENSMUST00000105410	3.83102	1.96391	1.35172	2.38221	PCG
	ENSMUSG00000001436	ENSMUST00000136925	4.49204	2.64126	4.50313	3.87881	PCG
	ENSMUSG00000001436	ENSMUST00000131031	8.39532	5.1162	3.15325	5.55492	PCG
	ENSMUSG00000001436	ENSMUST00000127249	9.90413	10.735	NA	10.3196	PCG
	ENSMUSG00000001440	ENSMUST00000153727	1.12057	0.695913	0.275997	0.697495	PCG
	ENSMUSG00000001440	ENSMUST00000001479	1.01862	0.818097	0.291821	0.709511	PCG
	ENSMUSG00000001440	ENSMUST00000132633	1.39945	0.895029	0.36349	0.885991	PCG
	ENSMUSG00000001441	ENSMUST00000107608	0.917585	0.873665	0.323616	0.704956	PCG
	ENSMUSG00000001441	ENSMUST00000001480	1.13387	0.847321	0.36434	0.781845	PCG
	ENSMUSG00000001441	ENSMUST00000165489	1.12838	0.878367	0.394474	0.800407	PCG
	ENSMUSG00000001441	ENSMUST00000165216	1.12735	0.911291	0.39071	0.809783	PCG
	ENSMUSG00000001441	ENSMUST00000154372	1.22946	0.98337	0.484815	0.899215	PCG
	ENSMUSG00000001441	ENSMUST00000172108	1.32865	0.969383	0.456886	0.918307	PCG
	ENSMUSG00000001441	ENSMUST00000170506	1.46818	0.841512	0.532547	0.947413	PCG
	ENSMUSG00000001441	ENSMUST00000146833	1.33977	1.13045	0.510031	0.993419	PCG
	ENSMUSG00000001441	ENSMUST00000133907	1.71836	0.890226	0.437859	1.01548	PCG
	ENSMUSG00000001441	ENSMUST00000167806	1.45341	1.07265	0.520737	1.0156	PCG
	ENSMUSG00000001441	ENSMUST00000171320	1.34494	1.30603	0.466345	1.03911	PCG
	ENSMUSG00000001441	ENSMUST00000168743	1.51592	1.11058	0.583767	1.07009	PCG
	ENSMUSG00000001441	ENSMUST00000163164	1.52731	1.47156	0.560259	1.18638	PCG
	ENSMUSG00000001441	ENSMUST00000152820	1.74576	1.41517	0.704272	1.2884	PCG
	ENSMUSG00000001441	ENSMUST00000147287	2.3353	1.12424	0.648839	1.36946	PCG
	ENSMUSG00000001441	ENSMUST00000154917	2.57815	1.33402	0.71444	1.5422	PCG
	ENSMUSG00000001441	ENSMUST00000109294	3.76768	1.06954	1.31151	2.04958	PCG
	ENSMUSG00000001441	ENSMUST00000163950	3.81029	2.37334	2.10127	2.76163	PCG
	ENSMUSG00000001441	ENSMUST00000152546	8.30716	4.58818	4.85278	5.91604	PCG
	ENSMUSG00000001445	ENSMUST00000054252	2.1691	1.30865	0.57019	1.34931	PCG
	ENSMUSG00000001445	ENSMUST00000001485	2.39922	1.25453	0.618817	1.42419	PCG
	ENSMUSG00000001467	ENSMUST00000129448	1.6817	1.12309	0.34741	1.05073	PCG
	ENSMUSG00000001467	ENSMUST00000001507	2.06428	1.13822	0.420159	1.20755	PCG
	ENSMUSG00000001467	ENSMUST00000151539	2.78866	1.4259	0.438283	1.55094	PCG
	ENSMUSG00000001472	ENSMUST00000057934	1.33608	1.06543	0.360203	0.92057	PCG
	ENSMUSG00000001472	ENSMUST00000108840	1.37724	1.0824	0.349627	0.936424	PCG
	ENSMUSG00000001473	ENSMUST00000001513	1.98764	1.33645	0.488673	1.27092	PCG
	ENSMUSG00000001482	ENSMUST00000108832	1.84254	1.02785	0.370608	1.08033	PCG
	ENSMUSG00000001482	ENSMUST00000108830	1.91288	1.05025	0.379665	1.11426	PCG
	ENSMUSG00000001482	ENSMUST00000065534	1.98667	1.09611	0.4123	1.16503	PCG
	ENSMUSG00000001482	ENSMUST00000001522	1.96214	1.10849	0.431495	1.16738	PCG
	ENSMUSG00000001482	ENSMUST00000093049	3.33135	1.96068	0.673536	1.98852	PCG
	ENSMUSG00000001482	ENSMUST00000128424	3.69808	2.06496	0.741746	2.16826	PCG
	ENSMUSG00000001482	ENSMUST00000124741	9.6838	12.8886	1.0571	7.87651	PCG
	ENSMUSG00000001507	ENSMUST00000001548	1.17963	1.14554	0.476215	0.933795	PCG
	ENSMUSG00000001507	ENSMUST00000120375	1.19915	1.26646	0.513092	0.9929	PCG
	ENSMUSG00000001507	ENSMUST00000107739	1.25809	1.21562	0.509321	0.994344	PCG
	ENSMUSG00000001507	ENSMUST00000141693	0.909423	2.07009	0.717636	1.23238	PCG
	ENSMUSG00000001507	ENSMUST00000145671	1.25629	2.13708	2.08374	1.8257	PCG
	ENSMUSG00000001507	ENSMUST00000140342	9.72445	6.24525	2.76906	6.24625	PCG
	ENSMUSG00000001517	ENSMUST00000136395	1.04034	NA	0.507184	0.773763	PCG
	ENSMUSG00000001517	ENSMUST00000125456	1.49854	1.06078	0.463882	1.00773	PCG
	ENSMUSG00000001517	ENSMUST00000112148	1.78334	1.22159	0.576017	1.19365	PCG
	ENSMUSG00000001517	ENSMUST00000073316	1.79508	1.36212	0.580837	1.24601	PCG
	ENSMUSG00000001517	ENSMUST00000153423	2.02422	1.36269	0.589155	1.32536	PCG
	ENSMUSG00000001517	ENSMUST00000123988	4.12836	2.32681	NA	3.22758	PCG
	ENSMUSG00000001518	ENSMUST00000001559	3.51746	2.27749	0.65675	2.15057	PCG
	ENSMUSG00000001518	ENSMUST00000142615	3.92881	2.37462	0.763896	2.35578	PCG
	ENSMUSG00000001521	ENSMUST00000001562	2.01889	1.53613	0.548507	1.36784	PCG
	ENSMUSG00000001521	ENSMUST00000128708	3.80213	1.54403	0.5838	1.97665	PCG
	ENSMUSG00000001521	ENSMUST00000157005	12.7964	5.13651	20.1295	12.6875	PCG
	ENSMUSG00000001524	ENSMUST00000160752	1.64037	0.905938	0.340946	0.962419	PCG
	ENSMUSG00000001524	ENSMUST00000160734	1.87408	0.977587	0.392663	1.08144	PCG
	ENSMUSG00000001524	ENSMUST00000001565	2.06542	0.937185	0.39691	1.13317	PCG
	ENSMUSG00000001524	ENSMUST00000159671	21.3326	4.99487	1.77638	9.36794	PCG
	ENSMUSG00000001525	ENSMUST00000001566	1.57235	1.11988	0.377183	1.02314	PCG
	ENSMUSG00000001525	ENSMUST00000173253	1.86472	1.16024	0.373073	1.13268	PCG
	ENSMUSG00000001525	ENSMUST00000134978	2.1532	1.1505	0.348605	1.21744	PCG
	ENSMUSG00000001525	ENSMUST00000156050	3.44204	1.52173	0.459431	1.80773	PCG
	ENSMUSG00000001542	ENSMUST00000001583	1.79825	0.801654	0.380994	0.993634	PCG
	ENSMUSG00000001552	ENSMUST00000107403	1.24188	0.865337	0.307685	0.804968	PCG
	ENSMUSG00000001552	ENSMUST00000001592	1.35471	0.890362	0.298924	0.847998	PCG
	ENSMUSG00000001552	ENSMUST00000128268	1.06934	1.1568	0.354673	0.860271	PCG
	ENSMUSG00000001552	ENSMUST00000123903	1.23789	1.55241	0.407251	1.06585	PCG
	ENSMUSG00000001552	ENSMUST00000155746	1.42431	1.34088	0.488184	1.08446	PCG
	ENSMUSG00000001552	ENSMUST00000124659	2.33369	NA	0.538447	1.43607	PCG
	ENSMUSG00000001552	ENSMUST00000149798	2.45114	1.24386	0.67792	1.45764	PCG
	ENSMUSG00000001552	ENSMUST00000151476	2.78436	2.73156	0.605108	2.04034	PCG
	ENSMUSG00000001552	ENSMUST00000152774	4.90291	45.4111	6.23019	18.8481	PCG
	ENSMUSG00000001555	ENSMUST00000001595	5.39685	2.26368	1.80054	3.15369	PCG
	ENSMUSG00000001569	ENSMUST00000146347	2.88016	1.61738	0.745121	1.74755	PCG
	ENSMUSG00000001569	ENSMUST00000001611	3.54115	2.14657	0.856097	2.18127	PCG
	ENSMUSG00000001576	ENSMUST00000167662	1.14679	1.09545	0.390668	0.877635	PCG
	ENSMUSG00000001576	ENSMUST00000001619	1.23608	1.23793	0.372735	0.948915	PCG
	ENSMUSG00000001576	ENSMUST00000163213	1.37814	1.16077	0.362808	0.967241	PCG
	ENSMUSG00000001576	ENSMUST00000170640	1.53167	1.0762	0.429759	1.01254	PCG
	ENSMUSG00000001576	ENSMUST00000167070	1.7662	0.804279	0.828266	1.13291	PCG
	ENSMUSG00000001576	ENSMUST00000165802	2.00003	2.14338	0.732506	1.6253	PCG
	ENSMUSG00000001576	ENSMUST00000165021	7.56511	NA	4.37316	5.96913	PCG
	ENSMUSG00000001583	ENSMUST00000125571	NA	1.19492	0.726825	0.960873	PCG
	ENSMUSG00000001583	ENSMUST00000108628	1.73627	0.913611	0.554239	1.06804	PCG
	ENSMUSG00000001583	ENSMUST00000001626	1.72205	1.01682	0.586098	1.10833	PCG
	ENSMUSG00000001583	ENSMUST00000156507	2.18625	0.987564	0.389124	1.18764	PCG
	ENSMUSG00000001583	ENSMUST00000108626	4.00514	0.898494	0.471046	1.79156	PCG
	ENSMUSG00000001588	ENSMUST00000001631	3.34474	2.24685	0.627873	2.07315	PCG
	ENSMUSG00000001588	ENSMUST00000108622	5.70525	2.9246	0.909435	3.17976	PCG
	ENSMUSG00000001588	ENSMUST00000127238	6.02853	NA	1.25352	3.64102	PCG
	ENSMUSG00000001604	ENSMUST00000102533	1.09134	1.09178	0.495638	0.892922	PCG
	ENSMUSG00000001604	ENSMUST00000136812	1.2665	1.06171	0.375502	0.901238	PCG
	ENSMUSG00000001604	ENSMUST00000143942	1.87263	1.30675	0.522634	1.23401	PCG
	ENSMUSG00000001627	ENSMUST00000170119	1.95571	1.21565	0.69034	1.28724	PCG
	ENSMUSG00000001627	ENSMUST00000164047	2.11394	1.17068	0.717329	1.33398	PCG
	ENSMUSG00000001627	ENSMUST00000169926	1.97486	1.77163	0.508669	1.41839	PCG
	ENSMUSG00000001627	ENSMUST00000165027	2.01475	2.05275	0.534559	1.53402	PCG
	ENSMUSG00000001627	ENSMUST00000171530	2.3341	1.53546	0.73792	1.53583	PCG
	ENSMUSG00000001627	ENSMUST00000164354	2.21197	2.0643	0.481524	1.58593	PCG
	ENSMUSG00000001627	ENSMUST00000169319	2.26342	2.011	0.496526	1.59032	PCG
	ENSMUSG00000001627	ENSMUST00000001672	2.44648	1.63861	0.804418	1.62984	PCG
	ENSMUSG00000001627	ENSMUST00000170752	20.573	10.7467	3.6885	11.6694	PCG
	ENSMUSG00000001630	ENSMUST00000001675	1.91415	1.32984	0.485074	1.24302	PCG
	ENSMUSG00000001630	ENSMUST00000111644	2.00248	1.424	0.469624	1.2987	PCG
	ENSMUSG00000001632	ENSMUST00000113119	2.91716	1.56695	0.73961	1.74124	PCG
	ENSMUSG00000001632	ENSMUST00000113122	3.16481	1.77559	0.842174	1.92753	PCG
	ENSMUSG00000001632	ENSMUST00000131594	4.66844	2.02169	0.841188	2.51044	PCG
	ENSMUSG00000001632	ENSMUST00000113121	4.83703	2.32414	1.18653	2.78257	PCG
	ENSMUSG00000001632	ENSMUST00000113117	5.46535	2.44944	1.46535	3.12671	PCG
	ENSMUSG00000001642	ENSMUST00000126991	1.62466	0.847133	0.332529	0.934775	PCG
	ENSMUSG00000001642	ENSMUST00000102980	1.55269	0.957252	0.414117	0.974685	PCG
	ENSMUSG00000001642	ENSMUST00000154655	1.92224	0.859694	0.372092	1.05134	PCG
	ENSMUSG00000001642	ENSMUST00000136559	1.92843	0.867596	0.39703	1.06435	PCG
	ENSMUSG00000001642	ENSMUST00000142761	1.5331	1.17729	0.551954	1.08745	PCG
	ENSMUSG00000001663	ENSMUST00000001713	2.64453	2.36356	0.465848	1.82465	PCG
	ENSMUSG00000001663	ENSMUST00000120177	4.48929	4.16964	0.544288	3.06774	PCG
	ENSMUSG00000001663	ENSMUST00000139724	2.95329	9.77187	0.476763	4.40064	PCG
	ENSMUSG00000001665	ENSMUST00000001715	1.68874	NA	0.401796	1.04527	PCG
	ENSMUSG00000001665	ENSMUST00000174649	2.87545	0.749988	0.620877	1.41544	PCG
	ENSMUSG00000001665	ENSMUST00000173537	6.70799	1.08124	0.667806	2.81901	PCG
	ENSMUSG00000001666	ENSMUST00000172820	1.76246	1.07765	0.337513	1.05921	PCG
	ENSMUSG00000001666	ENSMUST00000001716	1.79307	1.00981	NA	1.40144	PCG
	ENSMUSG00000001672	ENSMUST00000051430	2.09821	1.94863	0.66748	1.57144	PCG
	ENSMUSG00000001674	ENSMUST00000001724	1.9202	1.03458	0.429941	1.12824	PCG
	ENSMUSG00000001674	ENSMUST00000134417	2.26942	1.01419	0.349022	1.21088	PCG
	ENSMUSG00000001674	ENSMUST00000148809	2.32772	0.996972	0.362857	1.22918	PCG
	ENSMUSG00000001674	ENSMUST00000131471	2.32798	1.27536	0.904744	1.50269	PCG
	ENSMUSG00000001687	ENSMUST00000164904	2.23388	0.891019	0.430491	1.18513	PCG
	ENSMUSG00000001687	ENSMUST00000079324	2.27491	0.990384	0.482936	1.24941	PCG
	ENSMUSG00000001700	ENSMUST00000070166	1.98022	1.74951	0.623943	1.45122	PCG
	ENSMUSG00000001707	ENSMUST00000001757	1.91013	1.01772	0.524182	1.15068	PCG
	ENSMUSG00000001729	ENSMUST00000128300	1.64052	NA	0.738237	1.18938	PCG
	ENSMUSG00000001750	ENSMUST00000135070	15.5289	4.42505	2.84587	7.59995	PCG
	ENSMUSG00000001755	ENSMUST00000001806	1.46916	NA	0.56049	1.01483	PCG
	ENSMUSG00000001761	ENSMUST00000001812	2.0512	1.52974	0.474178	1.35171	PCG
	ENSMUSG00000001763	ENSMUST00000046750	8.92931	2.07632	2.36971	4.45845	PCG
	ENSMUSG00000001763	ENSMUST00000115250	29.4267	5.16796	NA	17.2973	PCG
	ENSMUSG00000001767	ENSMUST00000145425	1.73935	NA	0.412409	1.07588	PCG
	ENSMUSG00000001767	ENSMUST00000001818	1.85835	1.04287	0.456637	1.11928	PCG
	ENSMUSG00000001767	ENSMUST00000147904	2.13859	1.06128	0.343836	1.18124	PCG
	ENSMUSG00000001768	ENSMUST00000110005	3.22318	1.50211	0.592385	1.77256	PCG
	ENSMUSG00000001768	ENSMUST00000094480	3.14977	1.5476	0.63371	1.77703	PCG
	ENSMUSG00000001768	ENSMUST00000147976	3.91481	1.56967	0.61388	2.03279	PCG
	ENSMUSG00000001774	ENSMUST00000001825	1.70122	0.866537	0.429867	0.999208	PCG
	ENSMUSG00000001783	ENSMUST00000001834	2.14572	1.02595	0.400665	1.19078	PCG
	ENSMUSG00000001783	ENSMUST00000139413	3.91083	2.42224	0.870726	2.40126	PCG
	ENSMUSG00000001785	ENSMUST00000001836	1.61341	0.994722	0.391174	0.999769	PCG
	ENSMUSG00000001785	ENSMUST00000164562	2.25474	1.2562	0.350161	1.28703	PCG
	ENSMUSG00000001785	ENSMUST00000168509	2.31865	1.25773	0.341291	1.30589	PCG
	ENSMUSG00000001785	ENSMUST00000164053	2.4791	1.20247	0.411052	1.36421	PCG
	ENSMUSG00000001786	ENSMUST00000120344	2.85927	1.74468	0.578991	1.72765	PCG
	ENSMUSG00000001786	ENSMUST00000001837	3.22277	1.71827	0.648076	1.86304	PCG
	ENSMUSG00000001786	ENSMUST00000130383	3.7619	1.79195	0.697543	2.0838	PCG
	ENSMUSG00000001786	ENSMUST00000117597	3.83062	2.00002	0.755823	2.19549	PCG
	ENSMUSG00000001786	ENSMUST00000130320	4.71224	2.10593	1.02751	2.61523	PCG
	ENSMUSG00000001786	ENSMUST00000134490	4.48418	2.52807	1.14479	2.71901	PCG
	ENSMUSG00000001794	ENSMUST00000129761	1.51977	0.912007	0.327576	0.919784	PCG
	ENSMUSG00000001794	ENSMUST00000126116	1.64258	0.892719	0.307131	0.947477	PCG
	ENSMUSG00000001794	ENSMUST00000108196	1.47228	0.974414	0.398033	0.948243	PCG
	ENSMUSG00000001794	ENSMUST00000001845	1.48035	0.978624	0.40111	0.953361	PCG
	ENSMUSG00000001794	ENSMUST00000141851	1.72261	0.950477	0.351843	1.00831	PCG
	ENSMUSG00000001794	ENSMUST00000148973	1.62969	1.07547	0.487913	1.06436	PCG
	ENSMUSG00000001802	ENSMUST00000122409	2.90242	NA	0.566295	1.73436	PCG
	ENSMUSG00000001827	ENSMUST00000106982	2.03795	1.10979	0.3797	1.17581	PCG
	ENSMUSG00000001827	ENSMUST00000106986	2.12028	1.06278	0.373941	1.18567	PCG
	ENSMUSG00000001827	ENSMUST00000140584	NA	1.943	0.550015	1.24651	PCG
	ENSMUSG00000001827	ENSMUST00000106985	2.27839	1.16604	0.407196	1.28388	PCG
	ENSMUSG00000001827	ENSMUST00000140068	2.44535	1.13123	0.353829	1.31013	PCG
	ENSMUSG00000001827	ENSMUST00000106981	2.48625	1.23139	0.4258	1.38115	PCG
	ENSMUSG00000001827	ENSMUST00000150184	3.14587	1.07125	0.155422	1.45751	PCG
	ENSMUSG00000001827	ENSMUST00000001882	2.85134	1.25949	0.46211	1.52431	PCG
	ENSMUSG00000001827	ENSMUST00000106983	2.9154	1.26112	0.443433	1.53998	PCG
	ENSMUSG00000001827	ENSMUST00000151706	3.04795	1.43842	0.425432	1.63727	PCG
	ENSMUSG00000001827	ENSMUST00000126204	3.20159	1.41091	0.413501	1.67534	PCG
	ENSMUSG00000001827	ENSMUST00000134145	4.53084	1.19011	0.265415	1.99546	PCG
	ENSMUSG00000001827	ENSMUST00000123321	4.67194	1.24412	0.149297	2.02178	PCG
	ENSMUSG00000001827	ENSMUST00000123630	6.85075	1.27287	0.316567	2.8134	PCG
	ENSMUSG00000001827	ENSMUST00000155311	7.71143	1.6215	0.250349	3.19443	PCG
	ENSMUSG00000001829	ENSMUST00000106998	1.69327	1.28037	0.765459	1.24637	PCG
	ENSMUSG00000001829	ENSMUST00000001884	2.10614	1.73932	0.936501	1.59399	PCG
	ENSMUSG00000001829	ENSMUST00000150355	2.12289	2.30835	0.965289	1.79884	PCG
	ENSMUSG00000001829	ENSMUST00000150832	2.40226	3.66334	0.888717	2.31811	PCG
	ENSMUSG00000001829	ENSMUST00000153473	6.2517	5.19163	1.67338	4.37223	PCG
	ENSMUSG00000001829	ENSMUST00000147439	6.28763	9.7949	2.24566	6.1094	PCG
	ENSMUSG00000001829	ENSMUST00000142803	15.5164	6.01882	NA	10.7676	PCG
	ENSMUSG00000001833	ENSMUST00000115272	1.47501	0.855566	0.332846	0.887809	PCG
	ENSMUSG00000001833	ENSMUST00000165594	1.58738	0.929534	0.362924	0.959947	PCG
	ENSMUSG00000001844	ENSMUST00000161915	2.40387	1.01462	0.665974	1.36149	PCG
	ENSMUSG00000001844	ENSMUST00000001900	3.00786	1.30407	0.925267	1.74573	PCG
	ENSMUSG00000001844	ENSMUST00000159813	3.69155	1.78546	1.32193	2.26631	PCG
	ENSMUSG00000001847	ENSMUST00000100489	1.19622	0.728263	0.341856	0.755446	PCG
	ENSMUSG00000001847	ENSMUST00000080537	1.29926	0.793067	0.337832	0.810053	PCG
	ENSMUSG00000001847	ENSMUST00000145709	1.40106	0.76511	0.280349	0.815506	PCG
	ENSMUSG00000001847	ENSMUST00000131513	1.66883	0.663073	0.226061	0.852653	PCG
	ENSMUSG00000001855	ENSMUST00000129496	1.5419	0.73226	0.345937	0.873365	PCG
	ENSMUSG00000001855	ENSMUST00000130185	1.13967	1.34435	0.286902	0.923642	PCG
	ENSMUSG00000001855	ENSMUST00000152791	1.59032	0.854954	0.345306	0.930194	PCG
	ENSMUSG00000001855	ENSMUST00000065398	1.44899	0.981299	0.361037	0.930441	PCG
	ENSMUSG00000001855	ENSMUST00000124455	1.58976	0.893097	0.399015	0.960624	PCG
	ENSMUSG00000001855	ENSMUST00000126301	1.99802	0.679367	0.317297	0.998228	PCG
	ENSMUSG00000001855	ENSMUST00000130975	2.20432	0.674564	0.315483	1.06479	PCG
	ENSMUSG00000001855	ENSMUST00000153096	2.36271	0.807703	0.458658	1.20969	PCG
	ENSMUSG00000001855	ENSMUST00000123062	2.93101	1.33529	0.888739	1.71835	PCG
	ENSMUSG00000001855	ENSMUST00000138012	3.27907	2.36418	0.612797	2.08535	PCG
	ENSMUSG00000001870	ENSMUST00000112516	1.08076	0.767986	0.401976	0.750242	PCG
	ENSMUSG00000001870	ENSMUST00000112514	1.10289	0.816861	0.425538	0.781763	PCG
	ENSMUSG00000001870	ENSMUST00000001927	1.34448	0.991271	0.540319	0.95869	PCG
	ENSMUSG00000001870	ENSMUST00000135447	1.20735	1.10849	0.678544	0.99813	PCG
	ENSMUSG00000001870	ENSMUST00000146839	5.31211	2.04642	0.694635	2.68439	PCG
	ENSMUSG00000001891	ENSMUST00000133343	1.47145	0.823491	0.361524	0.885487	PCG
	ENSMUSG00000001891	ENSMUST00000060895	1.53922	0.793146	0.378891	0.903751	PCG
	ENSMUSG00000001891	ENSMUST00000102875	1.64414	0.824305	0.402079	0.95684	PCG
	ENSMUSG00000001891	ENSMUST00000143890	1.9537	0.917361	0.395682	1.08892	PCG
	ENSMUSG00000001909	ENSMUST00000175884	1.631	NA	0.313429	0.972213	PCG
	ENSMUSG00000001909	ENSMUST00000136423	1.93922	NA	0.338072	1.13864	PCG
	ENSMUSG00000001909	ENSMUST00000001974	2.44686	1.45925	0.497485	1.46787	PCG
	ENSMUSG00000001909	ENSMUST00000109768	2.62707	1.52779	0.483121	1.54599	PCG
	ENSMUSG00000001909	ENSMUST00000125370	2.79418	1.50267	0.53491	1.61059	PCG
	ENSMUSG00000001909	ENSMUST00000109767	2.87843	1.67535	0.608056	1.72061	PCG
	ENSMUSG00000001909	ENSMUST00000137953	3.49983	2.20721	0.668542	2.12519	PCG
	ENSMUSG00000001909	ENSMUST00000148118	3.89342	2.09955	0.876376	2.28978	PCG
	ENSMUSG00000001909	ENSMUST00000128022	3.95843	2.63472	2.27985	2.95767	PCG
	ENSMUSG00000001909	ENSMUST00000128537	9.74961	3.63632	1.20846	4.8648	PCG
	ENSMUSG00000001909	ENSMUST00000175980	NA	6.48656	4.50883	5.49769	PCG
	ENSMUSG00000001909	ENSMUST00000127915	11.2588	NA	1.33471	6.29677	PCG
	ENSMUSG00000001909	ENSMUST00000150085	12.371	NA	1.95053	7.16079	PCG
	ENSMUSG00000001909	ENSMUST00000143427	6.80514	23.423	20.1946	16.8076	PCG
	ENSMUSG00000001909	ENSMUST00000175870	16.8324	NA	19.0974	17.9649	PCG
	ENSMUSG00000001909	ENSMUST00000131700	10.8427	33.8389	NA	22.3408	PCG
	ENSMUSG00000001910	ENSMUST00000001975	1.51756	1.03604	0.359728	0.971108	PCG
	ENSMUSG00000001918	ENSMUST00000108496	2.05283	1.46358	0.495227	1.33721	PCG
	ENSMUSG00000001918	ENSMUST00000135817	2.06958	1.51919	0.560061	1.38294	PCG
	ENSMUSG00000001918	ENSMUST00000127401	2.83463	1.85376	0.667459	1.78528	PCG
	ENSMUSG00000001918	ENSMUST00000134407	2.69318	2.46455	0.572921	1.91022	PCG
	ENSMUSG00000001918	ENSMUST00000147814	3.95244	2.93315	1.06357	2.64972	PCG
	ENSMUSG00000001918	ENSMUST00000141349	4.68249	5.14556	1.36439	3.73081	PCG
	ENSMUSG00000001918	ENSMUST00000131664	10.1466	1.97468	1.10463	4.40864	PCG
	ENSMUSG00000001924	ENSMUST00000137892	1.07252	0.714594	0.252955	0.680022	PCG
	ENSMUSG00000001924	ENSMUST00000001989	1.09523	0.79578	0.31337	0.734794	PCG
	ENSMUSG00000001924	ENSMUST00000152235	1.44177	0.604712	0.244727	0.763735	PCG
	ENSMUSG00000001924	ENSMUST00000130694	1.60383	0.555497	0.22535	0.794892	PCG
	ENSMUSG00000001924	ENSMUST00000089217	1.28713	0.801981	0.314241	0.801117	PCG
	ENSMUSG00000001942	ENSMUST00000002007	1.89365	1.32411	0.49361	1.23712	PCG
	ENSMUSG00000001962	ENSMUST00000114160	1.20953	1.1403	0.436884	0.928907	PCG
	ENSMUSG00000001962	ENSMUST00000138242	1.41814	1.20196	0.447879	1.02266	PCG
	ENSMUSG00000001964	ENSMUST00000152288	1.25206	1.06152	0.312583	0.875388	PCG
	ENSMUSG00000001964	ENSMUST00000002029	1.13251	1.15039	0.343728	0.87554	PCG
	ENSMUSG00000001964	ENSMUST00000096424	1.14949	1.1832	0.350782	0.894492	PCG
	ENSMUSG00000001964	ENSMUST00000119197	1.95304	1.19095	0.381674	1.17522	PCG
	ENSMUSG00000001964	ENSMUST00000088313	1.8308	1.54128	0.590376	1.32082	PCG
	ENSMUSG00000001983	ENSMUST00000002048	2.83424	3.57198	0.5603	2.32217	PCG
	ENSMUSG00000001986	ENSMUST00000156721	60.3946	14.0009	NA	37.1977	PCG
	ENSMUSG00000001998	ENSMUST00000142740	1.89146	1.3809	0.661318	1.31123	PCG
	ENSMUSG00000001998	ENSMUST00000002063	2.22895	1.34671	0.560686	1.37878	PCG
	ENSMUSG00000001998	ENSMUST00000177372	3.1778	1.38753	0.574601	1.71331	PCG
	ENSMUSG00000001998	ENSMUST00000175663	3.11544	1.52281	0.565309	1.73452	PCG
	ENSMUSG00000001998	ENSMUST00000110394	4.47075	1.73509	0.723311	2.30972	PCG
	ENSMUSG00000001998	ENSMUST00000149254	6.45243	2.67302	1.34946	3.49164	PCG
	ENSMUSG00000001998	ENSMUST00000110393	NA	4.64064	3.35103	3.99584	PCG
	ENSMUSG00000001999	ENSMUST00000002064	1.76322	1.1631	0.59723	1.17452	PCG
	ENSMUSG00000001999	ENSMUST00000110389	2.35454	2.42812	0.813667	1.86544	PCG
	ENSMUSG00000001999	ENSMUST00000142737	2.64874	1.99114	1.16027	1.93338	PCG
	ENSMUSG00000001999	ENSMUST00000142861	3.85626	2.36945	0.733648	2.31979	PCG
	ENSMUSG00000001999	ENSMUST00000135529	2.57154	3.24346	1.17939	2.33147	PCG
	ENSMUSG00000002006	ENSMUST00000114438	1.09474	1.69269	0.397504	1.06164	PCG
	ENSMUSG00000002006	ENSMUST00000002080	1.11598	1.76569	0.409137	1.09693	PCG
	ENSMUSG00000002010	ENSMUST00000052761	1.74023	1.11477	0.491655	1.11555	PCG
	ENSMUSG00000002010	ENSMUST00000129070	1.70726	1.18126	0.529257	1.13926	PCG
	ENSMUSG00000002010	ENSMUST00000148419	1.86796	1.13478	0.548346	1.18369	PCG
	ENSMUSG00000002010	ENSMUST00000156299	2.11594	1.31929	0.530172	1.3218	PCG
	ENSMUSG00000002010	ENSMUST00000140944	2.20545	1.23503	0.546047	1.32884	PCG
	ENSMUSG00000002010	ENSMUST00000129367	2.33388	1.25419	0.473314	1.3538	PCG
	ENSMUSG00000002010	ENSMUST00000145341	2.44877	1.53813	0.550693	1.51253	PCG
	ENSMUSG00000002010	ENSMUST00000142707	3.45734	1.32301	0.532449	1.77093	PCG
	ENSMUSG00000002014	ENSMUST00000166518	2.27526	1.40502	0.495411	1.3919	PCG
	ENSMUSG00000002014	ENSMUST00000002090	2.27222	1.58365	0.536003	1.46396	PCG
	ENSMUSG00000002014	ENSMUST00000129239	2.46413	1.65998	0.491007	1.53837	PCG
	ENSMUSG00000002014	ENSMUST00000155552	4.48197	2.06554	0.560946	2.36949	PCG
	ENSMUSG00000002014	ENSMUST00000136544	6.14348	1.67853	0.959747	2.92725	PCG
	ENSMUSG00000002014	ENSMUST00000130738	6.63779	3.28712	0.973749	3.63289	PCG
	ENSMUSG00000002014	ENSMUST00000141721	8.3414	3.41497	1.09387	4.28341	PCG
	ENSMUSG00000002014	ENSMUST00000142829	8.9495	3.09348	0.812486	4.28515	PCG
	ENSMUSG00000002015	ENSMUST00000002091	1.44834	1.20152	0.463193	1.03769	PCG
	ENSMUSG00000002017	ENSMUST00000112507	1.71975	1.10056	0.396244	1.07219	PCG
	ENSMUSG00000002017	ENSMUST00000141969	1.95793	1.25047	0.291871	1.16676	PCG
	ENSMUSG00000002028	ENSMUST00000152241	1.49949	1.20955	0.513655	1.07423	PCG
	ENSMUSG00000002028	ENSMUST00000138119	1.99546	1.56578	0.595361	1.38553	PCG
	ENSMUSG00000002028	ENSMUST00000002095	2.16712	1.44087	0.680829	1.42961	PCG
	ENSMUSG00000002028	ENSMUST00000128768	2.04757	1.64197	0.813785	1.50111	PCG
	ENSMUSG00000002028	ENSMUST00000114689	2.3227	1.53448	0.765294	1.54082	PCG
	ENSMUSG00000002031	ENSMUST00000118186	1.61228	1.31873	0.507521	1.14618	PCG
	ENSMUSG00000002031	ENSMUST00000142586	2.44191	1.39273	0.553678	1.46277	PCG
	ENSMUSG00000002031	ENSMUST00000143654	2.25651	1.82135	0.591636	1.5565	PCG
	ENSMUSG00000002031	ENSMUST00000149020	2.31125	1.70098	0.664414	1.55888	PCG
	ENSMUSG00000002031	ENSMUST00000002099	2.36346	1.87917	0.639027	1.62722	PCG
	ENSMUSG00000002031	ENSMUST00000125877	2.41253	1.90243	0.717165	1.67738	PCG
	ENSMUSG00000002031	ENSMUST00000147559	3.31037	1.39674	0.946283	1.88446	PCG
	ENSMUSG00000002031	ENSMUST00000133167	4.43048	1.79005	0.994725	2.40508	PCG
	ENSMUSG00000002031	ENSMUST00000151905	4.40337	2.02321	1.84509	2.75722	PCG
	ENSMUSG00000002031	ENSMUST00000154090	7.61504	3.59352	1.66433	4.29096	PCG
	ENSMUSG00000002031	ENSMUST00000124534	308.023	NA	1.83269	154.928	PCG
	ENSMUSG00000002043	ENSMUST00000147114	2.66099	2.50393	0.898752	2.02122	PCG
	ENSMUSG00000002043	ENSMUST00000002112	120.005	6.8971	NA	63.451	PCG
	ENSMUSG00000002052	ENSMUST00000002121	1.23206	0.850144	0.340319	0.807507	PCG
	ENSMUSG00000002052	ENSMUST00000108314	1.43208	0.943297	0.368859	0.914744	PCG
	ENSMUSG00000002055	ENSMUST00000141026	1.73598	NA	0.438496	1.08724	PCG
	ENSMUSG00000002055	ENSMUST00000150016	2.15542	NA	0.611162	1.38329	PCG
	ENSMUSG00000002055	ENSMUST00000045026	2.13887	1.46018	0.674999	1.42468	PCG
	ENSMUSG00000002055	ENSMUST00000146068	2.71882	1.53562	0.839524	1.69799	PCG
	ENSMUSG00000002055	ENSMUST00000128359	2.80099	2.22318	0.448044	1.82407	PCG
	ENSMUSG00000002055	ENSMUST00000133579	3.19061	1.51119	0.973122	1.89164	PCG
	ENSMUSG00000002055	ENSMUST00000149711	2.56594	2.76403	0.808746	2.04624	PCG
	ENSMUSG00000002058	ENSMUST00000002127	NA	1.87652	0.50256	1.18954	PCG
	ENSMUSG00000002058	ENSMUST00000108295	NA	1.95206	0.471656	1.21186	PCG
	ENSMUSG00000002058	ENSMUST00000100755	NA	2.21867	0.54947	1.38407	PCG
	ENSMUSG00000002058	ENSMUST00000149161	NA	2.5579	0.721119	1.63951	PCG
	ENSMUSG00000002059	ENSMUST00000002128	2.06561	1.53259	0.615102	1.40444	PCG
	ENSMUSG00000002059	ENSMUST00000150941	2.29359	1.49147	0.66535	1.48347	PCG
	ENSMUSG00000002059	ENSMUST00000156435	2.4393	1.66909	0.732764	1.61372	PCG
	ENSMUSG00000002059	ENSMUST00000056241	2.68763	2.02119	0.723065	1.81063	PCG
	ENSMUSG00000002059	ENSMUST00000108322	3.36871	1.79842	0.819239	1.99546	PCG
	ENSMUSG00000002064	ENSMUST00000002133	2.88289	1.99205	0.724008	1.86632	PCG
	ENSMUSG00000002064	ENSMUST00000154080	2.90911	2.00176	0.750596	1.88715	PCG
	ENSMUSG00000002064	ENSMUST00000133020	3.69227	2.91681	0.902703	2.50393	PCG
	ENSMUSG00000002068	ENSMUST00000108023	2.70111	1.48658	0.545752	1.57781	PCG
	ENSMUSG00000002068	ENSMUST00000130329	2.30889	2.11073	0.769478	1.7297	PCG
	ENSMUSG00000002068	ENSMUST00000128785	3.04603	NA	0.712395	1.87921	PCG
	ENSMUSG00000002076	ENSMUST00000002145	2.28246	1.64295	0.547036	1.49082	PCG
	ENSMUSG00000002076	ENSMUST00000133308	3.26556	1.94824	0.586223	1.93334	PCG
	ENSMUSG00000002083	ENSMUST00000002152	2.72281	3.84345	4.80889	3.79171	PCG
	ENSMUSG00000002102	ENSMUST00000111441	1.84597	1.42909	0.60054	1.29187	PCG
	ENSMUSG00000002102	ENSMUST00000145317	1.4501	1.6029	0.865387	1.30613	PCG
	ENSMUSG00000002102	ENSMUST00000002171	2.03223	1.549	0.547632	1.37629	PCG
	ENSMUSG00000002102	ENSMUST00000067663	1.99241	1.56488	0.634523	1.39727	PCG
	ENSMUSG00000002102	ENSMUST00000146506	2.00998	1.77087	0.522752	1.43453	PCG
	ENSMUSG00000002102	ENSMUST00000141462	1.74825	1.98508	0.582256	1.43853	PCG
	ENSMUSG00000002102	ENSMUST00000131473	1.70794	2.20539	0.626099	1.51314	PCG
	ENSMUSG00000002102	ENSMUST00000151419	2.18783	2.55546	0.707029	1.81677	PCG
	ENSMUSG00000002102	ENSMUST00000152269	2.45473	2.89831	0.757056	2.0367	PCG
	ENSMUSG00000002103	ENSMUST00000155418	3.24498	1.46617	0.275897	1.66235	PCG
	ENSMUSG00000002103	ENSMUST00000124131	2.53952	1.92563	0.601366	1.68884	PCG
	ENSMUSG00000002103	ENSMUST00000002172	3.11002	2.24031	0.678584	2.00964	PCG
	ENSMUSG00000002103	ENSMUST00000150403	4.7145	1.8231	0.568801	2.3688	PCG
	ENSMUSG00000002105	ENSMUST00000079976	2.65505	2.11587	0.691258	1.82073	PCG
	ENSMUSG00000002105	ENSMUST00000073575	4.23014	3.16374	0.935805	2.77656	PCG
	ENSMUSG00000002107	ENSMUST00000114934	1.24171	0.650503	0.433357	0.775191	PCG
	ENSMUSG00000002107	ENSMUST00000100429	1.44494	0.67988	0.453824	0.859547	PCG
	ENSMUSG00000002107	ENSMUST00000002176	1.43737	0.687513	0.457149	0.860678	PCG
	ENSMUSG00000002107	ENSMUST00000137733	1.05751	1.35203	0.388325	0.932623	PCG
	ENSMUSG00000002107	ENSMUST00000114924	1.57514	0.785518	0.502375	0.954343	PCG
	ENSMUSG00000002107	ENSMUST00000170438	1.75982	0.873316	0.557289	1.06348	PCG
	ENSMUSG00000002107	ENSMUST00000114927	1.92736	0.972608	0.372626	1.09086	PCG
	ENSMUSG00000002107	ENSMUST00000142941	1.71207	1.15651	0.530488	1.13302	PCG
	ENSMUSG00000002107	ENSMUST00000150624	1.84873	1.12047	0.491182	1.15346	PCG
	ENSMUSG00000002107	ENSMUST00000123142	1.67565	1.89439	0.524475	1.36484	PCG
[truncated: 35,249 more rows]
