# Supplementary material for: Splicing of enhancer-associated lincRNAs contributes to enhancer activity
Source: Life Sci Alliance. 2020 Feb 21;3(4):e202000663. doi: 10.26508/lsa.202000663 (PMC7035876; doi:10.26508/lsa.202000663)
Supplement: Supplementary file 5 [file LSA-2020-00663_TableS4.xlsx]

## Sheet: datasets
	Supplementary Table ST6
	Cell Type	Protein of interest	Experiment type	GEO accession	Reference
	mESC	Total cell	CAGE	GSE59027	Fraser et al 2016
	NPC	Total cell	CAGE	GSE59027	Fraser et al 2016
	Neuron	Total cell	CAGE	GSE59027	Fraser et al 2016
	mESC	Total cell	HiC	GSE59027	Fraser et al 2016
	NPC	Total cell	HiC	GSE59027	Fraser et al 2016
	Neuron	Total cell	HiC	GSE59027	Fraser et al 2016
	mESC	Total cell	RNA-seq	GSE96107	Bonev et al 2017
	NPC	Total cell	RNA-seq	GSE96107	Bonev et al 2017
	Neuron	Total cell	RNA-seq	GSE96107	Bonev et al 2017
	mESC	Total cell	RNA-seq	GSE58757	Tan et al 2015
	hESC	Total cell	RNA-seq	ENCODE	Encode Project Consortium 2012
	mESC	RNAPII	GRO-seq	GSE27037	Min et al 2011
	mESC	RNAPII	ChIP-seq	ENCODE	Encode Project Consortium 2012
	mESC	RNAPII-S5P	ChIP-seq	GSE34520	Brookes et al 2012
	mESC	RNAPII-S2P	ChIP-seq	GSE34520	Brookes et al 2012
	mESC	H3K4me1	ChIP-seq	ENCODE	Encode Project Consortium 2012
	mESC	H3K4me3	ChIP-seq	ENCODE	Encode Project Consortium 2012
	mESC	H3K27ac	ChIP-seq	ENCODE	Encode Project Consortium 2012
	mESC	DHSI	DNase-seq	ENCODE	Encode Project Consortium 2012
	mESC	Cbp	ChIP-seq	GSE51522	Hnisz et al 2013
	mESC	p300	ChIP-seq	ENCODE	Chen et al 2008
	mESC	Smad3	ChIP-seq	GSE11431	Chen et al 2008
	mESC	Klf5	ChIP-seq	GSE49848	Aksoy et al 2014
	mESC	Ctcf	ChIP-seq	ENCODE	Encode Project Consortium 2012
	mESC	Smc1	ChIP-seq	GSE22557	Kagey et al 2010
	mESC	Smc3	ChIP-seq	GSE22557	Kagey et al 2010
	mESC	Nipbl	ChIP-seq	GSE22557	Kagey et al 2010
	mESC	Med1	ChIP-seq	GSE22557	Kagey et al 2010
	mESC	Med12	ChIP-seq	GSE22557	Kagey et al 2010
